# Supplementary material for: Imine Palladacycles: Synthesis, Structural Analysis and Application in Suzuki–Miyaura Cross Coupling in Semi-Aqueous Media
Source: Molecules. 2022 May 14;27(10):3146. doi: 10.3390/molecules27103146 (PMC9144456; doi:10.3390/molecules27103146)
Supplement: Supplementary file 1 [file molecules-27-03146-s001.zip]

Archive with 4 entries (4 files):
- 2012vi06bbp04_0m.cif
- JM VILA SI.pdf
- JM VILA TABLE OF CONTENTS.pdf
- 2011vi11bbp10_0m.cif
