# Supplementary material for: Imine Palladacycles: Synthesis, Structural Analysis and Application in Suzuki–Miyaura Cross Coupling in Semi-Aqueous Media
Source: Molecules. 2022 May 14;27(10):3146. doi: 10.3390/molecules27103146 (PMC9144456; doi:10.3390/molecules27103146)
Supplement: Supplementary file 1 [file molecules-27-03146-s001.zip › 2012vi06bbp04_0m.cif]

data_2012vi06bbp04_0m
_audit_creation_date               2022-03-22
_audit_creation_method
;
Olex2 1.5
(compiled 2021.12.09 svn.r5202d8cf for OlexSys, GUI svn.r6439)
;
_audit_contact_author_address      ?
_audit_contact_author_email        ?
_audit_contact_author_name         ''
_audit_contact_author_phone        ?
_publ_contact_author_id_orcid      ?
_publ_section_references
;
Bourhis, L.J., Dolomanov, O.V., Gildea, R.J., Howard, J.A.K., Puschmann, H.
 (2015). Acta Cryst. A71, 59-75.

Dolomanov, O.V., Bourhis, L.J., Gildea, R.J, Howard, J.A.K. & Puschmann, H.
 (2009), J. Appl. Cryst. 42, 339-341.
;
_chemical_name_systematic
;
 ? 
;
_chemical_formula_moiety           'C36 H36 Br2 N2 O10 Pd2'
_chemical_formula_weight           1025.341
loop_
  _atom_type_symbol
  _atom_type_scat_dispersion_real
  _atom_type_scat_dispersion_imag
  _atom_type_scat_Cromer_Mann_a1
  _atom_type_scat_Cromer_Mann_a2
  _atom_type_scat_Cromer_Mann_a3
  _atom_type_scat_Cromer_Mann_a4
  _atom_type_scat_Cromer_Mann_b1
  _atom_type_scat_Cromer_Mann_b2
  _atom_type_scat_Cromer_Mann_b3
  _atom_type_scat_Cromer_Mann_b4
  _atom_type_scat_Cromer_Mann_c
  _atom_type_scat_source
  _atom_type_scat_dispersion_source
 Br -0.28346 2.55990 17.17890 5.23580 5.63770 3.98510 2.17230 16.57960 0.26090
 41.43280 2.95570 'International Tables Volume C Table 6.1.1.4 (pp. 500-502)'
 'Henke, Gullikson and Davis, At. Data and Nucl. Data Tables, 1993, 54, 2'
 C 0.00347 0.00161 2.31000 1.02000 1.58860 0.86500 20.84390 10.20750 0.56870
 51.65120 0.21560 'International Tables Volume C Table 6.1.1.4 (pp. 500-502)'
 'Henke, Gullikson and Davis, At. Data and Nucl. Data Tables, 1993, 54, 2'
 H 0.00000 0.00000 0.49300 0.32291 0.14019 0.04081 10.51090 26.12570 3.14236
 57.79970 0.00304 'International Tables Volume C Table 6.1.1.4 (pp. 500-502)'
 'Henke, Gullikson and Davis, At. Data and Nucl. Data Tables, 1993, 54, 2'
 N 0.00653 0.00323 12.21260 3.13220 2.01250 1.16630 0.00570 9.89330 28.99750
 0.58260 -11.52900 'International Tables Volume C Table 6.1.1.4 (pp. 500-502)'
 'Henke, Gullikson and Davis, At. Data and Nucl. Data Tables, 1993, 54, 2'
 O 0.01158 0.00611 3.04850 2.28680 1.54630 0.86700 13.27710 5.70110 0.32390
 32.90890 0.25080 'International Tables Volume C Table 6.1.1.4 (pp. 500-502)'
 'Henke, Gullikson and Davis, At. Data and Nucl. Data Tables, 1993, 54, 2'
 Pd -0.98845 1.01473 19.33190 15.50170 5.29537 0.60584 0.69866 7.98929 25.20520
 76.89860 5.26593 'International Tables Volume C Table 6.1.1.4 (pp. 500-502)'
 'Henke, Gullikson and Davis, At. Data and Nucl. Data Tables, 1993, 54, 2'

_space_group_crystal_system        'triclinic'
_space_group_IT_number             2
_space_group_name_H-M_alt          'P -1'
_space_group_name_Hall             '-P 1'
loop_
  _space_group_symop_id
  _space_group_symop_operation_xyz
 1 x,y,z
 2 -x,-y,-z

_symmetry_Int_Tables_number        2
_cell_length_a                     11.688(5)
_cell_length_b                     13.069(5)
_cell_length_c                     13.658(5)
_cell_angle_alpha                  97.379(5)
_cell_angle_beta                   97.048(5)
_cell_angle_gamma                  107.028(5)
_cell_volume                       1949.8(13)
_cell_formula_units_Z              2
_cell_measurement_reflns_used      8088
_cell_measurement_temperature      293(2)
_cell_measurement_theta_max        26.09
_cell_measurement_theta_min        2.438
_exptl_absorpt_coefficient_mu      3.026
_exptl_absorpt_correction_T_max    1.0000
_exptl_absorpt_correction_T_min    0.7995
_exptl_absorpt_correction_type     multi-scan
_exptl_absorpt_process_details
;
SADABS-2008/1 (Bruker,2008) was used for absorption correction.
wR2(int) was 0.0617 before and 0.0439 after correction.
The Ratio of minimum to maximum transmission is 0.7995.
The \l/2 correction factor is 0.0015.
;
_exptl_crystal_colour              orange
_exptl_crystal_colour_primary      orange
_exptl_crystal_density_diffrn      1.746
_exptl_crystal_density_meas        .
_exptl_crystal_density_method      'not measured'
_exptl_crystal_description         Plate
_exptl_crystal_F_000               1007.828
_exptl_crystal_size_max            0.4
_exptl_crystal_size_mid            0.23
_exptl_crystal_size_min            0.16
_exptl_special_details
;
 ? 
;
_diffrn_reflns_av_R_equivalents    0.0381
_diffrn_reflns_av_unetI/netI       0.0481
_diffrn_reflns_Laue_measured_fraction_full  0.9983
_diffrn_reflns_Laue_measured_fraction_max  0.9952
_diffrn_reflns_limit_h_max         14
_diffrn_reflns_limit_h_min         -14
_diffrn_reflns_limit_k_max         16
_diffrn_reflns_limit_k_min         -14
_diffrn_reflns_limit_l_max         16
_diffrn_reflns_limit_l_min         -17
_diffrn_reflns_number              28912
_diffrn_reflns_point_group_measured_fraction_full  0.9983
_diffrn_reflns_point_group_measured_fraction_max  0.9952
_diffrn_reflns_theta_full          25.2417
_diffrn_reflns_theta_max           26.40
_diffrn_reflns_theta_min           1.53
_diffrn_ambient_temperature        100(2)
_diffrn_measured_fraction_theta_full  0.9983
_diffrn_measured_fraction_theta_max  0.9952
_diffrn_measurement_device_type    'Bruker APEX-II CCD'
_diffrn_measurement_method         '\f and \w scans'
_diffrn_radiation_monochromator    'graphite'
_diffrn_radiation_type             'Mo K\a'
_diffrn_radiation_wavelength       0.71073
_diffrn_source_current             30.0
_diffrn_source_power               1.5
_diffrn_source_voltage             50.0
_diffrn_standards_number           0
_reflns_Friedel_coverage           0.0
_reflns_limit_h_max                14
_reflns_limit_h_min                -14
_reflns_limit_k_max                16
_reflns_limit_k_min                -16
_reflns_limit_l_max                17
_reflns_limit_l_min                0
_reflns_number_gt                  6389
_reflns_number_total               7955
_reflns_threshold_expression       I>=2u(I)
_computing_cell_refinement         'SAINT v7.68A (Bruker, 2009)'
_computing_data_collection         'Bruker APEX2'
_computing_data_reduction          'SAINT v7.68A (Bruker, 2009)'
_computing_molecular_graphics      'Olex2 1.5 (Dolomanov et al., 2009)'
_computing_publication_material    'Olex2 1.5 (Dolomanov et al., 2009)'
_computing_structure_refinement    'olex2.refine 1.5 (Bourhis et al., 2015)'
_computing_structure_solution      'olex2.solve 1.5 (Bourhis et al., 2015)'
_refine_diff_density_max           1.0931
_refine_diff_density_min           -0.7787
_refine_diff_density_rms           0.1619
_refine_ls_d_res_high              0.7992
_refine_ls_d_res_low               13.3499
_refine_ls_goodness_of_fit_ref     1.0198
_refine_ls_hydrogen_treatment      constr
_refine_ls_matrix_type             full
_refine_ls_number_constraints      56
_refine_ls_number_parameters       477
_refine_ls_number_reflns           7955
_refine_ls_number_restraints       0
_refine_ls_R_factor_all            0.0458
_refine_ls_R_factor_gt             0.0314
_refine_ls_restrained_S_all        1.0198
_refine_ls_shift/su_max            -0.0007
_refine_ls_shift/su_mean           0.0000
_refine_ls_structure_factor_coef   Fsqd
_refine_ls_weighting_details      
 'w=1/[\s^2^(Fo^2^)+(0.0240P)^2^+0.7718P] where P=(Fo^2^+2Fc^2^)/3'
_refine_ls_weighting_scheme        calc
_refine_ls_wR_factor_gt            0.0579
_refine_ls_wR_factor_ref           0.0622
_olex2_refinement_description
;
1.a Aromatic/amide H refined with riding coordinates:
 C23(H8), C28(H9), C10(H10), C25(H13), C26(H15), C12(H1a), C9(H1c), C7(H1e),
 C5(H1h), C21(H1m), C29(H1n), C13(H1q)
1.b Idealised Me refined as rotating group:
 C34(H16a,H16b,H16c), C30(H18a,H18b,H18c), C14(H19a,H19b,H19c), C16(Ha,Hb,Hc),
 C32(H1oa,H1ob,H1oc), C31(H1pa,H1pb,H1pc), C36(H1ra,H1rb,H1rc), C15(H1ua,H1ub,
 H1uc)
;
_atom_sites_solution_primary       iterative
loop_
  _atom_site_label
  _atom_site_type_symbol
  _atom_site_fract_x
  _atom_site_fract_y
  _atom_site_fract_z
  _atom_site_U_iso_or_equiv
  _atom_site_adp_type
  _atom_site_occupancy
  _atom_site_refinement_flags_posn
 Pd1 Pd 0.00272(2) 0.170186(19) 0.362107(17) 0.01357(7) Uani 1.000000 .
 Pd2 Pd 0.04142(2) 0.08758(2) 0.164713(17) 0.01662(7) Uani 1.000000 .
 Br1 Br -0.49127(3) -0.35276(3) 0.33381(3) 0.02474(9) Uani 1.000000 .
 Br2 Br 0.23985(3) 0.68743(3) 0.14981(3) 0.03045(10) Uani 1.000000 .
 O1 O -0.3216(2) 0.35265(17) 0.26782(16) 0.0208(5) Uani 1.000000 .
 O2 O -0.1514(2) 0.57044(16) 0.29797(15) 0.0191(5) Uani 1.000000 .
 O3 O 0.0777(2) 0.60192(16) 0.36872(16) 0.0205(5) Uani 1.000000 .
 O4 O -0.3315(2) 0.04425(17) -0.10350(15) 0.0238(5) Uani 1.000000 .
 O5 O -0.4478(2) -0.17658(18) -0.09641(16) 0.0244(5) Uani 1.000000 .
 O6 O -0.3476(2) -0.27622(17) 0.03126(16) 0.0253(6) Uani 1.000000 .
 O7 O 0.03939(19) 0.02220(17) 0.38103(15) 0.0182(5) Uani 1.000000 .
 O8 O 0.0690(2) -0.03859(18) 0.22751(16) 0.0231(5) Uani 1.000000 .
 O9 O 0.18532(19) 0.24983(17) 0.39371(15) 0.0177(5) Uani 1.000000 .
 O10 O 0.2169(2) 0.18934(18) 0.24099(16) 0.0223(5) Uani 1.000000 .
 N1 N -0.1809(2) 0.1096(2) 0.32995(17) 0.0142(6) Uani 1.000000 .
 N2 N -0.0051(2) 0.1984(2) 0.08854(18) 0.0172(6) Uani 1.000000 .
 C1 C -0.1570(3) 0.2896(2) 0.3160(2) 0.0140(7) Uani 1.000000 .
 C2 C -0.1993(3) 0.3779(2) 0.2982(2) 0.0158(7) Uani 1.000000 .
 C3 C -0.1167(3) 0.4812(2) 0.3163(2) 0.0159(7) Uani 1.000000 .
 C4 C 0.0066(3) 0.4968(2) 0.3523(2) 0.0161(7) Uani 1.000000 .
 C5 C 0.0476(3) 0.4094(2) 0.3677(2) 0.0155(7) Uani 1.000000 .
 H1h H 0.1294(3) 0.4209(2) 0.3903(2) 0.0185(8) Uiso 1.000000 R
 C6 C -0.0335(3) 0.3058(2) 0.3492(2) 0.0140(7) Uani 1.000000 .
 C7 C -0.2333(3) 0.1807(2) 0.3069(2) 0.0165(7) Uani 1.000000 .
 H1e H -0.3166(3) 0.1611(2) 0.2855(2) 0.0198(9) Uiso 1.000000 R
 C8 C -0.2530(3) -0.0003(2) 0.3266(2) 0.0148(7) Uani 1.000000 .
 C9 C -0.2258(3) -0.0527(2) 0.4050(2) 0.0166(7) Uani 1.000000 .
 H1c H -0.1591(3) -0.0177(2) 0.4550(2) 0.0199(9) Uiso 1.000000 R
 C10 C -0.2981(3) -0.1566(3) 0.4082(2) 0.0179(7) Uani 1.000000 .
 H10 H -0.2828(3) -0.1909(3) 0.4617(2) 0.0215(9) Uiso 1.000000 R
 C11 C -0.3935(3) -0.2086(2) 0.3307(2) 0.0174(7) Uani 1.000000 .
 C12 C -0.4194(3) -0.1599(2) 0.2506(2) 0.0181(7) Uani 1.000000 .
 H1a H -0.4837(3) -0.1966(2) 0.1990(2) 0.0217(9) Uiso 1.000000 R
 C13 C -0.3470(3) -0.0545(2) 0.2489(2) 0.0166(7) Uani 1.000000 .
 H1q H -0.3621(3) -0.0207(2) 0.1951(2) 0.0200(9) Uiso 1.000000 R
 C14 C -0.3668(3) 0.4142(3) 0.2011(3) 0.0272(9) Uani 1.000000 .
 H19a H -0.3151(11) 0.4297(15) 0.1519(10) 0.0408(13) Uiso 1.000000 GR
 H19b H -0.4477(8) 0.3729(7) 0.1683(12) 0.0408(13) Uiso 1.000000 GR
 H19c H -0.3678(18) 0.4812(8) 0.2387(3) 0.0408(13) Uiso 1.000000 GR
 C15 C -0.1700(3) 0.6303(3) 0.3867(2) 0.0247(8) Uani 1.000000 .
 H1ua H -0.1911(19) 0.6926(9) 0.3706(4) 0.0371(12) Uiso 1.000000 GR
 H1ub H -0.2346(13) 0.5848(6) 0.4137(9) 0.0371(12) Uiso 1.000000 GR
 H1uc H -0.0968(6) 0.6538(14) 0.4353(6) 0.0371(12) Uiso 1.000000 GR
 C16 C 0.2012(3) 0.6254(3) 0.4134(3) 0.0288(9) Uani 1.000000 .
 Ha H 0.2418(6) 0.5911(15) 0.3690(7) 0.0432(13) Uiso 1.000000 GR
 Hb H 0.2402(6) 0.7026(3) 0.4260(15) 0.0432(13) Uiso 1.000000 GR
 Hc H 0.2047(3) 0.5983(16) 0.4755(8) 0.0432(13) Uiso 1.000000 GR
 C17 C -0.1685(3) 0.0440(2) 0.0200(2) 0.0171(7) Uani 1.000000 .
 C18 C -0.2795(3) -0.0128(3) -0.0432(2) 0.0195(7) Uani 1.000000 .
 C19 C -0.3372(3) -0.1201(3) -0.0373(2) 0.0194(8) Uani 1.000000 .
 C20 C -0.2812(3) -0.1712(3) 0.0298(2) 0.0207(8) Uani 1.000000 .
 C21 C -0.1697(3) -0.1167(3) 0.0892(2) 0.0206(8) Uani 1.000000 .
 H1m H -0.1328(3) -0.1526(3) 0.1314(2) 0.0247(9) Uiso 1.000000 R
 C22 C -0.1133(3) -0.0083(3) 0.0857(2) 0.0173(7) Uani 1.000000 .
 C23 C -0.1050(3) 0.1560(3) 0.0244(2) 0.0178(7) Uani 1.000000 .
 H8 H -0.1341(3) 0.1972(3) -0.0171(2) 0.0214(9) Uiso 1.000000 R
 C24 C 0.0531(3) 0.3132(2) 0.1036(2) 0.0168(7) Uani 1.000000 .
 C25 C 0.1784(3) 0.3543(3) 0.1177(2) 0.0200(8) Uani 1.000000 .
 H13 H 0.2248(3) 0.3074(3) 0.1179(2) 0.0240(9) Uiso 1.000000 R
 C26 C 0.2348(3) 0.4657(3) 0.1314(2) 0.0226(8) Uani 1.000000 .
 H15 H 0.3189(3) 0.4939(3) 0.1401(2) 0.0271(9) Uiso 1.000000 R
 C27 C 0.1639(3) 0.5346(3) 0.1321(2) 0.0217(8) Uani 1.000000 .
 C28 C 0.0394(3) 0.4947(3) 0.1204(2) 0.0215(8) Uani 1.000000 .
 H9 H -0.0068(3) 0.5418(3) 0.1222(2) 0.0258(9) Uiso 1.000000 R
 C29 C -0.0167(3) 0.3830(2) 0.1060(2) 0.0185(7) Uani 1.000000 .
 H1n H -0.1008(3) 0.3551(2) 0.0979(2) 0.0222(9) Uiso 1.000000 R
 C30 C -0.3612(3) 0.0003(3) -0.2087(2) 0.0258(8) Uani 1.000000 .
 H18a H -0.3709(19) 0.0556(5) -0.2457(2) 0.0388(13) Uiso 1.000000 GR
 H18b H -0.2969(9) -0.0250(16) -0.2290(4) 0.0388(13) Uiso 1.000000 GR
 H18c H -0.4354(11) -0.0593(11) -0.2216(3) 0.0388(13) Uiso 1.000000 GR
 C31 C -0.5486(3) -0.1668(3) -0.0504(3) 0.0358(10) Uani 1.000000 .
 H1pa H -0.6228(4) -0.2037(16) -0.0963(7) 0.0537(15) Uiso 1.000000 GR
 H1pb H -0.5491(12) -0.1987(17) 0.0091(10) 0.0537(15) Uiso 1.000000 GR
 H1pc H -0.5415(11) -0.0914(3) -0.0332(16) 0.0537(15) Uiso 1.000000 GR
 C32 C -0.2982(4) -0.3325(3) 0.0997(3) 0.0318(9) Uani 1.000000 .
 H1oa H -0.2227(10) -0.3384(16) 0.0829(10) 0.0477(14) Uiso 1.000000 GR
 H1ob H -0.2844(19) -0.2931(10) 0.1667(3) 0.0477(14) Uiso 1.000000 GR
 H1oc H -0.3542(9) -0.4039(7) 0.0956(12) 0.0477(14) Uiso 1.000000 GR
 C33 C 0.0618(3) -0.0449(3) 0.3188(2) 0.0187(7) Uani 1.000000 .
 C34 C 0.0853(4) -0.1433(3) 0.3528(3) 0.0326(9) Uani 1.000000 .
 H16a H 0.0409(16) -0.2069(4) 0.3041(9) 0.0489(14) Uiso 1.000000 GR
 H16b H 0.1705(4) -0.1345(8) 0.3596(16) 0.0489(14) Uiso 1.000000 GR
 H16c H 0.0593(19) -0.1513(11) 0.4161(9) 0.0489(14) Uiso 1.000000 GR
 C35 C 0.2514(3) 0.2436(3) 0.3269(2) 0.0196(8) Uani 1.000000 .
 C36 C 0.3828(3) 0.3115(3) 0.3556(3) 0.0353(10) Uani 1.000000 .
 H1ra H 0.3921(4) 0.3836(6) 0.3422(16) 0.0529(15) Uiso 1.000000 GR
 H1rb H 0.4092(7) 0.3149(16) 0.4257(5) 0.0529(15) Uiso 1.000000 GR
 H1rc H 0.4310(4) 0.2794(11) 0.3173(13) 0.0529(15) Uiso 1.000000 GR

loop_
  _atom_site_aniso_label
  _atom_site_aniso_U_11
  _atom_site_aniso_U_22
  _atom_site_aniso_U_33
  _atom_site_aniso_U_12
  _atom_site_aniso_U_13
  _atom_site_aniso_U_23
 Pd1 0.01491(14) 0.01188(13) 0.01534(13) 0.00568(11) 0.00300(10) 0.00348(10)
 Pd2 0.02140(15) 0.01616(14) 0.01507(13) 0.00878(11) 0.00454(11) 0.00437(10)
 Br1 0.0199(2) 0.01530(18) 0.0372(2) 0.00160(15) 0.00343(16) 0.00854(15)
 Br2 0.0330(2) 0.01599(18) 0.0353(2) 0.00074(17) -0.00777(17) 0.00861(15)
 O1 0.0168(13) 0.0146(12) 0.0312(13) 0.0057(10) -0.0007(10) 0.0078(10)
 O2 0.0251(14) 0.0123(12) 0.0213(12) 0.0094(10) 0.0004(10) 0.0032(9)
 O3 0.0181(13) 0.0116(12) 0.0295(13) 0.0025(10) 0.0009(10) 0.0037(10)
 O4 0.0334(15) 0.0164(12) 0.0204(12) 0.0095(11) -0.0022(11) 0.0017(10)
 O5 0.0220(14) 0.0196(13) 0.0269(13) 0.0012(11) 0.0049(11) -0.0005(10)
 O6 0.0351(15) 0.0111(12) 0.0292(13) 0.0040(11) 0.0103(11) 0.0044(10)
 O7 0.0213(13) 0.0154(12) 0.0217(12) 0.0095(10) 0.0058(10) 0.0063(10)
 O8 0.0331(15) 0.0215(13) 0.0199(12) 0.0152(11) 0.0043(11) 0.0067(10)
 O9 0.0154(13) 0.0170(12) 0.0213(12) 0.0056(10) 0.0030(10) 0.0040(10)
 O10 0.0222(14) 0.0282(14) 0.0184(12) 0.0095(11) 0.0057(10) 0.0053(10)
 N1 0.0170(15) 0.0129(14) 0.0129(13) 0.0046(12) 0.0036(11) 0.0025(11)
 N2 0.0221(16) 0.0145(14) 0.0161(14) 0.0059(13) 0.0042(12) 0.0049(11)
 C1 0.0173(18) 0.0130(16) 0.0130(15) 0.0059(14) 0.0042(13) 0.0022(13)
 C2 0.0174(19) 0.0156(17) 0.0157(16) 0.0061(15) 0.0030(14) 0.0044(13)
 C3 0.022(2) 0.0125(17) 0.0162(16) 0.0083(15) 0.0063(14) 0.0046(13)
 C4 0.0179(19) 0.0145(17) 0.0144(16) 0.0020(15) 0.0055(14) 0.0012(13)
 C5 0.0157(18) 0.0165(17) 0.0143(16) 0.0064(15) 0.0006(13) 0.0021(13)
 C6 0.0195(19) 0.0137(17) 0.0111(15) 0.0074(15) 0.0044(14) 0.0040(13)
 C7 0.0184(19) 0.0193(18) 0.0105(15) 0.0059(15) 0.0003(14) 0.0000(13)
 C8 0.0138(18) 0.0112(16) 0.0203(16) 0.0043(14) 0.0066(14) 0.0015(13)
 C9 0.0159(18) 0.0166(17) 0.0174(16) 0.0059(15) 0.0025(14) 0.0019(14)
 C10 0.0186(19) 0.0179(18) 0.0223(17) 0.0092(15) 0.0076(15) 0.0092(14)
 C11 0.0155(18) 0.0124(17) 0.0250(18) 0.0042(14) 0.0062(15) 0.0035(14)
 C12 0.0158(18) 0.0164(18) 0.0196(17) 0.0037(15) 0.0013(14) -0.0009(14)
 C13 0.0199(19) 0.0190(18) 0.0157(16) 0.0109(15) 0.0054(14) 0.0061(14)
 C14 0.025(2) 0.0205(19) 0.034(2) 0.0076(17) -0.0061(16) 0.0057(16)
 C15 0.029(2) 0.0190(19) 0.0282(19) 0.0126(17) 0.0034(16) -0.0010(15)
 C16 0.022(2) 0.0185(19) 0.041(2) 0.0013(16) -0.0024(17) 0.0053(16)
 C17 0.0208(19) 0.0152(17) 0.0166(16) 0.0066(15) 0.0059(14) 0.0019(13)
 C18 0.024(2) 0.0184(18) 0.0178(17) 0.0095(16) 0.0054(15) -0.0006(14)
 C19 0.023(2) 0.0157(18) 0.0169(16) 0.0045(15) 0.0043(15) -0.0026(14)
 C20 0.028(2) 0.0133(17) 0.0202(17) 0.0041(16) 0.0103(16) 0.0009(14)
 C21 0.035(2) 0.0162(18) 0.0161(16) 0.0136(16) 0.0096(16) 0.0056(14)
 C22 0.0215(19) 0.0179(18) 0.0132(16) 0.0066(15) 0.0057(14) 0.0022(13)
 C23 0.025(2) 0.0183(18) 0.0146(16) 0.0099(16) 0.0084(15) 0.0059(14)
 C24 0.025(2) 0.0139(17) 0.0107(15) 0.0037(15) 0.0048(14) 0.0040(13)
 C25 0.023(2) 0.0209(19) 0.0159(16) 0.0071(16) 0.0046(15) 0.0015(14)
 C26 0.019(2) 0.0239(19) 0.0210(17) 0.0014(16) 0.0013(15) 0.0030(15)
 C27 0.032(2) 0.0149(18) 0.0156(16) 0.0042(16) -0.0002(15) 0.0063(14)
 C28 0.029(2) 0.0179(18) 0.0182(17) 0.0090(16) 0.0007(15) 0.0055(14)
 C29 0.022(2) 0.0159(18) 0.0159(16) 0.0030(15) 0.0033(14) 0.0035(14)
 C30 0.028(2) 0.032(2) 0.0203(18) 0.0156(18) -0.0011(16) 0.0017(15)
 C31 0.030(2) 0.033(2) 0.039(2) 0.0056(19) 0.0080(19) -0.0044(18)
 C32 0.049(3) 0.0177(19) 0.034(2) 0.0120(19) 0.0142(19) 0.0113(16)
 C33 0.0142(18) 0.0155(17) 0.0263(19) 0.0053(15) -0.0008(15) 0.0059(15)
 C34 0.050(3) 0.022(2) 0.035(2) 0.0212(19) 0.0104(19) 0.0136(17)
 C35 0.0177(19) 0.0212(19) 0.0256(19) 0.0128(16) 0.0019(16) 0.0100(15)
 C36 0.018(2) 0.048(3) 0.035(2) 0.0018(19) 0.0051(17) 0.0116(19)

loop_
  _geom_bond_atom_site_label_1
  _geom_bond_atom_site_label_2
  _geom_bond_distance
  _geom_bond_site_symmetry_2
  _geom_bond_publ_flag
 Pd1 Pd2 2.9114(10) . ?
 Pd1 O7 2.140(2) . ?
 Pd1 O9 2.045(2) . ?
 Pd1 N1 2.027(3) . ?
 Pd1 C6 1.962(3) . ?
 Pd2 O8 2.041(2) . ?
 Pd2 O10 2.141(2) . ?
 Pd2 N2 2.045(3) . ?
 Pd2 C22 1.962(3) . ?
 Br1 C11 1.905(3) . ?
 Br2 C27 1.903(3) . ?
 O1 C2 1.366(4) . ?
 O1 C14 1.441(4) . ?
 O2 C3 1.383(4) . ?
 O2 C15 1.432(4) . ?
 O3 C4 1.354(4) . ?
 O3 C16 1.423(4) . ?
 O4 C18 1.380(4) . ?
 O4 C30 1.436(4) . ?
 O5 C19 1.379(4) . ?
 O5 C31 1.431(4) . ?
 O6 C20 1.369(4) . ?
 O6 C32 1.429(4) . ?
 O7 C33 1.248(4) . ?
 O8 C33 1.272(4) . ?
 O9 C35 1.275(4) . ?
 O10 C35 1.243(4) . ?
 N1 C7 1.303(4) . ?
 N1 C8 1.429(4) . ?
 N2 C23 1.298(4) . ?
 N2 C24 1.430(4) . ?
 C1 C2 1.419(4) . ?
 C1 C6 1.403(4) . ?
 C1 C7 1.421(4) . ?
 C2 C3 1.382(4) . ?
 C4 C3 1.410(4) . ?
 C4 C5 1.391(4) . ?
 C5 H1h 0.9300 . ?
 C6 C5 1.378(4) . ?
 C7 H1e 0.9300 . ?
 C8 C13 1.379(4) . ?
 C9 C8 1.395(4) . ?
 C9 H1c 0.9300 . ?
 C10 C9 1.383(4) . ?
 C10 H10 0.9300 . ?
 C11 C10 1.381(4) . ?
 C11 C12 1.379(4) . ?
 C12 H1a 0.9300 . ?
 C12 C13 1.395(4) . ?
 C13 H1q 0.9300 . ?
 C14 H19a 0.9600 . ?
 C14 H19b 0.9600 . ?
 C14 H19c 0.9600 . ?
 C15 H1ua 0.9600 . ?
 C15 H1ub 0.9600 . ?
 C15 H1uc 0.9600 . ?
 C16 Ha 0.9600 . ?
 C16 Hb 0.9600 . ?
 C16 Hc 0.9600 . ?
 C17 C18 1.406(4) . ?
 C17 C22 1.401(4) . ?
 C19 C18 1.383(4) . ?
 C19 C20 1.407(5) . ?
 C21 C20 1.383(5) . ?
 C21 H1m 0.9300 . ?
 C22 C21 1.387(4) . ?
 C23 C17 1.423(4) . ?
 C23 H8 0.9300 . ?
 C25 C24 1.384(4) . ?
 C25 H13 0.9300 . ?
 C25 C26 1.387(4) . ?
 C26 H15 0.9300 . ?
 C27 C26 1.391(5) . ?
 C28 C27 1.376(5) . ?
 C28 H9 0.9300 . ?
 C28 C29 1.390(4) . ?
 C29 C24 1.391(4) . ?
 C29 H1n 0.9300 . ?
 C30 H18a 0.9600 . ?
 C30 H18b 0.9600 . ?
 C30 H18c 0.9600 . ?
 C31 H1pa 0.9600 . ?
 C31 H1pb 0.9600 . ?
 C31 H1pc 0.9600 . ?
 C32 H1oa 0.9600 . ?
 C32 H1ob 0.9600 . ?
 C32 H1oc 0.9600 . ?
 C33 C34 1.508(4) . ?
 C34 H16a 0.9600 . ?
 C34 H16b 0.9600 . ?
 C34 H16c 0.9600 . ?
 C35 C36 1.505(5) . ?
 C36 H1ra 0.9600 . ?
 C36 H1rb 0.9600 . ?
 C36 H1rc 0.9600 . ?

loop_
  _geom_angle_atom_site_label_1
  _geom_angle_atom_site_label_2
  _geom_angle_atom_site_label_3
  _geom_angle
  _geom_angle_site_symmetry_1
  _geom_angle_site_symmetry_3
  _geom_angle_publ_flag
 O7 Pd1 Pd2 76.35(5) . . ?
 O7 Pd1 O9 89.04(8) . . ?
 O9 Pd1 Pd2 86.95(6) . . ?
 N1 Pd1 Pd2 95.12(7) . . ?
 N1 Pd1 O7 98.09(9) . . ?
 N1 Pd1 O9 172.86(9) . . ?
 C6 Pd1 Pd2 105.64(8) . . ?
 C6 Pd1 O7 177.91(10) . . ?
 C6 Pd1 O9 91.70(11) . . ?
 C6 Pd1 N1 81.16(12) . . ?
 O8 Pd2 Pd1 85.57(6) . . ?
 O10 Pd2 Pd1 74.95(6) . . ?
 O10 Pd2 O8 89.43(9) . . ?
 O10 Pd2 N2 98.08(9) . . ?
 N2 Pd2 Pd1 98.38(7) . . ?
 N2 Pd2 O8 172.19(10) . . ?
 C22 Pd2 Pd1 109.62(9) . . ?
 C22 Pd2 O8 90.78(11) . . ?
 C22 Pd2 O10 175.43(10) . . ?
 C22 Pd2 N2 81.56(12) . . ?
 C2 O1 C14 119.6(2) . . ?
 C15 O2 C3 112.6(2) . . ?
 C16 O3 C4 117.3(2) . . ?
 C18 O4 C30 116.1(2) . . ?
 C31 O5 C19 113.0(2) . . ?
 C20 O6 C32 117.4(3) . . ?
 C33 O7 Pd1 129.59(19) . . ?
 C33 O8 Pd2 122.1(2) . . ?
 C35 O9 Pd1 120.2(2) . . ?
 C35 O10 Pd2 131.6(2) . . ?
 C7 N1 Pd1 113.7(2) . . ?
 C8 N1 Pd1 126.5(2) . . ?
 C8 N1 C7 119.7(3) . . ?
 C23 N2 Pd2 112.9(2) . . ?
 C24 N2 Pd2 128.0(2) . . ?
 C24 N2 C23 118.9(3) . . ?
 C6 C1 C2 121.1(3) . . ?
 C7 C1 C2 124.3(3) . . ?
 C7 C1 C6 114.6(3) . . ?
 C1 C2 O1 115.9(3) . . ?
 C3 C2 O1 125.4(3) . . ?
 C3 C2 C1 118.6(3) . . ?
 C2 C3 O2 121.6(3) . . ?
 C2 C3 C4 119.7(3) . . ?
 C4 C3 O2 118.7(3) . . ?
 C3 C4 O3 114.0(3) . . ?
 C3 C4 C5 121.2(3) . . ?
 C5 C4 O3 124.9(3) . . ?
 H1h C5 C4 120.10(19) . . ?
 H1h C5 C6 120.10(19) . . ?
 C6 C5 C4 119.8(3) . . ?
 C1 C6 Pd1 113.1(2) . . ?
 C5 C6 Pd1 127.3(2) . . ?
 C5 C6 C1 119.6(3) . . ?
 C1 C7 N1 116.8(3) . . ?
 H1e C7 N1 121.59(18) . . ?
 H1e C7 C1 121.59(18) . . ?
 C9 C8 N1 118.1(3) . . ?
 C13 C8 N1 121.8(3) . . ?
 C13 C8 C9 120.1(3) . . ?
 C8 C9 H1c 119.99(18) . . ?
 C8 C9 C10 120.0(3) . . ?
 H1c C9 C10 119.99(19) . . ?
 C9 C10 H10 120.58(19) . . ?
 C9 C10 C11 118.8(3) . . ?
 H10 C10 C11 120.58(18) . . ?
 C10 C11 Br1 118.9(2) . . ?
 C12 C11 Br1 119.0(2) . . ?
 C12 C11 C10 122.1(3) . . ?
 H1a C12 C11 120.74(18) . . ?
 C13 C12 C11 118.5(3) . . ?
 C13 C12 H1a 120.74(19) . . ?
 C8 C13 C12 120.2(3) . . ?
 H1q C13 C8 119.88(18) . . ?
 H1q C13 C12 119.88(18) . . ?
 H19a C14 O1 109.5 . . ?
 H19b C14 O1 109.5 . . ?
 H19b C14 H19a 109.5 . . ?
 H19c C14 O1 109.5 . . ?
 H19c C14 H19a 109.5 . . ?
 H19c C14 H19b 109.5 . . ?
 H1ua C15 O2 109.5 . . ?
 H1ub C15 O2 109.5 . . ?
 H1ub C15 H1ua 109.5 . . ?
 H1uc C15 O2 109.5 . . ?
 H1uc C15 H1ua 109.5 . . ?
 H1uc C15 H1ub 109.5 . . ?
 Ha C16 O3 109.5 . . ?
 Hb C16 O3 109.5 . . ?
 Hb C16 Ha 109.5 . . ?
 Hc C16 O3 109.5 . . ?
 Hc C16 Ha 109.5 . . ?
 Hc C16 Hb 109.5 . . ?
 C18 C17 C23 124.3(3) . . ?
 C22 C17 C18 120.6(3) . . ?
 C22 C17 C23 115.1(3) . . ?
 C17 C18 O4 117.8(3) . . ?
 C17 C18 C19 119.6(3) . . ?
 C19 C18 O4 122.4(3) . . ?
 C18 C19 O5 120.7(3) . . ?
 C20 C19 O5 120.2(3) . . ?
 C20 C19 C18 119.1(3) . . ?
 C19 C20 O6 114.1(3) . . ?
 C21 C20 O6 124.5(3) . . ?
 C21 C20 C19 121.4(3) . . ?
 C20 C21 H1m 120.17(19) . . ?
 C20 C21 C22 119.7(3) . . ?
 H1m C21 C22 120.2(2) . . ?
 C17 C22 Pd2 112.9(2) . . ?
 C21 C22 Pd2 127.5(2) . . ?
 C21 C22 C17 119.6(3) . . ?
 C17 C23 N2 117.5(3) . . ?
 C17 C23 H8 121.26(19) . . ?
 H8 C23 N2 121.26(18) . . ?
 C25 C24 N2 119.9(3) . . ?
 C29 C24 N2 119.7(3) . . ?
 C29 C24 C25 120.3(3) . . ?
 C24 C25 H13 120.05(19) . . ?
 C24 C25 C26 119.9(3) . . ?
 C26 C25 H13 120.0(2) . . ?
 C25 C26 C27 119.2(3) . . ?
 H15 C26 C25 120.4(2) . . ?
 H15 C26 C27 120.4(2) . . ?
 C26 C27 Br2 119.7(3) . . ?
 C26 C27 C28 121.4(3) . . ?
 C28 C27 Br2 119.0(3) . . ?
 C27 C28 H9 120.40(19) . . ?
 C29 C28 C27 119.2(3) . . ?
 C29 C28 H9 120.4(2) . . ?
 C24 C29 C28 120.0(3) . . ?
 C24 C29 H1n 120.02(19) . . ?
 H1n C29 C28 120.0(2) . . ?
 H18a C30 O4 109.5 . . ?
 H18b C30 O4 109.5 . . ?
 H18b C30 H18a 109.5 . . ?
 H18c C30 O4 109.5 . . ?
 H18c C30 H18a 109.5 . . ?
 H18c C30 H18b 109.5 . . ?
 H1pa C31 O5 109.5 . . ?
 H1pb C31 O5 109.5 . . ?
 H1pb C31 H1pa 109.5 . . ?
 H1pc C31 O5 109.5 . . ?
 H1pc C31 H1pa 109.5 . . ?
 H1pc C31 H1pb 109.5 . . ?
 H1oa C32 O6 109.5 . . ?
 H1ob C32 O6 109.5 . . ?
 H1ob C32 H1oa 109.5 . . ?
 H1oc C32 O6 109.5 . . ?
 H1oc C32 H1oa 109.5 . . ?
 H1oc C32 H1ob 109.5 . . ?
 O7 C33 O8 126.4(3) . . ?
 C34 C33 O7 118.6(3) . . ?
 C34 C33 O8 115.0(3) . . ?
 H16a C34 C33 109.5 . . ?
 H16b C34 C33 109.5 . . ?
 H16b C34 H16a 109.5 . . ?
 H16c C34 C33 109.5 . . ?
 H16c C34 H16a 109.5 . . ?
 H16c C34 H16b 109.5 . . ?
 O10 C35 O9 126.3(3) . . ?
 C36 C35 O9 115.8(3) . . ?
 C36 C35 O10 117.9(3) . . ?
 H1ra C36 C35 109.5 . . ?
 H1rb C36 C35 109.5 . . ?
 H1rb C36 H1ra 109.5 . . ?
 H1rc C36 C35 109.5 . . ?
 H1rc C36 H1ra 109.5 . . ?
 H1rc C36 H1rb 109.5 . . ?

loop_
  _geom_torsion_atom_site_label_1
  _geom_torsion_atom_site_label_2
  _geom_torsion_atom_site_label_3
  _geom_torsion_atom_site_label_4
  _geom_torsion
  _geom_torsion_site_symmetry_1
  _geom_torsion_site_symmetry_2
  _geom_torsion_site_symmetry_3
  _geom_torsion_site_symmetry_4
  _geom_torsion_publ_flag
 Pd1 O7 C33 O8 0.7(3) . . . . ?
 Pd1 O7 C33 C34 179.7(3) . . . . ?
 Pd1 O9 C35 O10 -2.4(2) . . . . ?
 Pd1 O9 C35 C36 175.8(2) . . . . ?
 Pd1 N1 C7 C1 -5.3(2) . . . . ?
 Pd1 N1 C8 C9 46.2(2) . . . . ?
 Pd1 N1 C8 C13 -133.8(2) . . . . ?
 Pd1 C6 C1 C2 -177.3(2) . . . . ?
 Pd1 C6 C1 C7 5.4(2) . . . . ?
 Pd1 C6 C5 C4 178.4(2) . . . . ?
 Pd2 O8 C33 O7 -0.8(2) . . . . ?
 Pd2 O8 C33 C34 -179.8(2) . . . . ?
 Pd2 O10 C35 O9 1.1(3) . . . . ?
 Pd2 O10 C35 C36 -177.1(3) . . . . ?
 Pd2 N2 C23 C17 2.9(2) . . . . ?
 Pd2 N2 C24 C25 44.1(3) . . . . ?
 Pd2 N2 C24 C29 -134.6(3) . . . . ?
 Pd2 C22 C17 C18 179.4(2) . . . . ?
 Pd2 C22 C17 C23 -1.5(2) . . . . ?
 Pd2 C22 C21 C20 178.1(3) . . . . ?
 Br1 C11 C10 C9 178.8(2) . . . . ?
 Br1 C11 C12 C13 -179.7(2) . . . . ?
 Br2 C27 C26 C25 -179.5(2) . . . . ?
 Br2 C27 C28 C29 179.0(2) . . . . ?
 O1 C2 C1 C6 -178.8(2) . . . . ?
 O1 C2 C1 C7 -1.8(3) . . . . ?
 O1 C2 C3 O2 -4.5(3) . . . . ?
 O1 C2 C3 C4 176.8(3) . . . . ?
 O2 C3 C2 C1 178.3(3) . . . . ?
 O2 C3 C4 O3 2.5(3) . . . . ?
 O2 C3 C4 C5 -177.0(3) . . . . ?
 O3 C4 C3 C2 -178.8(2) . . . . ?
 O3 C4 C5 C6 179.4(3) . . . . ?
 O4 C18 C17 C22 177.7(3) . . . . ?
 O4 C18 C17 C23 -1.3(3) . . . . ?
 O4 C18 C19 O5 3.5(3) . . . . ?
 O4 C18 C19 C20 -176.8(3) . . . . ?
 O5 C19 C18 C17 178.1(3) . . . . ?
 O5 C19 C20 C21 179.4(3) . . . . ?
 O6 C20 C19 O5 -1.9(3) . . . . ?
 O6 C20 C19 C18 178.4(3) . . . . ?
 O6 C20 C21 C22 -176.4(3) . . . . ?
 N1 C7 C1 C2 -177.2(3) . . . . ?
 N1 C7 C1 C6 -0.0(3) . . . . ?
 N1 C8 C9 C10 175.7(3) . . . . ?
 N1 C8 C13 C12 -176.7(3) . . . . ?
 N2 C23 C17 C18 178.1(3) . . . . ?
 N2 C23 C17 C22 -1.0(3) . . . . ?
 N2 C24 C25 C26 179.5(3) . . . . ?
 N2 C24 C29 C28 -179.9(3) . . . . ?
 C4 C3 C2 C1 -0.4(3) . . . . ?
 C4 C5 C6 C1 -0.6(3) . . . . ?
 C10 C9 C8 C13 -4.2(4) . . . . ?
 C11 C10 C9 C8 2.8(4) . . . . ?
 C11 C12 C13 C8 -0.9(4) . . . . ?
 C12 C13 C8 C9 3.3(4) . . . . ?
 C17 C22 C21 C20 -1.6(3) . . . . ?
 C19 C18 C17 C22 2.8(4) . . . . ?
 C19 C20 C21 C22 2.2(4) . . . . ?
 C23 C17 C18 C19 -176.2(3) . . . . ?
 C23 C17 C22 C21 178.1(3) . . . . ?
 C27 C26 C25 C24 0.8(4) . . . . ?
 C28 C27 C26 C25 0.6(4) . . . . ?
 C28 C29 C24 C25 1.4(3) . . . . ?

_smtbx_masks_special_details       ?
loop_
  _smtbx_masks_void_nr
  _smtbx_masks_void_average_x
  _smtbx_masks_void_average_y
  _smtbx_masks_void_average_z
  _smtbx_masks_void_volume
  _smtbx_masks_void_count_electrons
  _smtbx_masks_void_content
 1 0.500 1.000 0.500 119.1 43.0 '0.667 chloroform'
 2 0.500 0.500 0.500 29.3 0.0 ?
 3 0.417 0.584 0.020 9.1 0.4 ?
 4 0.583 0.416 0.980 9.1 0.0 ?

_smtbx_masks_void_probe_radius     1.2
_smtbx_masks_void_truncation_radius  1.2
_shelx_fab_file
;
-14 1 1 0.1708 0.3889
-14 1 2 -0.1239 -0.3471
-14 1 3 0.4003 0.2573
-14 1 4 -0.6069 -0.0811
-14 1 5 0.9108 0.0034
-14 2 1 0.5001 0.1223
-14 2 2 -0.9895 -0.2877
-14 2 3 1.0138 0.0801
-14 2 4 -0.9831 -0.1853
-14 2 5 0.8436 -0.0675
-14 2 6 -0.8506 -0.0628
-14 3 1 0.9782 0.1221
-14 3 2 -1.3642 0.0823
-14 3 3 1.2670 0.1961
-14 3 4 -1.1089 0.0366
-14 3 5 0.6176 0.2066
-14 3 6 -0.5209 0.0210
-14 4 1 1.0396 -0.2751
-14 4 2 -0.6826 0.0179
-14 4 3 0.8294 -0.0680
-14 4 4 -0.3901 -0.1940
-14 4 5 0.6322 0.1860
-14 4 6 -0.3114 -0.2565
-14 5 1 0.3613 -0.3112
-14 5 2 -0.2261 0.2205
-14 5 3 -0.5170 -0.1532
-14 5 4 0.3181 -0.1434
-14 5 5 -0.5575 0.1020
-14 5 6 -0.0050 -0.3557
-14 6 1 0.4683 -0.0244
-14 6 2 0.2211 0.3128
-14 6 3 -0.3353 0.0314
-14 6 4 0.7851 0.2639
-14 6 5 -0.9176 0.1594
-14 6 6 0.9961 0.1644
-14 7 1 -0.0664 -0.0646
-14 7 2 0.1574 -0.2434
-14 7 3 -0.0038 -0.2070
-14 7 4 0.0423 -0.0937
-14 7 5 0.0337 -0.2420
-14 8 1 -0.8225 0.0968
-14 8 2 0.7126 0.1975
-14 8 3 -0.6392 0.0149
-14 8 4 -0.3295 0.0939
-14 9 1 -0.8036 -0.4144
-14 9 2 1.2857 0.3916
-13 -2 1 -0.2589 -0.1483
-13 -2 2 0.0208 0.0895
-13 -2 3 0.0628 -0.1375
-13 -2 4 -0.2741 0.1223
-13 -2 5 0.6553 0.0620
-13 -2 6 -0.9522 0.0469
-13 -1 1 -0.0116 -0.1369
-13 -1 2 -0.1476 0.2589
-13 -1 3 0.1219 -0.0854
-13 -1 4 -0.1577 0.0164
-13 -1 5 0.3453 -0.0043
-13 -1 6 -0.7930 -0.1386
-13 -1 7 1.3382 0.0491
-13 -1 8 -1.5696 -0.1587
-13 0 1 0.0300 -0.4659
-13 0 2 0.2491 0.1994
-13 0 3 -0.4959 -0.1646
-13 0 4 0.9856 0.0481
-13 0 5 -0.9940 0.0629
-13 0 6 0.7384 -0.0715
-13 0 7 -0.1321 0.1517
-13 0 8 -0.4478 -0.0994
-13 1 1 -0.5194 -0.1693
-13 1 2 0.8866 0.1581
-13 1 3 -1.6814 -0.1398
-13 1 4 1.8982 -0.0122
-13 1 5 -2.2160 -0.0488
-13 1 6 2.0619 -0.1036
-13 1 7 -1.9838 0.0162
-13 1 8 1.5755 -0.1419
-13 1 9 -1.1114 -0.0104
-13 2 1 -0.7632 0.0569
-13 2 2 1.7620 0.1509
-13 2 3 -1.9807 0.1074
-13 2 4 2.1796 0.1323
-13 2 5 -1.9728 0.1258
-13 2 6 1.9842 0.1232
-13 2 7 -2.0395 0.1154
-13 2 8 2.1992 0.1176
-13 2 9 -2.2117 0.0540
-13 3 1 -1.0605 -0.1331
-13 3 2 1.3844 -0.1869
-13 3 3 -1.5037 -0.2084
-13 3 4 1.5138 -0.1006
-13 3 5 -1.3244 -0.2495
-13 3 6 1.4566 -0.0383
-13 3 7 -1.4701 -0.2014
-13 3 8 1.8821 -0.0098
-13 3 9 -1.8110 -0.1784
-13 4 1 -0.7272 0.3049
-13 4 2 0.1728 0.0758
-13 4 3 -0.2297 0.0979
-13 4 4 -0.0569 0.2542
-13 4 5 -0.5206 -0.1244
-13 4 6 0.6737 0.2449
-13 4 7 -1.5254 -0.1120
-13 4 8 1.6133 0.0516
-13 4 9 -1.9416 -0.0993
-13 5 1 -0.0989 0.1214
-13 5 2 -0.2877 -0.1723
-13 5 3 1.2445 0.0590
-13 5 4 -1.1039 0.0693
-13 5 5 1.3535 -0.0262
-13 5 6 -0.5920 0.1852
-13 5 7 0.2033 0.0922
-13 5 8 0.6636 0.1192
-13 5 9 -0.9048 0.2502
-13 6 1 -0.2318 -0.0903
-13 6 2 -0.7238 -0.1365
-13 6 3 0.8999 -0.0886
-13 6 4 -1.4863 -0.2315
-13 6 5 1.7021 -0.1113
-13 6 6 -2.1273 -0.2590
-13 6 7 2.2986 -0.1597
-13 6 8 -1.9928 -0.2432
-13 7 1 0.6554 0.0722
-13 7 2 -0.9844 0.2300
-13 7 3 0.9639 0.1518
-13 7 4 -0.8936 0.1923
-13 7 5 0.8493 0.1646
-13 7 6 -1.7573 0.1969
-13 7 7 2.2706 0.0643
-13 7 8 -3.3116 0.1857
-13 8 1 1.4382 0.0879
-13 8 2 -1.6583 -0.3057
-13 8 3 1.7168 0.0065
-13 8 4 -0.7878 -0.0656
-13 8 5 0.7382 -0.1334
-13 8 6 -0.3063 0.1442
-13 8 7 1.3684 -0.0767
-13 9 1 1.2433 0.3773
-13 9 2 -1.7169 -0.3353
-13 9 3 1.2333 0.1780
-13 9 4 -1.1492 -0.1995
-13 9 5 0.3103 -0.0982
-13 9 6 -0.4810 -0.2289
-13 10 1 0.9319 0.0920
-13 10 2 -0.5770 0.1266
-13 10 3 0.3897 0.1114
-13 10 4 0.1044 0.1783
-13 10 5 -0.1436 0.3512
-13 11 1 0.3996 -0.2121
-13 11 2 -0.2664 0.1037
-13 11 3 -0.0675 -0.3750
-12 -5 3 -0.2756 0.0940
-12 -4 1 -0.2179 0.2262
-12 -4 2 0.4677 -0.3868
-12 -4 3 -0.4845 0.1541
-12 -4 4 0.9679 0.0035
-12 -4 5 -1.5112 -0.0593
-12 -4 6 1.7446 0.1659
-12 -4 7 -1.9938 -0.1616
-12 -3 1 -0.2600 0.1590
-12 -3 2 0.2285 -0.1441
-12 -3 3 -0.8633 0.1146
-12 -3 4 1.3517 -0.0973
-12 -3 5 -1.8266 -0.0322
-12 -3 6 2.3071 0.1072
-12 -3 7 -2.2354 -0.1007
-12 -3 8 2.2994 0.2846
-12 -3 9 -1.7068 -0.1737
-12 -2 1 0.3157 0.1029
-12 -2 2 0.3710 0.0366
-12 -2 3 -0.6699 0.1228
-12 -2 4 1.2027 0.0279
-12 -2 5 -1.7756 -0.0158
-12 -2 6 2.1511 0.0317
-12 -2 7 -2.6365 -0.1565
-12 -2 8 2.6437 0.0429
-12 -2 9 -2.4147 -0.2297
-12 -1 1 0.1716 -0.0415
-12 -1 2 -0.3292 -0.2408
-12 -1 3 0.3708 -0.0705
-12 -1 4 -0.1896 -0.0649
-12 -1 5 -0.0963 -0.0421
-12 -1 6 0.8994 0.0739
-12 -1 7 -1.6349 -0.0434
-12 -1 8 2.3755 0.1218
-12 -1 9 -2.7280 -0.0129
-12 -1 10 2.7059 0.0466
-12 0 1 0.5648 0.2999
-12 0 2 -1.4906 0.0936
-12 0 3 2.0101 0.1181
-12 0 4 -2.6337 0.0139
-12 0 5 2.3476 0.0264
-12 0 6 -2.0216 -0.0068
-12 0 7 1.1497 -0.0550
-12 0 8 -0.3630 0.0277
-12 0 9 -0.6803 -0.0284
-12 0 10 1.5456 -0.1027
-12 0 11 -2.1224 0.1633
-12 1 1 1.2959 -0.1420
-12 1 2 -2.1354 -0.0001
-12 1 3 3.4113 -0.0471
-12 1 4 -3.5294 0.0571
-12 1 5 3.8537 0.0526
-12 1 6 -3.5337 0.0387
-12 1 7 3.6299 0.0555
-12 1 8 -3.2976 0.0481
-12 1 9 2.8872 0.0892
-12 1 10 -1.8435 -0.0638
-12 1 11 0.7473 0.2341
-12 2 1 1.0026 -0.0791
-12 2 2 -2.3656 -0.0559
-12 2 3 2.6327 -0.1762
-12 2 4 -3.1072 -0.0844
-12 2 5 2.9089 -0.1517
-12 2 6 -3.2055 -0.1251
-12 2 7 3.4693 -0.0977
-12 2 8 -4.0498 -0.1539
-12 2 9 4.2531 -0.0004
-12 2 10 -3.9538 -0.2435
-12 2 11 3.0815 0.0932
-12 3 1 0.6700 0.1919
-12 3 2 -0.6887 0.1774
-12 3 3 0.9799 0.2347
-12 3 4 -1.1252 0.1288
-12 3 5 1.4516 0.2402
-12 3 6 -2.0090 0.0939
-12 3 7 2.6053 0.1805
-12 3 8 -3.3614 0.0614
-12 3 9 3.5733 0.1885
-12 3 10 -3.5902 -0.0653
-12 3 11 2.7017 0.1730
-12 4 1 -0.1972 -0.2427
-12 4 2 0.9640 -0.1724
-12 4 3 -1.1216 -0.1206
-12 4 4 1.2546 -0.2332
-12 4 5 -0.4938 -0.0090
-12 4 6 -0.0675 -0.1521
-12 4 7 1.2873 -0.0373
-12 4 8 -1.7680 -0.0001
-12 4 9 2.4537 -0.0279
-12 4 10 -2.0141 0.0681
-12 4 11 1.7341 -0.0000
-12 5 1 -0.6832 0.0599
-12 5 2 1.3647 0.0981
-12 5 3 -2.4233 0.0085
-12 5 4 2.4499 0.0225
-12 5 5 -2.8891 -0.0712
-12 5 6 2.4046 -0.0111
-12 5 7 -2.3013 -0.1762
-12 5 8 1.3692 -0.0382
-12 5 9 -0.8911 -0.2638
-12 5 10 0.0466 -0.0282
-12 6 1 -0.6607 0.1316
-12 6 2 1.8043 0.0288
-12 6 3 -2.0510 0.1336
-12 6 4 2.6981 0.1741
-12 6 5 -3.1577 0.1111
-12 6 6 4.1822 0.2567
-12 6 7 -4.9153 0.1924
-12 6 8 5.1581 0.2263
-12 6 9 -4.5540 0.2569
-12 6 10 3.1538 0.1849
-12 7 1 -1.5743 -0.1288
-12 7 2 2.2068 -0.1868
-12 7 3 -2.2902 -0.1158
-12 7 4 2.2427 -0.2716
-12 7 5 -2.3182 -0.0945
-12 7 6 3.4144 -0.3122
-12 7 7 -4.3317 -0.0935
-12 7 8 5.5599 -0.2977
-12 7 9 -5.1311 -0.0608
-12 7 10 4.4419 -0.3043
-12 8 1 -1.9731 -0.0958
-12 8 2 2.2642 0.2697
-12 8 3 -2.4779 0.0376
-12 8 4 1.7051 0.0541
-12 8 5 -1.8332 0.1653
-12 8 6 1.4814 0.0013
-12 8 7 -2.5656 0.0442
-12 8 8 2.5622 0.0796
-12 8 9 -3.2730 -0.0550
-12 9 1 -1.3661 -0.1282
-12 9 2 1.5629 0.1217
-12 9 3 -0.8651 -0.0141
-12 9 4 0.8892 0.1347
-12 9 5 -0.1866 -0.0214
-12 9 6 0.6402 0.3251
-12 9 7 -0.2790 -0.0924
-12 9 8 0.9060 0.3793
-12 10 1 -1.0524 0.0471
-12 10 2 0.2631 -0.3318
-12 10 3 0.2755 0.0021
-12 10 4 -1.0659 -0.2100
-12 10 5 1.0547 -0.3633
-12 10 6 -1.1364 -0.0217
-12 10 7 0.6135 -0.4081
-12 11 1 -0.3088 0.1449
-12 11 2 0.0619 0.0216
-12 11 3 0.4704 0.2954
-12 11 4 -1.1753 0.1333
-12 11 5 1.5344 0.2118
-12 11 6 -1.6986 0.1774
-12 12 1 0.4722 -0.3909
-12 12 2 0.0847 0.1813
-12 12 3 0.0329 -0.2416
-12 12 4 -0.0924 -0.0620
-11 -6 1 0.8565 -0.0631
-11 -6 2 -0.3878 0.1476
-11 -6 3 0.2431 0.1800
-11 -6 4 0.0333 0.0498
-11 -6 5 -0.0429 0.0270
-11 -6 6 0.1858 0.1218
-11 -6 7 -0.5652 -0.1432
-11 -5 1 0.8246 -0.5311
-11 -5 2 -1.0676 -0.0111
-11 -5 3 1.1905 -0.1752
-11 -5 4 -1.5216 -0.1575
-11 -5 5 1.9972 0.0519
-11 -5 6 -2.0260 -0.0574
-11 -5 7 1.5260 0.1479
-11 -5 8 -0.8882 -0.1225
-11 -5 9 0.0832 0.2987
-11 -4 1 0.7997 0.1051
-11 -4 2 -1.4820 0.3417
-11 -4 3 1.9258 0.0247
-11 -4 4 -2.8213 0.0620
-11 -4 5 3.2737 0.0345
-11 -4 6 -3.5169 -0.1286
-11 -4 7 3.4030 0.1333
-11 -4 8 -2.7281 -0.2864
-11 -4 9 2.2477 0.3315
-11 -4 10 -1.2365 -0.3134
-11 -3 1 0.5300 -0.1356
-11 -3 2 -0.9418 -0.0928
-11 -3 3 2.2392 -0.0443
-11 -3 4 -2.7806 0.0413
-11 -3 5 3.4291 0.0618
-11 -3 6 -3.7207 -0.0120
-11 -3 7 3.7559 0.1064
-11 -3 8 -3.8215 -0.1654
-11 -3 9 3.2080 0.1460
-11 -3 10 -2.6217 -0.2678
-11 -3 11 1.5794 0.0830
-11 -2 1 -0.7472 0.0363
-11 -2 2 -0.3218 -0.0865
-11 -2 3 0.6519 -0.0885
-11 -2 4 -1.5182 -0.1160
-11 -2 5 2.0727 -0.0582
-11 -2 6 -2.6794 -0.0787
-11 -2 7 3.4493 0.0392
-11 -2 8 -3.9043 -0.0119
-11 -2 9 4.1956 0.0836
-11 -2 10 -3.8371 0.0687
-11 -2 11 3.1020 0.0283
-11 -1 1 -0.9993 0.2047
-11 -1 2 1.7399 0.1941
-11 -1 3 -1.7476 0.1726
-11 -1 4 1.5870 0.1842
-11 -1 5 -1.0928 0.0579
-11 -1 6 0.0889 0.0685
-11 -1 7 0.9115 0.0275
-11 -1 8 -2.1863 -0.0142
-11 -1 9 3.2766 -0.0648
-11 -1 10 -4.0409 0.1093
-11 -1 11 4.1082 -0.2651
-11 -1 12 -3.2128 0.2554
-11 0 1 -1.9054 -0.1889
-11 0 2 3.2399 -0.3152
-11 0 3 -4.0279 -0.1605
-11 0 4 4.5740 -0.0806
-11 0 5 -4.1211 -0.1517
-11 0 6 3.8356 0.0131
-11 0 7 -3.0347 -0.0374
-11 0 8 2.2799 -0.0128
-11 0 9 -0.9447 -0.0580
-11 0 10 -0.5082 0.1435
-11 0 11 1.7304 -0.2512
-11 0 12 -2.1823 0.2833
-11 1 1 -2.1682 0.2815
-11 1 2 3.2435 0.0549
-11 1 3 -4.6251 0.1506
-11 1 4 4.6258 0.0005
-11 1 5 -5.0273 0.0057
-11 1 6 4.8696 -0.0045
-11 1 7 -5.4397 -0.0035
-11 1 8 5.5418 -0.0173
-11 1 9 -5.4468 -0.0505
-11 1 10 4.3609 0.0858
-11 1 11 -2.9061 -0.1358
-11 1 12 1.3130 0.0622
-11 2 1 -0.7581 -0.0564
-11 2 2 2.0583 0.0285
-11 2 3 -2.1954 0.0976
-11 2 4 2.8926 0.0497
-11 2 5 -2.9250 0.1209
-11 2 6 3.7687 0.0659
-11 2 7 -4.5102 0.0939
-11 2 8 5.6616 0.0926
-11 2 9 -6.1819 0.0106
-11 2 10 6.1086 0.1577
-11 2 11 -5.0660 0.0131
-11 2 12 3.5315 0.0126
-11 3 1 0.4814 -0.1827
-11 3 2 -0.9227 -0.1316
-11 3 3 0.6360 -0.2024
-11 3 4 -0.4300 -0.1257
-11 3 5 -0.3664 -0.1834
-11 3 6 1.3345 -0.1109
-11 3 7 -2.5230 -0.1386
-11 3 8 3.6674 -0.0884
-11 3 9 -4.3533 -0.1460
-11 3 10 4.5821 -0.0580
-11 3 11 -3.9205 -0.0783
-11 3 12 3.0919 -0.1494
-11 4 1 1.6053 0.1903
-11 4 2 -2.5842 0.1778
-11 4 3 3.0198 0.1422
-11 4 4 -3.1915 0.1455
-11 4 5 2.6127 0.1076
-11 4 6 -2.0573 0.0706
-11 4 7 0.8463 0.1034
-11 4 8 -0.0095 0.0168
-11 4 9 -1.2402 0.0995
-11 4 10 1.5765 -0.0530
-11 4 11 -2.0579 0.1495
-11 4 12 1.5425 -0.1296
-11 5 1 1.7672 -0.1095
-11 5 2 -2.6529 -0.0498
-11 5 3 3.7692 -0.0115
-11 5 4 -4.1018 -0.0628
-11 5 5 5.0010 0.1233
-11 5 6 -5.2136 -0.0546
-11 5 7 5.6643 0.1409
-11 5 8 -4.7868 0.0430
-11 5 9 3.8581 0.1202
-11 5 10 -1.8728 0.0724
-11 5 11 0.7230 0.1375
-11 5 12 0.5453 0.0416
-11 6 1 1.6582 -0.1112
-11 6 2 -2.8727 -0.0472
-11 6 3 3.2009 -0.1537
-11 6 4 -3.9533 -0.1468
-11 6 5 4.7581 -0.1447
-11 6 6 -6.3372 -0.2040
-11 6 7 7.4877 -0.2292
-11 6 8 -8.0663 -0.1396
-11 6 9 7.0399 -0.3554
-11 6 10 -5.2290 -0.0352
-11 6 11 2.7554 -0.4151
-11 7 1 2.0456 0.1828
-11 7 2 -2.7911 0.1779
-11 7 3 2.9567 0.1365
-11 7 4 -3.1007 0.3000
-11 7 5 3.3621 0.1077
-11 7 6 -4.4848 0.3134
-11 7 7 5.4883 0.1819
-11 7 8 -6.4636 0.2879
-11 7 9 6.1083 0.1689
-11 7 10 -5.1081 0.3331
-11 7 11 3.2567 0.0843
-11 8 1 1.7286 -0.0478
-11 8 2 -1.6614 -0.1841
-11 8 3 1.9414 -0.1187
-11 8 4 -1.3847 -0.0936
-11 8 5 1.7631 -0.1278
-11 8 6 -1.4897 -0.1916
-11 8 7 2.3521 0.0061
-11 8 8 -2.2579 -0.2943
-11 8 9 2.8947 0.0496
-11 8 10 -2.3436 -0.3115
-11 9 1 0.7812 -0.0403
-11 9 2 -0.4565 0.0459
-11 9 3 -0.6122 -0.0582
-11 9 4 0.5146 -0.0997
-11 9 5 -1.1328 0.1185
-11 9 6 0.5789 -0.2711
-11 9 7 -0.9814 0.1391
-11 9 8 0.2291 -0.1760
-11 9 9 -0.3041 0.0599
-11 10 1 0.6904 -0.0229
-11 10 2 0.5902 0.3123
-11 10 3 -1.3272 0.0433
-11 10 4 2.3701 0.1563
-11 10 5 -2.4385 0.2729
-11 10 6 2.7942 0.1445
-11 10 7 -2.2275 0.0799
-11 10 8 1.9674 0.4092
-11 10 9 -0.9603 -0.1633
-11 11 1 -0.0987 -0.0544
-11 11 2 0.3148 -0.1819
-11 11 3 -0.8591 -0.1804
-11 11 4 1.5435 -0.1534
-11 11 5 -2.2277 -0.3134
-11 11 6 2.6033 0.0368
-11 11 7 -2.4720 -0.5381
-11 12 1 -0.6099 0.3299
-11 12 2 -0.0276 -0.1108
-11 12 3 0.1012 0.1729
-11 12 4 -0.0247 0.1983
-11 12 5 -0.7830 -0.1371
-11 12 6 1.1959 0.4102
-11 13 1 -0.0967 -0.0684
-11 13 2 -0.2945 0.1026
-11 13 3 0.8380 -0.1337
-11 13 4 -0.6208 0.2355
-10 -8 2 -0.2959 0.0956
-10 -8 3 0.7757 0.2757
-10 -8 4 -1.6940 -0.1994
-10 -8 5 1.7482 0.3331
-10 -7 1 -0.4596 -0.1354
-10 -7 2 0.3182 -0.0563
-10 -7 3 0.8309 0.0170
-10 -7 4 -1.1040 -0.1263
-10 -7 5 2.0036 0.2574
-10 -7 6 -2.3367 -0.2307
-10 -7 7 3.0756 0.2075
-10 -7 8 -3.0987 -0.1892
-10 -6 1 -1.4226 0.1003
-10 -6 2 0.7209 -0.0696
-10 -6 3 -0.9794 -0.1642
-10 -6 4 0.5709 -0.0906
-10 -6 5 -0.6179 -0.0517
-10 -6 6 -0.2607 -0.1386
-10 -6 7 1.3433 0.0390
-10 -6 8 -2.4841 0.0558
-10 -6 9 2.6359 0.0228
-10 -6 10 -2.1394 0.0749
-10 -5 1 -1.4063 0.3134
-10 -5 2 2.2833 0.1814
-10 -5 3 -2.5082 0.2151
-10 -5 4 3.2114 0.1862
-10 -5 5 -3.4623 0.1086
-10 -5 6 3.1687 0.0838
-10 -5 7 -2.2367 -0.1081
-10 -5 8 1.1869 0.1668
-10 -5 9 -0.1796 -0.2964
-10 -5 10 -0.0486 0.1083
-10 -5 11 0.3096 -0.0864
-10 -4 1 -1.4641 -0.3892
-10 -4 2 2.4870 -0.2902
-10 -4 3 -3.4614 -0.2195
-10 -4 4 4.3858 -0.1663
-10 -4 5 -4.6264 -0.0563
-10 -4 6 4.7864 -0.0095
-10 -4 7 -4.5527 -0.0529
-10 -4 8 4.0318 0.1656
-10 -4 9 -3.4789 -0.1672
-10 -4 10 2.4053 0.1744
-10 -4 11 -1.8458 -0.0956
-10 -4 12 0.9988 -0.0292
-10 -3 1 -0.2833 0.2552
-10 -3 2 1.1650 0.2662
-10 -3 3 -2.7764 0.0981
-10 -3 4 3.2265 0.0644
-10 -3 5 -3.9543 -0.0233
-10 -3 6 4.1832 -0.0238
-10 -3 7 -4.6909 -0.0299
-10 -3 8 5.1214 0.0111
-10 -3 9 -4.9533 -0.0038
-10 -3 10 4.5070 0.0818
-10 -3 11 -3.3114 0.0646
-10 -3 12 2.3131 0.0656
-10 -2 1 1.8348 -0.1465
-10 -2 2 -0.7009 -0.0294
-10 -2 3 0.5385 0.0573
-10 -2 4 0.5347 0.0798
-10 -2 5 -0.9901 0.0986
-10 -2 6 1.9854 0.0779
-10 -2 7 -3.0918 0.0346
-10 -2 8 4.2761 -0.0159
-10 -2 9 -5.2654 0.0026
-10 -2 10 5.4882 -0.1549
-10 -2 11 -4.8716 0.0352
-10 -2 12 3.4192 -0.2341
-10 -2 13 -1.6401 -0.0114
-10 -1 1 2.4451 -0.1866
-10 -1 2 -3.7458 -0.1562
-10 -1 3 3.6807 -0.1617
-10 -1 4 -3.6851 -0.2628
-10 -1 5 2.9875 -0.0694
-10 -1 6 -2.0795 -0.1393
-10 -1 7 0.9327 -0.0551
-10 -1 8 0.5822 -0.0129
-10 -1 9 -2.2845 0.0638
-10 -1 10 3.6712 -0.1020
-10 -1 11 -4.3026 0.2509
-10 -1 12 3.5862 -0.1613
-10 -1 13 -2.2816 0.2028
-10 0 1 3.3425 0.2115
-10 0 2 -4.6393 0.3297
-10 0 3 5.5999 0.2451
-10 0 4 -5.9609 0.1366
-10 0 5 5.6844 0.1932
-10 0 6 -5.6448 0.0780
-10 0 7 5.3213 0.0278
-10 0 8 -4.8201 0.0765
-10 0 9 3.5912 0.0361
-10 0 10 -1.8354 -0.0665
-10 0 11 0.2258 0.1285
-10 0 12 0.9102 -0.0734
-10 0 13 -1.0325 -0.0067
-10 1 1 2.3221 -0.2495
-10 1 2 -3.3391 -0.2131
-10 1 3 4.5022 -0.1670
-10 1 4 -4.6106 -0.0857
-10 1 5 5.2690 -0.0889
-10 1 6 -5.6436 0.0047
-10 1 7 6.7187 -0.0947
-10 1 8 -7.3385 0.0273
-10 1 9 7.5247 -0.0391
-10 1 10 -6.6285 -0.0308
-10 1 11 5.0344 -0.0422
-10 1 12 -3.1124 0.1039
-10 1 13 1.5029 -0.2223
-10 2 1 -0.3899 0.1453
-10 2 2 -0.4753 0.0275
-10 2 3 0.5055 -0.0126
-10 2 4 -1.4093 -0.0068
-10 2 5 1.9261 -0.0551
-10 2 6 -3.3071 -0.0222
-10 2 7 4.5327 -0.0411
-10 2 8 -6.0318 -0.0403
-10 2 9 6.8160 -0.0032
-10 2 10 -6.9695 -0.0506
-10 2 11 6.0150 -0.0830
-10 2 12 -4.5652 0.0753
-10 2 13 2.8957 -0.2143
-10 3 1 -2.2552 0.0771
-10 3 2 3.1265 0.1245
-10 3 3 -3.0082 0.1126
-10 3 4 2.7683 0.1089
-10 3 5 -1.7739 0.1216
-10 3 6 0.5823 0.0627
-10 3 7 0.9212 0.1213
-10 3 8 -2.3896 0.0492
-10 3 9 3.5970 0.1132
-10 3 10 -4.2253 0.1148
-10 3 11 4.0800 0.0468
-10 3 12 -3.4091 0.2059
-10 3 13 2.4189 0.0530
-10 4 1 -3.0174 -0.1554
-10 4 2 4.2440 -0.1437
-10 4 3 -4.9302 -0.1218
-10 4 4 5.3875 -0.0752
-10 4 5 -5.2348 -0.1114
-10 4 6 5.0332 -0.0345
-10 4 7 -4.0097 -0.0862
-10 4 8 2.8304 -0.0602
-10 4 9 -0.9636 -0.1128
-10 4 10 -0.3193 -0.0348
-10 4 11 1.4907 -0.2073
-10 4 12 -1.4583 -0.0159
-10 4 13 1.3935 -0.2232
-10 5 1 -2.6653 0.0731
-10 5 2 3.6355 0.0157
-10 5 3 -4.8939 -0.0122
-10 5 4 5.5520 0.0257
-10 5 5 -6.9553 -0.1217
-10 5 6 7.7371 0.0291
-10 5 7 -8.4988 -0.0670
-10 5 8 7.5373 -0.0546
-10 5 9 -6.1219 0.0491
-10 5 10 3.4230 -0.0775
-10 5 11 -1.7539 0.1013
-10 5 12 0.1090 -0.0236
-10 5 13 -0.2376 0.0816
-10 6 1 -2.0276 0.0854
-10 6 2 3.2711 0.1377
-10 6 3 -3.7042 0.1668
-10 6 4 4.6673 0.1619
-10 6 5 -5.6613 0.1807
-10 6 6 7.3566 0.1668
-10 6 7 -8.3776 0.2109
-10 6 8 8.8661 0.0708
-10 6 9 -7.5432 0.2973
-10 6 10 5.8624 -0.0654
-10 6 11 -3.2705 0.3187
-10 6 12 1.9850 -0.1103
-10 7 1 -1.4912 -0.2305
-10 7 2 2.0567 -0.2232
-10 7 3 -2.3693 -0.1857
-10 7 4 2.7865 -0.3185
-10 7 5 -3.2095 -0.1609
-10 7 6 4.0767 -0.2638
-10 7 7 -4.8014 -0.2500
-10 7 8 5.3123 -0.1899
-10 7 9 -5.2366 -0.2589
-10 7 10 4.4222 -0.1580
-10 7 11 -3.4331 -0.2607
-10 7 12 1.9109 -0.0877
-10 8 1 -0.4839 0.1815
-10 8 2 -0.1258 0.1638
-10 8 3 -0.1445 0.2060
-10 8 4 -0.1796 0.1447
-10 8 5 -0.3424 0.1333
-10 8 6 0.0514 0.2586
-10 8 7 -0.5705 0.0367
-10 8 8 0.5909 0.3319
-10 8 9 -1.3800 -0.0175
-10 8 10 1.7437 0.4271
-10 8 11 -1.9832 -0.1185
-10 9 1 0.3477 -0.0066
-10 9 2 -1.1016 -0.0859
-10 9 3 2.4037 -0.0101
-10 9 4 -2.2989 0.0703
-10 9 5 3.0030 -0.1309
-10 9 6 -2.6548 0.0732
-10 9 7 3.1104 -0.0150
-10 9 8 -2.2530 -0.1170
-10 9 9 1.6621 0.0288
-10 9 10 -0.2009 -0.1256
-10 10 1 -0.0779 -0.0401
-10 10 2 -1.3276 -0.1619
-10 10 3 1.9585 -0.1231
-10 10 4 -3.1574 -0.0883
-10 10 5 3.5133 -0.1271
-10 10 6 -4.3400 -0.2676
-10 10 7 4.0370 0.1944
-10 10 8 -3.7173 -0.4821
-10 10 9 2.2932 0.3619
-10 10 10 -1.2374 -0.3802
-10 11 1 0.4060 0.0449
-10 11 2 -0.3180 0.2033
-10 11 3 0.6712 0.1493
-10 11 4 -1.2930 0.0771
-10 11 5 2.3544 0.3683
-10 11 6 -3.1418 -0.1281
-10 11 7 3.4766 0.4428
-10 11 8 -2.8801 -0.1462
-10 12 1 0.3515 -0.1372
-10 12 2 0.4336 -0.0403
-10 12 3 -0.7169 -0.0121
-10 12 4 0.5795 -0.2890
-10 12 5 0.3991 0.1580
-10 12 6 -1.2254 -0.2603
-10 12 7 1.8337 -0.1003
-10 13 1 -0.3617 0.2235
-10 13 2 0.8575 -0.2586
-10 13 3 -1.4073 0.1859
-10 13 4 1.1786 -0.1976
-10 13 5 -0.7313 0.0874
-10 14 1 -0.4888 0.4173
-10 14 2 0.7264 -0.1537
-10 14 3 -0.8641 0.1836
-9 -9 1 -0.1472 0.1352
-9 -9 2 1.1206 0.1687
-9 -9 3 -1.7766 0.1185
-9 -9 4 2.4238 0.3077
-9 -9 5 -2.5665 0.1832
-9 -9 6 2.1515 0.1030
-9 -8 1 -0.1286 -0.2330
-9 -8 2 0.8857 -0.1863
-9 -8 3 -1.8073 -0.3909
-9 -8 4 2.9560 -0.0261
-9 -8 5 -3.4324 -0.3814
-9 -8 6 4.1534 -0.0187
-9 -8 7 -4.0202 -0.2344
-9 -8 8 3.6396 -0.0329
-9 -8 9 -2.3928 -0.2584
-9 -7 1 0.4557 0.2714
-9 -7 2 -0.2948 0.2160
-9 -7 3 -0.7683 0.1630
-9 -7 4 0.9608 0.2184
-9 -7 5 -2.3475 -0.0687
-9 -7 6 3.3136 0.2399
-9 -7 7 -4.9688 -0.0747
-9 -7 8 5.3072 0.2052
-9 -7 9 -4.6660 -0.0488
-9 -7 10 2.8246 0.3356
-9 -6 1 2.0812 -0.1523
-9 -6 2 -1.4985 -0.1131
-9 -6 3 2.2662 0.0271
-9 -6 4 -1.7763 0.0599
-9 -6 5 1.8205 -0.0158
-9 -6 6 -0.2321 0.0902
-9 -6 7 -1.2347 0.0089
-9 -6 8 2.7804 -0.0972
-9 -6 9 -2.9664 -0.0483
-9 -6 10 2.4020 -0.0211
-9 -6 11 -1.1924 -0.3299
-9 -6 12 0.4555 0.1385
-9 -5 1 2.0276 -0.0308
-9 -5 2 -3.6080 -0.2013
-9 -5 3 3.8560 -0.1903
-9 -5 4 -4.8386 -0.1382
-9 -5 5 4.6907 -0.2162
-9 -5 6 -4.4110 -0.0548
-9 -5 7 3.4148 -0.0077
-9 -5 8 -2.5073 -0.0790
-9 -5 9 1.5045 0.1487
-9 -5 10 -1.1197 0.0480
-9 -5 11 0.6658 0.0085
-9 -5 12 -0.7745 0.2396
-9 -4 1 1.7041 0.3949
-9 -4 2 -2.8431 0.2820
-9 -4 3 4.2756 0.3114
-9 -4 4 -4.9450 0.2320
-9 -4 5 5.2087 0.1206
-9 -4 6 -5.4880 0.1355
-9 -4 7 5.6730 -0.0094
-9 -4 8 -5.6167 0.0194
-9 -4 9 5.2557 -0.0136
-9 -4 10 -4.1427 -0.0186
-9 -4 11 3.3058 -0.0400
-9 -4 12 -2.0125 0.0596
-9 -4 13 1.4451 -0.0751
-9 -3 1 -0.7809 -0.4372
-9 -3 2 -0.4300 -0.3109
-9 -3 3 1.9337 -0.2162
-9 -3 4 -2.4005 -0.1724
-9 -3 5 3.2670 -0.0501
-9 -3 6 -3.8067 -0.0240
-9 -3 7 4.9685 -0.0322
-9 -3 8 -5.9467 0.0167
-9 -3 9 6.2818 -0.0451
-9 -3 10 -6.0053 -0.0432
-9 -3 11 4.6008 -0.0795
-9 -3 12 -3.1928 -0.0777
-9 -3 13 1.3833 -0.1082
-9 -2 1 -3.3979 0.2352
-9 -2 2 2.5647 0.1771
-9 -2 3 -2.5923 0.0217
-9 -2 4 1.4523 0.0095
-9 -2 5 -0.9952 -0.0582
-9 -2 6 -0.3623 -0.0492
-9 -2 7 1.7254 -0.0036
-9 -2 8 -3.4742 -0.0080
-9 -2 9 4.9813 0.0652
-9 -2 10 -5.6441 0.0963
-9 -2 11 5.2362 0.0893
-9 -2 12 -3.6962 0.1545
-9 -2 13 1.8748 0.1630
-9 -2 14 -0.4041 0.0792
-9 -1 1 -3.9809 0.0538
-9 -1 2 5.6171 0.0789
-9 -1 3 -5.5513 0.1066
-9 -1 4 5.7838 0.2084
-9 -1 5 -5.0436 0.0943
-9 -1 6 4.4450 0.0878
-9 -1 7 -3.3283 0.0880
-9 -1 8 1.8434 -0.0381
-9 -1 9 0.1442 -0.0354
-9 -1 10 -1.8535 -0.0237
-9 -1 11 2.9203 -0.1422
-9 -1 12 -2.7096 -0.0792
-9 -1 13 2.0151 -0.0567
-9 -1 14 -0.9393 -0.2012
-9 0 1 -4.0883 -0.2442
-9 0 2 5.1539 -0.2202
-9 0 3 -6.2945 -0.2626
-9 0 4 6.6582 -0.1670
-9 0 5 -6.8744 -0.1360
-9 0 6 7.1456 -0.1544
-9 0 7 -7.2741 0.0251
-9 0 8 6.8904 -0.0933
-9 0 9 -5.8372 0.0139
-9 0 10 4.0106 0.0174
-9 0 11 -2.2796 0.0323
-9 0 12 0.6037 -0.0771
-9 0 13 0.1999 0.1966
-9 0 14 -0.7383 -0.1756
-9 1 1 -1.3953 0.2034
-9 1 2 2.2929 0.2628
-9 1 3 -3.3223 0.1618
-9 1 4 3.9209 0.1128
-9 1 5 -5.0038 0.1141
-9 1 6 5.9427 0.0070
-9 1 7 -7.1412 0.0957
-9 1 8 7.9123 -0.0069
-9 1 9 -8.0537 0.0466
-9 1 10 7.3522 0.0087
-9 1 11 -5.7971 0.0973
-9 1 12 3.8853 -0.1224
-9 1 13 -2.0299 0.2101
-9 1 14 0.7301 -0.1617
-9 2 1 2.3185 -0.0929
-9 2 2 -1.9359 -0.1158
-9 2 3 1.7777 0.0157
-9 2 4 -0.5999 -0.0236
-9 2 5 -0.5006 0.0060
-9 2 6 2.1619 0.0371
-9 2 7 -3.6434 -0.0307
-9 2 8 5.1233 0.0414
-9 2 9 -6.0234 -0.0339
-9 2 10 6.2972 0.0156
-9 2 11 -5.5491 0.0303
-9 2 12 4.3646 -0.0139
-9 2 13 -2.7719 0.0509
-9 2 14 1.6927 0.0851
-9 3 1 4.2681 -0.0219
-9 3 2 -5.4304 -0.1150
-9 3 3 5.5333 -0.0782
-9 3 4 -5.2269 -0.0814
-9 3 5 4.2889 -0.0963
-9 3 6 -2.9941 -0.0229
-9 3 7 1.3971 -0.0907
-9 3 8 0.3711 -0.0288
-9 3 9 -2.0035 -0.0654
-9 3 10 2.9769 -0.1105
-9 3 11 -3.2924 -0.0648
-9 3 12 2.7331 -0.1527
-9 3 13 -2.1098 -0.1652
-9 3 14 1.2601 -0.1007
-9 4 1 4.2393 0.1010
-9 4 2 -5.7875 0.1737
-9 4 3 6.6511 0.0515
-9 4 4 -7.4989 0.0840
-9 4 5 7.6511 0.0624
-9 4 6 -7.7338 0.0183
-9 4 7 6.6854 0.0742
-9 4 8 -5.1432 0.0505
-9 4 9 2.8792 0.1313
-9 4 10 -1.0280 0.0942
-9 4 11 -0.2702 0.2274
-9 4 12 0.5686 0.1507
-9 4 13 -0.4512 0.2964
-9 4 14 0.0775 0.1696
-9 5 1 3.2578 -0.0364
-9 5 2 -4.2634 -0.0072
-9 5 3 5.8110 0.0294
-9 5 4 -6.6561 0.0271
-9 5 5 8.3056 0.1028
-9 5 6 -9.0713 0.0081
-9 5 7 9.6344 0.0256
-9 5 8 -8.4491 0.0265
-9 5 9 6.8245 -0.1415
-9 5 10 -4.2860 -0.0059
-9 5 11 2.7469 -0.2555
-9 5 12 -1.3833 -0.1070
-9 5 13 1.3820 -0.2724
-9 6 1 1.5951 -0.0652
-9 6 2 -2.9250 -0.2116
-9 6 3 3.4879 -0.1782
-9 6 4 -4.7505 -0.1895
-9 6 5 5.6545 -0.1994
-9 6 6 -7.0311 -0.1521
-9 6 7 7.5157 -0.1580
-9 6 8 -7.7439 -0.0291
-9 6 9 6.5728 -0.1310
-9 6 10 -5.5473 0.1007
-9 6 11 3.6405 -0.0312
-9 6 12 -2.8823 0.1485
-9 6 13 1.4850 0.0390
-9 7 1 0.0697 0.2635
-9 7 2 -0.2917 0.2992
-9 7 3 0.8629 0.2055
-9 7 4 -1.4989 0.3622
-9 7 5 2.0459 0.1803
-9 7 6 -2.5451 0.2446
-9 7 7 2.9660 0.2315
-9 7 8 -3.2552 0.0932
-9 7 9 3.7410 0.2463
-9 7 10 -3.5867 -0.0713
-9 7 11 3.6145 0.2926
-9 7 12 -2.3228 -0.2082
-9 8 1 -1.2636 -0.2411
-9 8 2 2.1920 -0.2042
-9 8 3 -1.9818 -0.2718
-9 8 4 2.1337 -0.1833
-9 8 5 -1.6815 -0.1890
-9 8 6 2.0307 -0.2092
-9 8 7 -1.7257 -0.1261
-9 8 8 1.3251 -0.2240
-9 8 9 -0.1161 -0.0257
-9 8 10 -1.2775 -0.3053
-9 8 11 1.9326 0.0819
-9 8 12 -2.1049 -0.3525
-9 9 1 -1.3991 0.1209
-9 9 2 2.2414 0.0747
-9 9 3 -3.5352 0.1379
-9 9 4 3.5977 -0.0489
-9 9 5 -4.5742 0.1289
-9 9 6 4.6303 0.0755
-9 9 7 -5.1084 -0.0784
-9 9 8 4.1470 0.2566
-9 9 9 -2.8657 -0.1256
-9 9 10 1.0017 0.3018
-9 9 11 0.3547 -0.1053
-9 10 1 -0.2933 0.0138
-9 10 2 1.3637 0.0477
-9 10 3 -1.8103 0.1281
-9 10 4 3.1792 0.0403
-9 10 5 -3.9974 0.0429
-9 10 6 5.3059 0.2382
-9 10 7 -5.3586 -0.1935
-9 10 8 4.9944 0.3327
-9 10 9 -3.4589 -0.3066
-9 10 10 1.9827 0.2903
-9 11 1 -0.2380 -0.0564
-9 11 2 -0.2263 -0.1235
-9 11 3 0.0522 -0.1647
-9 11 4 0.6637 0.0013
-9 11 5 -2.0859 -0.3047
-9 11 6 3.2756 0.0223
-9 11 7 -3.9500 -0.1560
-9 11 8 3.5701 -0.1047
-9 11 9 -2.5949 0.0147
-9 12 1 0.1396 0.0248
-9 12 2 -1.1300 0.0691
-9 12 3 1.5006 -0.0443
-9 12 4 -1.2862 0.1991
-9 12 5 0.1568 -0.0086
-9 12 6 0.9003 -0.0131
-9 12 7 -1.7371 0.3292
-9 12 8 1.7238 -0.3319
-9 13 1 0.6324 -0.1285
-9 13 2 -1.2047 0.2226
-9 13 3 1.8099 -0.0018
-9 13 4 -1.6452 -0.0188
-9 13 5 1.2504 0.2184
-9 13 6 -0.4315 -0.2768
-9 13 7 -0.0157 0.3328
-9 14 1 0.4137 -0.2220
-9 14 2 -0.5471 -0.1257
-9 14 3 0.6969 0.0123
-9 14 4 -0.6312 -0.3890
-9 14 5 0.5193 0.2880
-9 15 1 0.0113 0.5443
-8 -10 1 1.3934 -0.2771
-8 -10 2 -1.9739 0.1955
-8 -10 3 3.1018 -0.1666
-8 -10 4 -2.9400 0.2682
-8 -10 5 3.0172 -0.1106
-8 -10 6 -1.7676 0.4143
-8 -10 7 1.0674 -0.1525
-8 -9 1 1.0849 -0.0675
-8 -9 2 -2.5522 -0.1114
-8 -9 3 3.1421 -0.2108
-8 -9 4 -4.2301 -0.1997
-8 -9 5 4.0854 -0.3451
-8 -9 6 -3.9962 -0.0829
-8 -9 7 3.0305 -0.3458
-8 -9 8 -2.2009 -0.1287
-8 -9 9 0.8888 -0.0674
-8 -8 1 0.7186 0.2688
-8 -8 2 -1.0469 0.2763
-8 -8 3 2.1277 0.3707
-8 -8 4 -2.9717 0.2738
-8 -8 5 4.0080 0.3709
-8 -8 6 -5.0894 0.2022
-8 -8 7 5.6247 0.3027
-8 -8 8 -5.1746 0.0730
-8 -8 9 3.6760 0.3556
-8 -8 10 -1.6310 -0.0976
-8 -8 11 0.3232 0.3371
-8 -7 1 -1.1787 -0.3722
-8 -7 2 1.0754 -0.3409
-8 -7 3 -0.5816 -0.3383
-8 -7 4 0.3807 -0.3234
-8 -7 5 1.1726 -0.1603
-8 -7 6 -2.7055 -0.2601
-8 -7 7 4.7864 -0.1183
-8 -7 8 -5.3468 -0.2057
-8 -7 9 4.6866 -0.0169
-8 -7 10 -2.9498 -0.3610
-8 -7 11 1.2809 0.1282
-8 -7 12 -0.4625 -0.3365
-8 -6 1 -3.1388 0.2479
-8 -6 2 3.0665 0.2834
-8 -6 3 -4.1390 0.1785
-8 -6 4 3.6769 0.0444
-8 -6 5 -3.6929 0.1382
-8 -6 6 1.9294 0.0162
-8 -6 7 -0.6142 0.0323
-8 -6 8 -0.9299 0.1267
-8 -6 9 1.2575 0.0954
-8 -6 10 -1.1220 0.0408
-8 -6 11 0.5447 0.2891
-8 -6 12 -0.2633 -0.0218
-8 -6 13 0.2436 0.2477
-8 -5 1 -2.5902 -0.1598
-8 -5 2 4.7073 0.0556
-8 -5 3 -5.0278 0.0852
-8 -5 4 6.1828 0.0570
-8 -5 5 -5.8629 0.1747
-8 -5 6 6.0231 0.0065
-8 -5 7 -5.3522 0.0762
-8 -5 8 4.8306 -0.0444
-8 -5 9 -3.7259 -0.0305
-8 -5 10 2.9122 -0.1379
-8 -5 11 -1.8952 -0.0349
-8 -5 12 1.3741 -0.2133
-8 -5 13 -0.5242 -0.0251
-8 -4 1 -1.2231 -0.1843
-8 -4 2 2.3923 -0.2569
-8 -4 3 -4.1940 -0.2791
-8 -4 4 4.7179 -0.2133
-8 -4 5 -5.4021 -0.1708
-8 -4 6 6.0164 -0.1630
-8 -4 7 -6.8262 0.0017
-8 -4 8 7.0795 -0.0800
-8 -4 9 -6.7872 0.0564
-8 -4 10 5.4314 0.0098
-8 -4 11 -4.1746 0.0662
-8 -4 12 2.3742 0.0054
-8 -4 13 -1.4149 0.0934
-8 -4 14 0.1766 -0.0259
-8 -3 1 2.5146 0.4576
-8 -3 2 -1.1540 0.3039
-8 -3 3 -0.1019 0.2701
-8 -3 4 0.8807 0.2252
-8 -3 5 -2.0085 0.1243
-8 -3 6 3.0761 0.0830
-8 -3 7 -4.6556 0.0466
-8 -3 8 5.9896 0.0641
-8 -3 9 -6.5214 -0.0289
-8 -3 10 6.3256 0.1203
-8 -3 11 -4.7628 -0.0198
-8 -3 12 3.2535 0.1182
-8 -3 13 -1.2595 0.0329
-8 -3 14 0.5144 0.1283
-8 -2 1 5.1871 -0.3383
-8 -2 2 -4.8795 -0.2017
-8 -2 3 4.9773 -0.1418
-8 -2 4 -3.8621 -0.0686
-8 -2 5 3.2444 -0.0178
-8 -2 6 -1.7030 -0.0037
-8 -2 7 0.1821 -0.0470
-8 -2 8 1.7946 0.0090
-8 -2 9 -3.5869 -0.1352
-8 -2 10 4.4705 -0.0317
-8 -2 11 -4.4317 -0.1923
-8 -2 12 3.1931 -0.0691
-8 -2 13 -2.0195 -0.2389
-8 -2 14 0.9185 -0.0717
-8 -2 15 -0.6519 -0.2243
-8 -1 1 5.3477 0.0584
-8 -1 2 -7.1655 0.0160
-8 -1 3 7.3282 -0.0587
-8 -1 4 -7.8023 -0.0836
-8 -1 5 7.2109 -0.0961
-8 -1 6 -6.8108 -0.0059
-8 -1 7 5.6680 -0.0515
-8 -1 8 -4.1038 0.0567
-8 -1 9 2.0026 0.0828
-8 -1 10 -0.1079 0.0820
-8 -1 11 -1.2359 0.1200
-8 -1 12 1.7550 0.1895
-8 -1 13 -1.8837 0.0486
-8 -1 14 1.7149 0.2227
-8 -1 15 -1.5400 0.0861
-8 0 1 4.0114 0.2039
-8 0 2 -5.0952 0.1104
-8 0 3 6.5852 0.2068
-8 0 4 -7.3386 0.1384
-8 0 5 8.0915 0.0726
-8 0 6 -8.4894 0.1131
-8 0 7 8.5680 -0.0360
-8 0 8 -7.9182 0.0099
-8 0 9 6.7862 -0.0275
-8 0 10 -4.9826 -0.0640
-8 0 11 3.2280 -0.0808
-8 0 12 -1.2606 0.0322
-8 0 13 -0.1283 -0.1737
-8 0 14 1.2371 0.0670
-8 0 15 -1.4644 -0.0993
-8 1 1 -0.3749 -0.2005
-8 1 2 -0.5579 -0.1681
-8 1 3 1.8611 -0.1520
-8 1 4 -3.1965 -0.0752
-8 1 5 4.7561 -0.0523
-8 1 6 -5.9828 -0.0284
-8 1 7 6.9297 -0.0002
-8 1 8 -7.4687 -0.0150
-8 1 9 7.3658 0.0118
-8 1 10 -6.7515 -0.0204
-8 1 11 5.3157 -0.0280
-8 1 12 -3.5609 0.0072
-8 1 13 1.7354 -0.0587
-8 1 14 -0.3342 -0.0147
-8 1 15 -0.3560 -0.0141
-8 2 1 -4.8489 0.0090
-8 2 2 4.7437 0.1282
-8 2 3 -4.2765 -0.0670
-8 2 4 2.7611 -0.0008
-8 2 5 -1.1720 -0.0191
-8 2 6 -0.6112 -0.0704
-8 2 7 2.2545 0.0223
-8 2 8 -3.6809 -0.0377
-8 2 9 4.6938 0.0320
-8 2 10 -5.0530 -0.0109
-8 2 11 4.5183 0.0589
-8 2 12 -3.6743 -0.0503
-8 2 13 2.3530 0.1039
-8 2 14 -1.6822 -0.1246
-8 2 15 0.7526 0.0859
-8 3 1 -6.5626 0.1111
-8 3 2 7.9523 0.0718
-8 3 3 -8.2605 0.1636
-8 3 4 7.8858 0.0623
-8 3 5 -7.0329 0.1169
-8 3 6 5.5306 0.0559
-8 3 7 -3.7387 0.0316
-8 3 8 1.5756 0.0753
-8 3 9 0.3840 -0.0082
-8 3 10 -1.5595 0.0947
-8 3 11 2.2223 0.0381
-8 3 12 -1.8498 0.1014
-8 3 13 1.9042 0.1169
-8 3 14 -1.3330 0.1496
-8 3 15 1.5732 0.1436
-8 4 1 -5.6001 -0.0867
-8 4 2 7.5374 -0.2447
-8 4 3 -8.5720 -0.0256
-8 4 4 9.7512 -0.1360
-8 4 5 -9.8872 -0.0479
-8 4 6 9.8899 -0.0174
-8 4 7 -8.4809 -0.0863
-8 4 8 6.5986 -0.0204
-8 4 9 -4.2612 -0.1375
-8 4 10 2.2788 -0.0933
-8 4 11 -1.1828 -0.2226
-8 4 12 0.3949 -0.1739
-8 4 13 -0.2967 -0.3417
-8 4 14 -0.3107 -0.1848
-8 5 1 -3.6512 0.0229
-8 5 2 4.7316 0.0706
-8 5 3 -6.6815 -0.0489
-8 5 4 7.5974 -0.0055
-8 5 5 -9.2385 -0.0941
-8 5 6 9.5579 -0.0125
-8 5 7 -9.6763 0.0019
-8 5 8 8.3464 -0.0055
-8 5 9 -6.8368 0.1752
-8 5 10 4.9838 0.0902
-8 5 11 -3.6515 0.3048
-8 5 12 2.5815 0.2280
-8 5 13 -1.8476 0.4022
-8 5 14 1.0596 0.2921
-8 6 1 -0.4970 0.0450
-8 6 2 1.9620 0.2066
-8 6 3 -2.6638 0.1748
-8 6 4 4.2851 0.1916
-8 6 5 -5.0325 0.1912
-8 6 6 6.1063 0.1305
-8 6 7 -6.1840 0.1179
-8 6 8 6.3422 -0.0140
-8 6 9 -5.6971 -0.0087
-8 6 10 5.3225 -0.1313
-8 6 11 -4.2023 -0.2179
-8 6 12 3.4455 -0.2118
-8 6 13 -1.8938 -0.2937
-8 6 14 1.2365 -0.3428
-8 7 1 1.7942 -0.2358
-8 7 2 -1.9212 -0.3605
-8 7 3 1.0956 -0.1803
-8 7 4 -0.3811 -0.3912
-8 7 5 -0.3409 -0.1654
-8 7 6 0.6840 -0.2433
-8 7 7 -1.1384 -0.1648
-8 7 8 1.6327 -0.0384
-8 7 9 -2.7128 -0.1350
-8 7 10 3.2821 0.1939
-8 7 11 -3.8652 -0.1219
-8 7 12 2.7796 0.3811
-8 7 13 -2.0057 -0.1106
-8 8 1 2.8888 0.2650
-8 8 2 -3.8507 0.2385
-8 8 3 3.8429 0.2701
-8 8 4 -3.9792 0.2391
-8 8 5 3.7442 0.1930
-8 8 6 -4.0360 0.1839
-8 8 7 3.6750 0.1410
-8 8 8 -2.8140 0.1155
-8 8 9 1.1827 0.0452
-8 8 10 0.8098 0.0390
-8 8 11 -1.7492 0.0118
-8 8 12 2.2808 -0.0100
-8 9 1 1.8840 -0.1462
-8 9 2 -2.6843 -0.0680
-8 9 3 3.9734 -0.2361
-8 9 4 -4.4387 0.0606
-8 9 5 5.7022 -0.1860
-8 9 6 -6.0643 -0.0622
-8 9 7 6.4610 0.0283
-8 9 8 -5.4352 -0.1912
-8 9 9 3.8602 0.1639
-8 9 10 -1.9555 -0.3221
-8 9 11 0.2724 0.3250
-8 9 12 0.1916 -0.4673
-8 10 1 0.0752 0.0244
-8 10 2 -0.7779 -0.0110
-8 10 3 1.3448 -0.0763
-8 10 4 -2.9564 -0.0156
-8 10 5 4.1663 -0.0354
-8 10 6 -5.6722 -0.1086
-8 10 7 5.8946 0.0374
-8 10 8 -5.5814 -0.1352
-8 10 9 4.2557 0.1208
-8 10 10 -2.7732 -0.1738
-8 10 11 1.5873 0.2857
-8 11 1 -0.5383 0.0034
-8 11 2 1.0789 0.0789
-8 11 3 -0.8830 0.1489
-8 11 4 -0.0586 -0.0145
-8 11 5 1.6199 0.1862
-8 11 6 -2.9129 0.1162
-8 11 7 3.7052 -0.0337
-8 11 8 -3.5892 0.2676
-8 11 9 2.8793 -0.1665
-8 11 10 -1.9146 0.1919
-8 12 1 -0.7780 -0.0174
-8 12 2 1.9453 0.0094
-8 12 3 -2.2475 -0.0147
-8 12 4 2.0614 -0.0178
-8 12 5 -0.9800 -0.1664
-8 12 6 -0.0189 0.1616
-8 12 7 0.9499 -0.3790
-8 12 8 -1.2032 0.3074
-8 12 9 1.1621 -0.3672
-8 13 1 -0.9319 -0.0176
-8 13 2 1.4916 -0.1667
-8 13 3 -2.2316 -0.1790
-8 13 4 2.1990 0.1682
-8 13 5 -2.0601 -0.3491
-8 13 6 1.3856 0.2752
-8 13 7 -0.9564 -0.2181
-8 14 1 -0.4842 0.1057
-8 14 2 0.6045 0.3140
-8 14 3 -0.7362 -0.0393
-8 14 4 0.8463 0.4024
-8 14 5 -0.8984 -0.1455
-8 15 1 -0.2260 -0.7411
-8 15 2 0.2042 0.2714
-8 15 3 0.3159 -0.4330
-7 -11 1 -2.1599 0.1053
-7 -11 2 2.9798 -0.4905
-7 -11 3 -3.2167 -0.0015
-7 -11 4 3.3806 -0.2167
-7 -11 5 -2.3486 -0.0960
-7 -11 6 1.6908 -0.1833
-7 -11 7 -0.3391 0.0130
-7 -10 1 -2.9779 0.3449
-7 -10 2 3.6973 -0.0208
-7 -10 3 -4.9106 0.2882
-7 -10 4 4.3339 -0.1176
-7 -10 5 -4.2326 0.2234
-7 -10 6 2.4847 -0.2455
-7 -10 7 -1.8295 0.1844
-7 -10 8 0.4271 -0.0779
-7 -10 9 -0.3323 -0.0654
-7 -9 1 -1.6857 -0.0800
-7 -9 2 3.1462 -0.0361
-7 -9 3 -3.2383 0.1686
-7 -9 4 4.4523 0.0410
-7 -9 5 -4.0347 0.2830
-7 -9 6 4.5263 0.0724
-7 -9 7 -3.5036 0.2110
-7 -9 8 2.9047 0.1585
-7 -9 9 -1.1727 -0.0388
-7 -9 10 0.4606 0.2432
-7 -9 11 0.2594 -0.1321
-7 -8 1 -0.0563 -0.1957
-7 -8 2 -0.2615 -0.2591
-7 -8 3 -0.8134 -0.2545
-7 -8 4 1.1565 -0.3658
-7 -8 5 -2.7717 -0.3021
-7 -8 6 3.9334 -0.2883
-7 -8 7 -5.0924 -0.2702
-7 -8 8 4.5762 -0.1326
-7 -8 9 -3.4164 -0.3070
-7 -8 10 1.5570 0.0782
-7 -8 11 -0.8128 -0.2704
-7 -8 12 0.4052 0.0340
-7 -7 1 3.2050 0.3624
-7 -7 2 -3.1200 0.3754
-7 -7 3 3.2438 0.4021
-7 -7 4 -2.7795 0.3768
-7 -7 5 1.4141 0.3163
-7 -7 6 0.4000 0.2566
-7 -7 7 -2.2834 0.2843
-7 -7 8 3.1156 0.1583
-7 -7 9 -2.8492 0.1507
-7 -7 10 2.0859 0.2257
-7 -7 11 -1.2721 0.0229
-7 -7 12 1.1796 0.1570
-7 -7 13 -1.0087 0.0717
-7 -6 1 4.5836 -0.3239
-7 -6 2 -5.2285 -0.3690
-7 -6 3 6.2656 -0.3125
-7 -6 4 -5.9678 -0.1934
-7 -6 5 5.9377 -0.2153
-7 -6 6 -4.5506 -0.1467
-7 -6 7 3.5543 -0.1134
-7 -6 8 -2.0773 -0.1546
-7 -6 9 1.1996 -0.1179
-7 -6 10 -0.4635 -0.1353
-7 -6 11 0.0061 -0.1357
-7 -6 12 0.3728 -0.1361
-7 -6 13 -0.8402 -0.1342
-7 -6 14 1.0062 -0.0831
-7 -5 1 2.9346 0.2175
-7 -5 2 -5.3556 0.1267
-7 -5 3 5.9612 0.0513
-7 -5 4 -7.2350 0.0123
-7 -5 5 7.1148 -0.0245
-7 -5 6 -7.7476 0.0312
-7 -5 7 7.3680 -0.0402
-7 -5 8 -6.9082 0.1175
-7 -5 9 5.4135 0.0190
-7 -5 10 -3.9642 0.1471
-7 -5 11 2.3443 0.1013
-7 -5 12 -1.2273 0.1677
-7 -5 13 0.1398 0.0947
-7 -5 14 0.4280 0.2224
-7 -4 1 0.0111 -0.0056
-7 -4 2 -1.3311 0.1713
-7 -4 3 3.4381 0.1694
-7 -4 4 -4.1813 0.1577
-7 -4 5 5.4464 0.1354
-7 -4 6 -6.3581 0.1214
-7 -4 7 7.4772 0.0245
-7 -4 8 -7.6342 0.0184
-7 -4 9 7.1815 -0.0191
-7 -4 10 -5.5615 -0.0750
-7 -4 11 4.0245 -0.0754
-7 -4 12 -2.0542 -0.0687
-7 -4 13 1.0116 -0.1354
-7 -4 14 0.0681 -0.0536
-7 -4 15 0.0117 -0.1296
-7 -3 1 -4.7459 -0.2735
-7 -3 2 3.4336 -0.2962
-7 -3 3 -2.2796 -0.2266
-7 -3 4 1.0109 -0.1916
-7 -3 5 0.4274 -0.1760
-7 -3 6 -1.9430 -0.0711
-7 -3 7 3.6011 -0.0559
-7 -3 8 -5.0688 -0.0949
-7 -3 9 5.6300 0.0757
-7 -3 10 -5.5837 -0.1166
-7 -3 11 4.1626 0.0720
-7 -3 12 -2.9719 -0.0617
-7 -3 13 1.3134 0.0275
-7 -3 14 -0.9792 -0.0513
-7 -3 15 0.3922 0.0145
-7 -2 1 -7.3298 0.3668
-7 -2 2 7.5960 0.1400
-7 -2 3 -7.7166 0.1998
-7 -2 4 6.6797 0.0782
-7 -2 5 -5.8165 0.0585
-7 -2 6 4.1821 0.0524
-7 -2 7 -2.4101 0.0384
-7 -2 8 0.2801 0.0494
-7 -2 9 1.7961 0.0791
-7 -2 10 -2.8834 0.0658
-7 -2 11 3.3850 0.1189
-7 -2 12 -2.7576 0.0776
-7 -2 13 2.5186 0.1377
-7 -2 14 -1.9046 0.0979
-7 -2 15 1.8991 0.1081
-7 -1 1 -6.6062 -0.1178
-7 -1 2 8.6677 -0.0232
-7 -1 3 -9.3311 0.0102
-7 -1 4 10.0701 0.0244
-7 -1 5 -9.7114 0.0557
-7 -1 6 9.1641 -0.0205
-7 -1 7 -7.7380 -0.0193
-7 -1 8 5.7674 -0.0341
-7 -1 9 -3.5310 -0.1433
-7 -1 10 1.4241 -0.0509
-7 -1 11 0.1255 -0.1662
-7 -1 12 -1.3851 -0.1154
-7 -1 13 2.1977 -0.1350
-7 -1 14 -2.7665 -0.1042
-7 -1 15 2.6440 -0.1441
-7 0 1 -3.1610 -0.1450
-7 0 2 4.6615 -0.0646
-7 0 3 -6.6779 -0.1515
-7 0 4 8.1291 -0.0678
-7 0 5 -9.2488 -0.0678
-7 0 6 9.6091 -0.0002
-7 0 7 -9.2555 0.0189
-7 0 8 8.2310 0.0633
-7 0 9 -6.8689 0.0528
-7 0 10 5.1287 0.0934
-7 0 11 -3.3055 0.0658
-7 0 12 1.2336 0.0588
-7 0 13 0.5117 0.0634
-7 0 14 -1.8032 0.0203
-7 0 15 2.1753 0.0398
-7 1 1 3.0470 0.1983
-7 1 2 -1.9822 0.0538
-7 1 3 0.0834 0.1311
-7 1 4 1.9241 0.0160
-7 1 5 -3.9749 -0.0281
-7 1 6 5.3486 0.0137
-7 1 7 -6.2236 -0.0743
-7 1 8 6.6539 -0.0165
-7 1 9 -6.5329 -0.0380
-7 1 10 5.9867 0.0123
-7 1 11 -4.7102 -0.0183
-7 1 12 3.1473 0.0786
-7 1 13 -1.5579 0.0113
-7 1 14 0.2999 0.0972
-7 1 15 0.2678 0.0714
-7 2 1 8.2923 0.0111
-7 2 2 -8.2958 -0.0351
-7 2 3 7.6276 0.0986
-7 2 4 -5.7913 0.0733
-7 2 5 3.8481 0.0861
-7 2 6 -1.7308 0.0817
-7 2 7 -0.3338 0.0648
-7 2 8 2.1169 0.0124
-7 2 9 -3.4452 0.0013
-7 2 10 4.0376 -0.0104
-7 2 11 -3.8139 -0.1043
-7 2 12 3.4586 -0.0115
-7 2 13 -2.6486 -0.1412
-7 2 14 2.4993 -0.0396
-7 2 15 -1.6517 -0.0829
-7 3 1 9.4234 -0.2251
-7 3 2 -11.1611 -0.0721
-7 3 3 11.6943 -0.2814
-7 3 4 -11.3539 -0.0897
-7 3 5 10.4108 -0.1657
-7 3 6 -8.4901 -0.1202
-7 3 7 6.2030 -0.0136
-7 3 8 -3.5408 -0.1050
-7 3 9 1.2429 0.0469
-7 3 10 0.1703 -0.0518
-7 3 11 -1.3295 0.0441
-7 3 12 1.5184 -0.0496
-7 3 13 -2.5332 0.0558
-7 3 14 2.4118 -0.1411
-7 3 15 -3.1223 0.0475
-7 4 1 7.0947 0.1882
-7 4 2 -9.4461 0.2602
-7 4 3 10.7821 0.1298
-7 4 4 -12.2164 0.1576
-7 4 5 12.1937 0.1035
-7 4 6 -11.8727 0.0512
-7 4 7 10.0307 0.0756
-7 4 8 -7.8959 0.0403
-7 4 9 5.6268 0.0832
-7 4 10 -3.5389 0.0666
-7 4 11 2.3769 0.1432
-7 4 12 -0.6986 0.1242
-7 4 13 0.0411 0.2352
-7 4 14 1.6004 0.1640
-7 4 15 -1.6069 0.3489
-7 5 1 3.4076 -0.0479
-7 5 2 -4.6308 -0.1817
-7 5 3 7.0104 0.0582
-7 5 4 -8.0862 -0.0916
-7 5 5 9.7626 0.0819
-7 5 6 -9.7812 -0.0124
-7 5 7 9.6528 -0.0395
-7 5 8 -8.3882 0.0133
-7 5 9 7.0462 -0.1737
-7 5 10 -5.7163 -0.0991
-7 5 11 4.1606 -0.2807
-7 5 12 -3.0155 -0.2130
-7 5 13 1.2166 -0.4479
-7 5 14 -0.2750 -0.2392
-7 6 1 -1.4255 -0.0388
-7 6 2 -0.0857 -0.1210
-7 6 3 0.9000 -0.1536
-7 6 4 -2.9020 -0.1474
-7 6 5 3.7504 -0.1597
-7 6 6 -4.9415 -0.0897
-7 6 7 5.0892 -0.0902
-7 6 8 -5.4281 0.0455
-7 6 9 5.3149 0.0641
-7 6 10 -5.1874 0.1550
-7 6 11 4.5511 0.3031
-7 6 12 -3.3628 0.2492
-7 6 13 1.8106 0.4305
-7 6 14 -0.4485 0.3807
-7 7 1 -3.9403 0.1529
-7 7 2 4.4200 0.3554
-7 7 3 -3.5562 0.1509
-7 7 4 2.8857 0.3446
-7 7 5 -1.8775 0.1570
-7 7 6 1.3329 0.2029
-7 7 7 -0.4970 0.1245
-7 7 8 -0.3944 0.0091
-7 7 9 1.8014 0.0205
-7 7 10 -2.8549 -0.1896
-7 7 11 3.5403 -0.0837
-7 7 12 -2.8611 -0.4320
-7 7 13 1.9459 -0.0366
-7 8 1 -4.1064 -0.2600
-7 8 2 5.1694 -0.2410
-7 8 3 -5.5914 -0.1865
-7 8 4 5.8669 -0.3089
-7 8 5 -5.8003 -0.1090
-7 8 6 5.8245 -0.2325
-7 8 7 -5.2394 -0.0733
-7 8 8 4.1085 -0.0881
-7 8 9 -2.3461 -0.0328
-7 8 10 0.3340 0.1583
-7 8 11 0.8653 -0.0526
-7 8 12 -1.6642 0.2864
-7 8 13 1.0037 0.1084
-7 9 1 -1.7391 0.0984
-7 9 2 2.7706 0.0475
-7 9 3 -4.3066 0.2470
-7 9 4 5.2390 -0.0728
-7 9 5 -6.5354 0.2376
-7 9 6 6.8928 0.0059
-7 9 7 -7.1211 0.0630
-7 9 8 6.1930 0.0872
-7 9 9 -4.8800 -0.1335
-7 9 10 3.2260 0.2071
-7 9 11 -1.5625 -0.3785
-7 9 12 0.7480 0.3394
-7 10 1 0.7652 0.0333
-7 10 2 -0.0098 0.0340
-7 10 3 -1.0186 0.0197
-7 10 4 2.7720 0.0409
-7 10 5 -4.0268 -0.0017
-7 10 6 5.3387 0.0508
-7 10 7 -5.5541 0.0099
-7 10 8 5.5363 0.0554
-7 10 9 -4.6960 0.0192
-7 10 10 3.6368 0.0595
-7 10 11 -2.5373 -0.0339
-7 11 1 1.8079 0.0096
-7 11 2 -2.0190 -0.0804
-7 11 3 1.6959 -0.1290
-7 11 4 -0.6498 0.0071
-7 11 5 -0.6920 -0.1237
-7 11 6 1.7646 -0.1185
-7 11 7 -2.6372 0.0233
-7 11 8 2.8898 -0.2586
-7 11 9 -2.8119 0.1669
-7 11 10 2.3068 -0.3175
-7 12 1 1.6543 -0.0330
-7 12 2 -2.9078 -0.0150
-7 12 3 3.0794 0.0492
-7 12 4 -3.0926 -0.0771
-7 12 5 2.2861 0.2086
-7 12 6 -1.4822 -0.1200
-7 12 7 0.5316 0.2879
-7 12 8 0.1438 -0.1682
-7 12 9 -0.6360 0.3365
-7 13 1 1.6585 0.0326
-7 13 2 -2.0496 0.2077
-7 13 3 2.9070 0.1878
-7 13 4 -2.9600 -0.1202
-7 13 5 3.0531 0.2311
-7 13 6 -2.5317 -0.1241
-7 13 7 2.0910 0.0140
-7 13 8 -1.3239 -0.0366
-7 14 1 0.9597 -0.0976
-7 14 2 -1.1335 -0.3696
-7 14 3 1.1345 -0.0647
-7 14 4 -1.2942 -0.2262
-7 14 5 1.3031 -0.1055
-7 14 6 -1.3974 0.0837
-7 15 1 0.5755 0.7850
-7 15 2 -0.5327 -0.2019
-7 15 3 0.0813 0.3919
-7 15 4 -0.0078 0.1641
-6 -12 1 2.0523 -0.2731
-6 -12 2 -2.7251 -0.0258
-6 -12 3 2.5356 -0.0388
-6 -12 4 -2.4675 -0.5555
-6 -12 5 1.7471 0.1871
-6 -12 6 -0.9444 -0.4652
-6 -11 1 4.0757 0.1143
-6 -11 2 -4.7102 0.3828
-6 -11 3 4.8653 0.3058
-6 -11 4 -4.3790 0.2100
-6 -11 5 3.0009 0.3413
-6 -11 6 -1.9285 0.2465
-6 -11 7 0.6425 0.1794
-6 -11 8 -0.3785 0.1684
-6 -11 9 0.1003 0.2905
-6 -10 1 3.7884 -0.3308
-6 -10 2 -4.4019 -0.2538
-6 -10 3 5.1818 -0.3476
-6 -10 4 -4.3455 -0.1727
-6 -10 5 4.1344 -0.2832
-6 -10 6 -2.5123 -0.0623
-6 -10 7 2.0443 -0.2238
-6 -10 8 -0.6483 -0.1172
-6 -10 9 0.4296 -0.0310
-6 -10 10 0.1429 -0.2742
-6 -10 11 0.2759 0.0681
-6 -9 1 0.9053 0.2573
-6 -9 2 -2.0846 0.2113
-6 -9 3 1.8248 -0.0037
-6 -9 4 -3.0724 0.1314
-6 -9 5 2.7012 -0.0699
-6 -9 6 -3.7171 0.0235
-6 -9 7 2.8088 -0.0460
-6 -9 8 -2.5051 -0.0349
-6 -9 9 0.8620 0.0935
-6 -9 10 -0.5770 -0.1156
-6 -9 11 0.2774 0.1437
-6 -9 12 -0.9560 0.0134
-6 -8 1 -2.2257 0.0435
-6 -8 2 2.8400 0.1282
-6 -8 3 -1.6405 0.0991
-6 -8 4 1.5096 0.2603
-6 -8 5 0.5321 0.1724
-6 -8 6 -1.5205 0.2556
-6 -8 7 3.0413 0.1146
-6 -8 8 -2.6314 0.1875
-6 -8 9 2.3430 0.1164
-6 -8 10 -1.3482 0.0208
-6 -8 11 1.5082 0.0857
-6 -8 12 -1.4477 0.0265
-6 -8 13 1.5952 -0.0699
-6 -7 1 -5.9345 -0.2758
-6 -7 2 5.7665 -0.2812
-6 -7 3 -6.1630 -0.3514
-6 -7 4 5.2760 -0.3176
-6 -7 5 -4.2715 -0.3372
-6 -7 6 2.4213 -0.2185
-6 -7 7 -0.9542 -0.3125
-6 -7 8 -0.3789 -0.1112
-6 -7 9 0.8568 -0.2375
-6 -7 10 -1.3807 -0.0462
-6 -7 11 1.4906 -0.1811
-6 -7 12 -1.9290 0.0207
-6 -7 13 1.7730 -0.0698
-6 -7 14 -1.5606 -0.0604
-6 -6 1 -5.8634 0.3194
-6 -6 2 7.1531 0.3467
-6 -6 3 -7.9832 0.2969
-6 -6 4 7.9515 0.3048
-6 -6 5 -7.8472 0.1987
-6 -6 6 6.9707 0.2229
-6 -6 7 -5.9875 0.1877
-6 -6 8 4.3650 0.1398
-6 -6 9 -2.6975 0.1462
-6 -6 10 1.1782 0.1833
-6 -6 11 0.0422 0.0316
-6 -6 12 -0.7693 0.1851
-6 -6 13 1.3912 0.0819
-6 -6 14 -1.3760 0.0012
-6 -5 1 -2.7197 -0.1688
-6 -5 2 5.2614 -0.2215
-6 -5 3 -6.3348 -0.1162
-6 -5 4 7.7182 -0.0589
-6 -5 5 -8.0047 -0.0948
-6 -5 6 8.7687 -0.0587
-6 -5 7 -8.3983 -0.0408
-6 -5 8 7.6122 -0.1410
-6 -5 9 -5.7401 -0.0502
-6 -5 10 3.8668 -0.1535
-6 -5 11 -2.0211 -0.1030
-6 -5 12 0.6827 -0.1609
-6 -5 13 0.2882 -0.0940
-6 -5 14 -0.7676 -0.2149
-6 -5 15 0.7152 -0.0474
-6 -4 1 1.9987 0.0305
-6 -4 2 -0.4484 -0.0782
-6 -4 3 -1.8561 -0.0689
-6 -4 4 3.1067 -0.1277
-6 -4 5 -4.8095 -0.0362
-6 -4 6 5.8959 -0.0777
-6 -4 7 -6.9851 -0.0078
-6 -4 8 6.9779 0.0473
-6 -4 9 -6.4636 0.0233
-6 -4 10 4.9079 0.0918
-6 -4 11 -3.4307 0.1202
-6 -4 12 1.6951 0.0867
-6 -4 13 -0.7804 0.1574
-6 -4 14 0.0481 0.1358
-6 -4 15 -0.1698 0.1364
-6 -3 1 7.6097 0.1016
-6 -3 2 -6.5952 0.2690
-6 -3 3 5.3571 0.1531
-6 -3 4 -3.6891 0.1277
-6 -3 5 1.9234 0.1643
-6 -3 6 -0.0803 0.0196
-6 -3 7 -1.6802 0.0627
-6 -3 8 3.3827 0.0262
-6 -3 9 -4.1876 -0.0354
-6 -3 10 4.5052 -0.0003
-6 -3 11 -3.5563 -0.0454
-6 -3 12 2.8566 -0.0505
-6 -3 13 -1.7287 -0.0694
-6 -3 14 1.6039 -0.0371
-6 -3 15 -1.0117 -0.1055
-6 -3 16 1.0328 -0.0125
-6 -2 1 9.9244 -0.2402
-6 -2 2 -10.6873 -0.1236
-6 -2 3 10.9617 -0.1396
-6 -2 4 -10.0159 -0.0559
-6 -2 5 8.9225 -0.0545
-6 -2 6 -7.0721 -0.0405
-6 -2 7 4.8156 -0.0123
-6 -2 8 -2.3344 -0.0733
-6 -2 9 -0.1459 0.0107
-6 -2 10 1.5589 -0.1020
-6 -2 11 -2.6138 0.0203
-6 -2 12 2.6464 -0.0993
-6 -2 13 -3.0621 0.0204
-6 -2 14 2.7135 -0.0794
-6 -2 15 -2.6077 0.0013
-6 -2 16 1.5465 -0.0212
-6 -1 1 7.3358 0.1190
-6 -1 2 -9.8094 -0.0598
-6 -1 3 11.0946 0.0151
-6 -1 4 -12.1651 -0.0690
-6 -1 5 12.0284 -0.0125
-6 -1 6 -11.1490 -0.0081
-6 -1 7 9.3504 0.0299
-6 -1 8 -6.9121 0.0462
-6 -1 9 4.5425 0.0902
-6 -1 10 -2.2209 0.0459
-6 -1 11 0.4591 0.1379
-6 -1 12 1.3034 0.0189
-6 -1 13 -2.4528 0.1399
-6 -1 14 3.2423 0.0141
-6 -1 15 -2.9508 0.0660
-6 -1 16 2.1856 0.0532
-6 0 1 0.9784 0.1220
-6 0 2 -3.0316 0.1171
-6 0 3 5.6130 0.1264
-6 0 4 -7.8349 0.0408
-6 0 5 9.2453 0.0970
-6 0 6 -9.7588 -0.0647
-6 0 7 9.2332 -0.0133
-6 0 8 -8.2368 -0.0468
-6 0 9 6.8316 -0.1000
-6 0 10 -5.1843 -0.0367
-6 0 11 3.2677 -0.0629
-6 0 12 -1.2093 -0.0389
-6 0 13 -0.5500 -0.0220
-6 0 14 1.7081 0.0446
-6 0 15 -1.9928 -0.0453
-6 0 16 1.5704 0.1507
-6 1 1 -7.2132 -0.1890
-6 1 2 6.1243 -0.0263
-6 1 3 -3.6361 -0.1181
-6 1 4 1.1758 0.0250
-6 1 5 1.4956 0.0460
-6 1 6 -3.3022 0.0359
-6 1 7 4.7837 0.0742
-6 1 8 -5.6442 0.0522
-6 1 9 5.9146 0.0276
-6 1 10 -5.5417 -0.0141
-6 1 11 4.4914 -0.0089
-6 1 12 -3.2406 -0.0918
-6 1 13 2.0171 -0.1025
-6 1 14 -1.0632 -0.1021
-6 1 15 0.4984 -0.1964
-6 1 16 -0.0209 -0.0960
-6 2 1 -12.8877 -0.0050
-6 2 2 13.0262 -0.0591
-6 2 3 -12.4586 -0.0995
-6 2 4 10.3358 -0.1396
-6 2 5 -8.0327 -0.1447
-6 2 6 5.1509 -0.0874
-6 2 7 -2.3017 -0.1142
-6 2 8 -0.2527 -0.0144
-6 2 9 2.0924 0.0144
-6 2 10 -3.1350 0.0366
-6 2 11 3.4690 0.1343
-6 2 12 -3.7812 0.1365
-6 2 13 3.6578 0.1646
-6 2 14 -3.8151 0.2228
-6 2 15 2.8989 0.1703
-6 2 16 -2.3392 0.1664
-6 3 1 -12.4919 0.2244
-6 3 2 14.7956 0.1721
-6 3 3 -15.6092 0.3167
-6 3 4 15.4369 0.1674
-6 3 5 -14.2062 0.2116
-6 3 6 11.7925 0.1384
-6 3 7 -8.8689 0.0679
-6 3 8 5.7554 0.0536
-6 3 9 -3.0570 -0.0402
-6 3 10 1.1871 -0.0301
-6 3 11 0.7291 -0.1301
-6 3 12 -1.8207 -0.0716
-6 3 13 3.6557 -0.1978
-6 3 14 -3.8203 -0.0372
-6 3 15 4.3915 -0.1921
-6 4 1 -7.8322 -0.3209
-6 4 2 10.5712 -0.2389
-6 4 3 -12.3822 -0.2922
-6 4 4 14.0680 -0.1467
-6 4 5 -14.0596 -0.1830
-6 4 6 13.5086 -0.0979
-6 4 7 -11.4900 -0.0494
-6 4 8 9.2030 -0.0647
-6 4 9 -6.9128 -0.0132
-6 4 10 4.4832 -0.0090
-6 4 11 -2.8450 0.0026
-6 4 12 0.2517 -0.0483
-6 4 13 0.9163 0.0200
-6 4 14 -2.9997 -0.0999
-6 4 15 2.4873 -0.0973
-6 5 1 -1.7118 0.1401
-6 5 2 3.0882 0.2380
-6 5 3 -5.8255 -0.0047
-6 5 4 7.2797 0.1629
-6 5 5 -9.2550 -0.0352
-6 5 6 9.4830 0.0455
-6 5 7 -9.4594 0.0560
-6 5 8 8.4030 -0.0032
-6 5 9 -7.0814 0.1139
-6 5 10 5.8940 0.0584
-6 5 11 -3.9411 0.1799
-6 5 12 2.6647 0.0934
-6 5 13 -0.2084 0.3418
-6 5 14 -0.5125 0.1038
-6 5 15 1.7116 0.4255
-6 6 1 4.3257 0.0332
-6 6 2 -2.9856 0.0266
-6 6 3 2.1397 0.1261
-6 6 4 0.1812 0.0690
-6 6 5 -1.4562 0.1246
-6 6 6 3.1354 0.0381
-6 6 7 -3.7173 0.0551
-6 6 8 4.3098 -0.0474
-6 6 9 -4.5334 -0.0608
-6 6 10 4.4323 -0.1287
-6 6 11 -4.1903 -0.2645
-6 6 12 2.8207 -0.1624
-6 6 13 -1.7060 -0.4563
-6 6 14 0.0159 -0.2461
-6 7 1 6.2077 -0.0984
-6 7 2 -7.1209 -0.2811
-6 7 3 6.5294 -0.1471
-6 7 4 -5.9452 -0.2390
-6 7 5 4.6163 -0.1541
-6 7 6 -3.6637 -0.1239
-6 7 7 2.3752 -0.1146
-6 7 8 -1.2039 0.0105
-6 7 9 -0.2602 0.0216
-6 7 10 1.5977 0.1352
-6 7 11 -2.3809 0.1460
-6 7 12 2.4649 0.4069
-6 7 13 -1.7378 0.0609
-6 7 14 0.8240 0.6331
-6 8 1 4.8140 0.2225
-6 8 2 -6.3303 0.2096
-6 8 3 7.2868 0.0985
-6 8 4 -7.7383 0.3135
-6 8 5 7.6562 0.0292
-6 8 6 -7.2930 0.2555
-6 8 7 6.5457 0.0207
-6 8 8 -5.4212 0.1138
-6 8 9 3.8583 0.0032
-6 8 10 -2.1005 -0.1576
-6 8 11 0.5712 0.0224
-6 8 12 0.5441 -0.3538
-6 8 13 -0.7764 -0.1121
-6 9 1 1.1435 -0.0408
-6 9 2 -2.7020 -0.0175
-6 9 3 4.6367 -0.1502
-6 9 4 -5.8044 0.0289
-6 9 5 6.8068 -0.1760
-6 9 6 -6.9756 -0.0574
-6 9 7 7.0972 -0.0711
-6 9 8 -6.5373 -0.0810
-6 9 9 5.8007 0.0424
-6 9 10 -4.4688 -0.0691
-6 9 11 2.9131 0.2697
-6 9 12 -1.5651 -0.1899
-6 10 1 -1.9802 -0.1279
-6 10 2 0.8162 -0.1216
-6 10 3 0.6031 0.0142
-6 10 4 -2.1825 -0.1164
-6 10 5 3.1614 0.1068
-6 10 6 -4.1376 -0.0924
-6 10 7 4.4884 0.1006
-6 10 8 -5.0492 -0.0360
-6 10 9 4.8454 -0.0573
-6 10 10 -4.3416 0.0589
-6 10 11 3.1732 -0.1312
-6 11 1 -3.1726 0.1446
-6 11 2 2.9733 0.0808
-6 11 3 -2.6930 0.1504
-6 11 4 1.8329 -0.0173
-6 11 5 -0.9404 0.1077
-6 11 6 0.1005 0.0230
-6 11 7 1.0443 0.0023
-6 11 8 -1.8308 0.2001
-6 11 9 2.6026 -0.1975
-6 11 10 -2.5176 0.3837
-6 12 1 -2.6048 0.0971
-6 12 2 3.8874 -0.0685
-6 12 3 -3.9846 -0.0328
-6 12 4 4.2957 0.0735
-6 12 5 -3.8078 -0.1370
-6 12 6 3.1089 0.0529
-6 12 7 -2.1153 -0.2016
-6 12 8 0.8900 0.1322
-6 12 9 0.0596 -0.3686
-6 13 1 -2.5378 -0.0225
-6 13 2 2.6376 -0.2211
-6 13 3 -3.5267 -0.1355
-6 13 4 3.5488 0.0054
-6 13 5 -3.6871 -0.0753
-6 13 6 3.2694 -0.0035
-6 13 7 -2.7245 0.0986
-6 13 8 1.9121 0.0420
-6 14 1 -1.2437 0.0759
-6 14 2 1.5134 0.4032
-6 14 3 -1.3493 0.1220
-6 14 4 1.4415 0.1026
-6 14 5 -1.3161 0.2199
-6 14 6 1.3097 -0.2038
-6 15 1 -0.3805 -0.7156
-6 15 2 0.4027 0.1176
-6 15 3 -0.1557 -0.3648
-6 15 4 0.0362 -0.1995
-5 -13 3 -1.6571 -0.2148
-5 -13 4 1.1616 0.4584
-5 -12 1 -3.5893 0.1023
-5 -12 2 4.3369 0.1325
-5 -12 3 -3.5648 -0.0608
-5 -12 4 3.3252 0.5654
-5 -12 5 -1.9396 -0.1242
-5 -12 6 1.2544 0.4166
-5 -12 7 -0.3414 0.0685
-5 -12 8 0.3360 0.2376
-5 -12 9 -0.1203 0.0042
-5 -11 1 -5.1692 -0.3355
-5 -11 2 5.2988 -0.1989
-5 -11 3 -5.4123 -0.5023
-5 -11 4 4.3448 -0.2092
-5 -11 5 -3.2313 -0.4516
-5 -11 6 2.0302 -0.3063
-5 -11 7 -1.1671 -0.2580
-5 -11 8 0.6124 -0.2424
-5 -11 9 -0.3309 -0.2879
-5 -11 10 0.1679 -0.0295
-5 -11 11 -0.2411 -0.2996
-5 -10 1 -3.2143 0.2950
-5 -10 2 3.8718 0.4248
-5 -10 3 -4.2265 0.4079
-5 -10 4 3.6922 0.3838
-5 -10 5 -3.5384 0.3441
-5 -10 6 2.4871 0.2870
-5 -10 7 -1.9988 0.3128
-5 -10 8 0.7300 0.2149
-5 -10 9 -0.2828 0.1679
-5 -10 10 -0.0567 0.2603
-5 -10 11 -0.4698 0.0637
-5 -10 12 0.8035 0.1021
-5 -9 1 1.0092 -0.3886
-5 -9 2 0.0450 -0.3299
-5 -9 3 -0.0282 -0.2044
-5 -9 4 1.3677 -0.2527
-5 -9 5 -1.3632 -0.1631
-5 -9 6 2.5283 -0.1836
-5 -9 7 -1.8145 -0.0685
-5 -9 8 1.6996 -0.1704
-5 -9 9 -0.5481 -0.1070
-5 -9 10 0.7738 -0.0492
-5 -9 11 -0.8946 -0.0978
-5 -9 12 1.4818 -0.1277
-5 -9 13 -1.1763 0.0986
-5 -8 1 5.0505 0.1282
-5 -8 2 -5.4199 0.0310
-5 -8 3 3.9867 0.0271
-5 -8 4 -3.6901 -0.0358
-5 -8 5 1.5522 -0.0487
-5 -8 6 -0.7605 -0.0945
-5 -8 7 -0.8953 0.0292
-5 -8 8 0.8676 -0.1292
-5 -8 9 -1.5112 0.0506
-5 -8 10 1.3696 -0.0726
-5 -8 11 -2.0245 0.0577
-5 -8 12 1.9573 -0.0552
-5 -8 13 -1.7211 0.0529
-5 -8 14 0.7903 0.0700
-5 -7 1 8.0242 0.1811
-5 -7 2 -7.8384 0.1174
-5 -7 3 8.1995 0.2509
-5 -7 4 -7.0800 0.1691
-5 -7 5 6.3891 0.2355
-5 -7 6 -4.5941 0.1746
-5 -7 7 3.3080 0.1619
-5 -7 8 -1.3700 0.1295
-5 -7 9 0.2194 0.1722
-5 -7 10 1.1284 -0.0212
-5 -7 11 -1.6205 0.2042
-5 -7 12 2.1032 -0.0536
-5 -7 13 -1.8344 -0.0120
-5 -7 14 1.3919 0.1448
-5 -7 15 -0.4953 -0.2662
-5 -6 1 6.2167 -0.2719
-5 -6 2 -7.8787 -0.2321
-5 -6 3 8.6622 -0.1898
-5 -6 4 -8.9493 -0.3056
-5 -6 5 8.8385 -0.1163
-5 -6 6 -8.2799 -0.2066
-5 -6 7 7.0219 -0.2075
-5 -6 8 -5.1985 -0.0854
-5 -6 9 3.0059 -0.1803
-5 -6 10 -1.2296 -0.1416
-5 -6 11 -0.1985 -0.0400
-5 -6 12 0.9439 -0.1248
-5 -6 13 -1.4903 -0.0842
-5 -6 14 1.3321 0.0814
-5 -6 15 -1.0124 -0.2175
-5 -5 1 1.3990 0.0787
-5 -5 2 -3.9565 0.1880
-5 -5 3 5.4884 0.0702
-5 -5 4 -7.0848 0.0694
-5 -5 5 7.8352 0.1018
-5 -5 6 -8.5352 0.0625
-5 -5 7 8.1485 0.1011
-5 -5 8 -7.1223 0.1225
-5 -5 9 5.2789 0.0841
-5 -5 10 -3.4106 0.1568
-5 -5 11 1.6736 0.0748
-5 -5 12 -0.3342 0.1415
-5 -5 13 -0.5005 0.0821
-5 -5 14 0.9214 0.1433
-5 -5 15 -0.6571 0.0417
-5 -4 1 -5.0689 0.0847
-5 -4 2 3.4392 0.0428
-5 -4 3 -1.0177 0.0743
-5 -4 4 -0.8456 0.1173
-5 -4 5 2.8894 -0.0115
-5 -4 6 -4.2818 0.0468
-5 -4 7 5.4580 -0.0292
-5 -4 8 -5.6925 -0.0661
-5 -4 9 5.4725 -0.0665
-5 -4 10 -4.3176 -0.0754
-5 -4 11 3.0755 -0.1303
-5 -4 12 -1.6183 -0.1051
-5 -4 13 0.6947 -0.1082
-5 -4 14 -0.0847 -0.1851
-5 -4 15 -0.0311 -0.1014
-5 -4 16 0.0054 -0.1672
-5 -3 1 -11.2049 -0.1372
-5 -3 2 10.6551 -0.2291
-5 -3 3 -9.2455 -0.1238
-5 -3 4 7.3412 -0.1219
-5 -3 5 -5.1355 -0.0853
-5 -3 6 2.8804 -0.0131
-5 -3 7 -0.6408 -0.0307
-5 -3 8 -1.5801 0.0423
-5 -3 9 2.9145 -0.0023
-5 -3 10 -3.6903 0.0850
-5 -3 11 3.2710 0.0288
-5 -3 12 -2.8669 0.0966
-5 -3 13 2.0309 0.1034
-5 -3 14 -1.6619 0.0720
-5 -3 15 0.9214 0.1658
-5 -3 16 -0.5776 0.0501
-5 -2 1 -12.3619 0.0926
-5 -2 2 13.4604 0.1708
-5 -2 3 -14.0641 0.0438
-5 -2 4 13.1666 0.0338
-5 -2 5 -11.9135 0.0270
-5 -2 6 9.6730 -0.0194
-5 -2 7 -6.8562 0.0201
-5 -2 8 3.9145 0.0035
-5 -2 9 -1.0640 -0.0062
-5 -2 10 -0.7115 0.0462
-5 -2 11 2.1251 -0.0653
-5 -2 12 -2.5999 0.0610
-5 -2 13 3.1005 -0.0910
-5 -2 14 -2.7056 0.0045
-5 -2 15 2.2196 -0.0389
-5 -2 16 -1.0681 -0.0829
-5 -1 1 -6.4555 -0.0159
-5 -1 2 9.4434 0.0879
-5 -1 3 -11.2744 0.0431
-5 -1 4 12.7951 0.1330
-5 -1 5 -12.9079 0.0083
-5 -1 6 11.9364 0.0596
-5 -1 7 -10.0611 0.0131
-5 -1 8 7.5205 -0.0822
-5 -1 9 -5.1381 0.0276
-5 -1 10 2.7080 -0.0823
-5 -1 11 -0.7434 -0.0398
-5 -1 12 -1.1254 0.0024
-5 -1 13 2.2635 -0.0435
-5 -1 14 -2.8058 -0.0132
-5 -1 15 2.3902 0.0622
-5 -1 16 -1.5650 -0.0495
-5 0 1 3.3193 -0.1398
-5 0 2 -0.8816 -0.2409
-5 0 3 -2.2423 -0.1170
-5 0 4 5.1877 -0.1112
-5 0 5 -7.1148 -0.1054
-5 0 6 8.2865 0.0357
-5 0 7 -8.2923 0.0061
-5 0 8 7.8543 0.0088
-5 0 9 -6.7130 0.0890
-5 0 10 5.1497 -0.0137
-5 0 11 -3.2650 0.0446
-5 0 12 1.3408 -0.0345
-5 0 13 0.0934 0.0262
-5 0 14 -1.0654 -0.1352
-5 0 15 1.2481 0.0302
-5 0 16 -1.1156 -0.1962
-5 1 1 13.1352 0.1892
-5 1 2 -12.1604 0.1113
-5 1 3 9.2407 0.1203
-5 1 4 -6.3659 -0.0190
-5 1 5 2.8035 0.0010
-5 1 6 -0.0648 -0.0677
-5 1 7 -2.5641 -0.0439
-5 1 8 4.2419 -0.0233
-5 1 9 -5.0598 -0.0292
-5 1 10 5.0120 0.0640
-5 1 11 -4.2875 0.0465
-5 1 12 3.5576 0.1075
-5 1 13 -2.6642 0.1667
-5 1 14 1.9809 0.1532
-5 1 15 -1.0933 0.2145
-5 1 16 0.3929 0.2273
-5 2 1 18.1138 0.0163
-5 2 2 -18.4877 0.0648
-5 2 3 18.1706 0.0873
-5 2 4 -15.6696 0.1587
-5 2 5 12.8337 0.1452
-5 2 6 -8.9417 0.1072
-5 2 7 5.2360 0.0686
-5 2 8 -1.9279 0.0358
-5 2 9 -0.4471 -0.0745
-5 2 10 2.0469 -0.0735
-5 2 11 -3.1649 -0.1741
-5 2 12 4.1061 -0.2110
-5 2 13 -4.5698 -0.2508
-5 2 14 4.5404 -0.2833
-5 2 15 -3.4230 -0.3245
-5 2 16 2.2195 -0.2381
-5 3 1 14.8085 -0.1701
-5 3 2 -17.7853 -0.2839
-5 3 3 18.8431 -0.2776
-5 3 4 -18.8427 -0.2436
-5 3 5 17.2504 -0.2263
-5 3 6 -14.4916 -0.1096
-5 3 7 11.1199 -0.1068
-5 3 8 -7.7404 0.0118
-5 3 9 4.6535 0.0710
-5 3 10 -2.1666 0.1005
-5 3 11 -0.4715 0.1989
-5 3 12 2.3721 0.2291
-5 3 13 -4.3992 0.2686
-5 3 14 4.5415 0.2559
-5 3 15 -4.4763 0.3278
-5 3 16 2.3888 0.1551
-5 4 1 6.9352 0.3252
-5 4 2 -9.9614 0.2985
-5 4 3 12.2699 0.3531
-5 4 4 -14.2144 0.1686
-5 4 5 14.4961 0.2154
-5 4 6 -14.0069 0.1036
-5 4 7 12.1408 0.0571
-5 4 8 -9.7902 0.0033
-5 4 9 7.3792 -0.0068
-5 4 10 -4.5974 -0.0908
-5 4 11 2.5106 -0.1389
-5 4 12 0.3982 -0.0588
-5 4 13 -1.7039 -0.2542
-5 4 14 3.5211 -0.0666
-5 4 15 -2.6116 -0.1182
-5 5 1 -1.5169 -0.2518
-5 5 2 0.0981 -0.2129
-5 5 3 2.8296 -0.1119
-5 5 4 -4.7562 -0.1367
-5 5 5 7.2132 -0.0407
-5 5 6 -8.0338 -0.0590
-5 5 7 8.3148 -0.0347
-5 5 8 -7.5271 -0.0246
-5 5 9 6.2125 -0.0258
-5 5 10 -5.1288 -0.0023
-5 5 11 3.2032 -0.0314
-5 5 12 -2.1194 0.0305
-5 5 13 -0.2467 -0.1021
-5 5 14 0.6569 0.0360
-5 5 15 -1.8051 -0.1850
-5 6 1 -7.6817 0.0179
-5 6 2 6.7181 -0.0096
-5 6 3 -5.9908 -0.0956
-5 6 4 3.5245 -0.0063
-5 6 5 -1.7382 -0.1005
-5 6 6 -0.4574 0.0090
-5 6 7 1.5589 -0.0267
-5 6 8 -2.3915 0.0516
-5 6 9 2.8915 0.0233
-5 6 10 -3.0037 0.0714
-5 6 11 3.2997 0.1711
-5 6 12 -2.3036 -0.0046
-5 6 13 1.8215 0.3584
-5 6 14 -0.1700 0.0544
-5 7 1 -8.0655 0.1057
-5 7 2 9.4920 0.2257
-5 7 3 -9.3739 0.1447
-5 7 4 8.8899 0.1605
-5 7 5 -7.3733 0.1242
-5 7 6 6.0496 0.0555
-5 7 7 -4.4456 0.0897
-5 7 8 3.1376 -0.0325
-5 7 9 -1.6385 0.0041
-5 7 10 0.0869 -0.0962
-5 7 11 0.9909 -0.0787
-5 7 12 -1.8356 -0.2845
-5 7 13 1.4617 -0.0444
-5 7 14 -1.1740 -0.4474
-5 8 1 -4.8616 -0.2167
-5 8 2 7.0290 -0.1459
-5 8 3 -8.3813 -0.0965
-5 8 4 8.9737 -0.2103
-5 8 5 -8.7776 -0.0311
-5 8 6 8.1344 -0.1722
-5 8 7 -7.4125 -0.0219
-5 8 8 6.4029 -0.1386
-5 8 9 -5.1559 0.0368
-5 8 10 3.5460 0.0281
-5 8 11 -1.7573 -0.0209
-5 8 12 0.3872 0.3268
-5 8 13 0.4707 -0.0372
-5 9 1 -0.2598 -0.0010
-5 9 2 2.2048 -0.0044
-5 9 3 -4.3868 0.0213
-5 9 4 5.4703 0.0304
-5 9 5 -6.1255 0.0333
-5 9 6 6.2797 0.1669
-5 9 7 -6.4896 0.0207
-5 9 8 6.5038 0.1335
-5 9 9 -6.2044 0.0666
-5 9 10 5.0895 0.0387
-5 9 11 -3.5105 -0.1630
-5 9 12 1.7664 0.2237
-5 10 1 3.2140 0.1728
-5 10 2 -1.7621 0.2237
-5 10 3 0.4255 0.0173
-5 10 4 0.7238 0.1715
-5 10 5 -1.4566 -0.1712
-5 10 6 2.3140 0.1006
-5 10 7 -3.1728 -0.1970
-5 10 8 4.3475 -0.0517
-5 10 9 -4.7251 0.0145
-5 10 10 4.5182 -0.1435
-5 10 11 -3.1768 0.0663
-5 10 12 1.6523 0.0621
-5 11 1 4.1253 -0.3426
-5 11 2 -3.8744 -0.1341
-5 11 3 3.9307 -0.1749
-5 11 4 -3.4215 0.0078
-5 11 5 2.9207 -0.0599
-5 11 6 -2.0199 0.0436
-5 11 7 0.4864 0.1082
-5 11 8 0.8667 -0.1626
-5 11 9 -2.2793 0.3135
-5 11 10 2.4275 -0.3317
-5 11 11 -2.0310 0.2879
-5 12 1 3.1382 0.0254
-5 12 2 -4.5045 0.0922
-5 12 3 4.6363 0.0647
-5 12 4 -5.2206 -0.0842
-5 12 5 4.8826 0.0562
-5 12 6 -4.1751 -0.0836
-5 12 7 3.1248 0.1243
-5 12 8 -1.5105 -0.1980
-5 12 9 0.3676 0.3370
-5 13 1 2.7397 0.0777
-5 13 2 -2.6115 0.1266
-5 13 3 3.5430 0.1543
-5 13 4 -3.4885 0.0360
-5 13 5 3.5692 0.0621
-5 13 6 -3.2460 0.0664
-5 13 7 2.6245 -0.1031
-5 13 8 -1.9754 0.0009
-5 14 1 0.5012 -0.0819
-5 14 2 -0.9874 -0.3998
-5 14 3 0.8259 -0.1244
-5 14 4 -0.9423 -0.1100
-5 14 5 0.8310 -0.1974
-5 14 6 -0.7633 0.1769
-5 15 1 -0.7303 0.5529
-5 15 2 0.5159 -0.0121
-5 15 3 -0.4118 0.3370
-5 15 4 0.3502 0.1714
-5 16 1 -0.7870 -0.3868
-4 -13 1 2.7853 -0.6351
-4 -13 2 -2.2284 0.0754
-4 -13 3 2.4996 -0.0810
-4 -13 4 -1.5485 -0.3359
-4 -13 5 1.4128 0.2363
-4 -13 6 -0.3257 -0.2299
-4 -13 7 0.2978 0.0901
-4 -13 8 0.0775 -0.1207
-4 -12 1 4.4445 0.1134
-4 -12 2 -5.1637 -0.1000
-4 -12 3 3.9100 0.0882
-4 -12 4 -3.7368 -0.3054
-4 -12 5 2.1414 -0.0037
-4 -12 6 -1.9065 -0.1749
-4 -12 7 0.9046 -0.1108
-4 -12 8 -0.9596 -0.1028
-4 -12 9 0.2700 0.0027
-4 -12 10 -0.2734 -0.1258
-4 -11 1 5.1623 0.3399
-4 -11 2 -4.9177 0.1396
-4 -11 3 5.3130 0.4170
-4 -11 4 -4.1153 0.2313
-4 -11 5 3.7121 0.3966
-4 -11 6 -2.4863 0.2860
-4 -11 7 1.9071 0.2303
-4 -11 8 -0.7313 0.2466
-4 -11 9 0.2804 0.1999
-4 -11 10 0.2234 0.0876
-4 -11 11 0.1188 0.1546
-4 -11 12 -0.2482 0.0826
-4 -10 1 1.7750 -0.2623
-4 -10 2 -2.8292 -0.4282
-4 -10 3 3.1080 -0.4301
-4 -10 4 -3.3087 -0.4493
-4 -10 5 3.2304 -0.3538
-4 -10 6 -2.7443 -0.3546
-4 -10 7 1.9078 -0.3635
-4 -10 8 -0.7574 -0.2288
-4 -10 9 -0.0117 -0.2243
-4 -10 10 0.1277 -0.2240
-4 -10 11 0.2684 -0.1563
-4 -10 12 -0.5769 0.0393
-4 -10 13 0.4102 -0.2826
-4 -9 1 -3.0741 0.4314
-4 -9 2 1.9539 0.3271
-4 -9 3 -1.3699 0.3877
-4 -9 4 0.0005 0.2451
-4 -9 5 0.4407 0.3390
-4 -9 6 -1.4132 0.2727
-4 -9 7 1.0274 0.1556
-4 -9 8 -1.0017 0.2830
-4 -9 9 0.4237 0.1464
-4 -9 10 -0.7814 0.1325
-4 -9 11 0.9064 0.0832
-4 -9 12 -1.0816 0.1492
-4 -9 13 0.4949 -0.1085
-4 -9 14 0.2528 0.1191
-4 -8 1 -7.1651 -0.2477
-4 -8 2 7.1847 -0.1158
-4 -8 3 -5.7472 -0.0927
-4 -8 4 5.2065 -0.1487
-4 -8 5 -3.2870 -0.0156
-4 -8 6 2.4453 -0.1208
-4 -8 7 -0.7051 -0.0537
-4 -8 8 0.1663 -0.0542
-4 -8 9 0.9975 -0.0865
-4 -8 10 -1.2120 0.0131
-4 -8 11 1.7779 -0.0722
-4 -8 12 -1.4811 0.0025
-4 -8 13 1.0433 0.0681
-4 -8 14 -0.1849 -0.1554
-4 -7 1 -8.6201 -0.1055
-4 -7 2 8.7077 -0.0164
-4 -7 3 -9.0658 -0.1756
-4 -7 4 8.1629 -0.0157
-4 -7 5 -7.6384 -0.1160
-4 -7 6 5.9274 -0.1174
-4 -7 7 -4.5125 0.0332
-4 -7 8 2.1988 -0.1548
-4 -7 9 -0.7669 -0.0302
-4 -7 10 -0.7536 -0.0122
-4 -7 11 1.2202 -0.1217
-4 -7 12 -1.6463 -0.0222
-4 -7 13 1.4298 0.0792
-4 -7 14 -1.0157 -0.2167
-4 -7 15 0.3060 0.2969
-4 -6 1 -5.1652 0.2637
-4 -6 2 6.9351 0.0967
-4 -6 3 -8.0663 0.1162
-4 -6 4 8.7365 0.2062
-4 -6 5 -8.8873 0.0315
-4 -6 6 8.5111 0.1473
-4 -6 7 -7.1142 0.1286
-4 -6 8 5.3227 0.0744
-4 -6 9 -3.0827 0.1459
-4 -6 10 1.4191 0.1082
-4 -6 11 0.0379 0.0714
-4 -6 12 -0.8842 0.0803
-4 -6 13 1.5115 0.0788
-4 -6 14 -1.4710 -0.0847
-4 -6 15 1.1395 0.1675
-4 -5 1 1.4648 -0.0540
-4 -5 2 1.1569 -0.0593
-4 -5 3 -3.0631 0.0071
-4 -5 4 5.1904 -0.0312
-4 -5 5 -6.5115 -0.0302
-4 -5 6 7.4191 -0.0321
-4 -5 7 -7.3365 -0.1200
-4 -5 8 6.4899 -0.0680
-4 -5 9 -5.0298 -0.1321
-4 -5 10 3.3424 -0.1145
-4 -5 11 -1.6595 -0.0992
-4 -5 12 0.1741 -0.0797
-4 -5 13 0.8566 -0.0913
-4 -5 14 -1.4666 -0.0632
-4 -5 15 1.2857 -0.0121
-4 -5 16 -0.9637 -0.1440
-4 -4 1 9.2470 -0.2289
-4 -4 2 -7.7398 -0.0680
-4 -4 3 5.0491 -0.1977
-4 -4 4 -2.5236 -0.1012
-4 -4 5 -0.0693 -0.0504
-4 -4 6 2.1186 -0.0269
-4 -4 7 -3.7875 0.0464
-4 -4 8 4.6576 0.0548
-4 -4 9 -4.9183 0.0944
-4 -4 10 4.1783 0.0800
-4 -4 11 -3.0770 0.0834
-4 -4 12 1.6285 0.1239
-4 -4 13 -0.4048 0.0417
-4 -4 14 -0.4777 0.1544
-4 -4 15 0.9895 0.0677
-4 -4 16 -0.8746 0.1190
-4 -3 1 15.0380 0.3352
-4 -3 2 -14.8215 0.2214
-4 -3 3 13.2245 0.1795
-4 -3 4 -11.0865 0.1711
-4 -3 5 8.2906 0.0275
-4 -3 6 -5.4501 0.0467
-4 -3 7 2.4742 -0.0176
-4 -3 8 0.3298 -0.0470
-4 -3 9 -2.1809 -0.0176
-4 -3 10 3.2983 -0.0700
-4 -3 11 -3.2178 -0.0415
-4 -3 12 2.8285 -0.0688
-4 -3 13 -1.9305 -0.0955
-4 -3 14 1.0560 -0.0605
-4 -3 15 -0.1331 -0.1493
-4 -3 16 -0.4233 -0.0577
-4 -2 1 13.4200 -0.1489
-4 -2 2 -14.7144 -0.1973
-4 -2 3 15.7311 -0.0331
-4 -2 4 -14.8719 -0.0478
-4 -2 5 13.5893 0.0185
-4 -2 6 -11.0119 0.0383
-4 -2 7 7.8961 -0.0248
-4 -2 8 -4.7018 0.0718
-4 -2 9 1.7060 -0.0552
-4 -2 10 0.3157 0.0263
-4 -2 11 -1.8538 0.0235
-4 -2 12 2.4860 -0.0176
-4 -2 13 -2.7050 0.0659
-4 -2 14 2.1711 0.0441
-4 -2 15 -1.3854 0.0308
-4 -2 16 0.4749 0.0930
-4 -1 1 3.0369 -0.1384
-4 -1 2 -6.5967 0.0150
-4 -1 3 8.9130 -0.1703
-4 -1 4 -11.0912 -0.1276
-4 -1 5 11.6463 -0.0484
-4 -1 6 -11.1207 -0.1016
-4 -1 7 9.6665 -0.0273
-4 -1 8 -7.4986 0.0663
-4 -1 9 5.2515 -0.0494
-4 -1 10 -2.8594 0.0800
-4 -1 11 0.7893 0.0038
-4 -1 12 0.8597 0.0145
-4 -1 13 -1.8442 -0.0190
-4 -1 14 2.0853 0.0333
-4 -1 15 -1.8455 -0.0832
-4 -1 16 1.1877 0.0064
-4 0 1 -9.8882 0.2426
-4 0 2 7.2028 0.2984
-4 0 3 -3.3996 0.1490
-4 0 4 -0.3537 0.2215
-4 0 5 3.2519 0.0790
-4 0 6 -5.5543 0.0430
-4 0 7 6.6250 0.0091
-4 0 8 -6.9458 -0.0233
-4 0 9 6.2275 -0.0163
-4 0 10 -4.7624 -0.0171
-4 0 11 3.1514 -0.0015
-4 0 12 -1.4564 0.0385
-4 0 13 0.4273 -0.0070
-4 0 14 0.6013 0.0999
-4 0 15 -0.8857 0.0318
-4 0 16 1.2560 0.1138
-4 1 1 -20.3006 -0.1844
-4 1 2 19.3524 -0.2750
-4 1 3 -15.9746 -0.1152
-4 1 4 12.3845 -0.0440
-4 1 5 -7.6450 -0.0481
-4 1 6 3.6808 0.0533
-4 1 7 0.0683 0.0273
-4 1 8 -2.5191 -0.0242
-4 1 9 3.7630 0.0255
-4 1 10 -4.2149 -0.0925
-4 1 11 3.9019 -0.0617
-4 1 12 -3.7646 -0.1288
-4 1 13 2.9285 -0.1221
-4 1 14 -2.2631 -0.2141
-4 1 15 0.8148 -0.1332
-4 1 16 -0.0489 -0.2817
-4 2 1 -23.0597 -0.0198
-4 2 2 23.6297 0.0129
-4 2 3 -23.3571 -0.0807
-4 2 4 20.2404 -0.1300
-4 2 5 -16.6894 -0.1037
-4 2 6 11.9327 -0.1260
-4 2 7 -7.6363 0.0013
-4 2 8 3.9277 -0.0167
-4 2 9 -1.0656 0.0935
-4 2 10 -1.0527 0.1350
-4 2 11 2.9602 0.1850
-4 2 12 -4.1772 0.2184
-4 2 13 4.8604 0.2949
-4 2 14 -4.2177 0.2823
-4 2 15 2.9824 0.3411
-4 2 16 -1.3411 0.3148
-4 3 1 -15.7105 0.2037
-4 3 2 19.2184 0.2900
-4 3 3 -20.3144 0.2557
-4 3 4 20.3494 0.2675
-4 3 5 -18.4933 0.2094
-4 3 6 15.6556 0.0888
-4 3 7 -12.2006 0.0547
-4 3 8 8.7130 -0.0194
-4 3 9 -5.3707 -0.1593
-4 3 10 2.3504 -0.1322
-4 3 11 0.5714 -0.2388
-4 3 12 -2.8175 -0.3100
-4 3 13 4.3935 -0.3241
-4 3 14 -4.4332 -0.3051
-4 3 15 3.7248 -0.4865
-4 3 16 -1.9272 -0.1735
-4 4 1 -4.4405 -0.2252
-4 4 2 7.5337 -0.4508
-4 4 3 -10.1460 -0.2809
-4 4 4 12.3142 -0.2503
-4 4 5 -13.0488 -0.1820
-4 4 6 12.9008 -0.0632
-4 4 7 -11.3780 -0.0792
-4 4 8 9.1019 0.1042
-4 4 9 -6.6623 0.0200
-4 4 10 3.9067 0.1677
-4 4 11 -1.7980 0.2199
-4 4 12 -0.7064 0.1706
-4 4 13 1.9399 0.3416
-4 4 14 -3.2348 0.2626
-4 4 15 2.4568 0.2218
-4 5 1 5.4350 0.2622
-4 5 2 -4.2026 0.2271
-4 5 3 1.3032 0.1937
-4 5 4 0.9590 0.0785
-4 5 5 -3.8870 0.0894
-4 5 6 5.3698 0.0368
-4 5 7 -6.0387 0.0155
-4 5 8 5.6349 -0.0046
-4 5 9 -4.5786 -0.0018
-4 5 10 3.8638 -0.0760
-4 5 11 -2.4981 -0.0754
-4 5 12 1.7798 -0.1215
-4 5 13 0.1087 -0.1041
-4 5 14 -0.5289 -0.1857
-4 5 15 1.5613 -0.0028
-4 6 1 10.5883 -0.1088
-4 6 2 -10.0921 0.0639
-4 6 3 9.6895 0.0561
-4 6 4 -7.2964 0.0093
-4 6 5 5.1788 0.0784
-4 6 6 -2.6292 -0.0289
-4 6 7 1.0042 0.0227
-4 6 8 0.1580 -0.0799
-4 6 9 -1.0631 0.0191
-4 6 10 1.6226 -0.0359
-4 6 11 -2.3928 -0.0648
-4 6 12 1.9336 0.1046
-4 6 13 -1.7552 -0.1439
-4 6 14 0.2884 0.0399
-4 7 1 8.9335 -0.1032
-4 7 2 -10.8820 -0.2788
-4 7 3 11.2559 -0.1129
-4 7 4 -10.9576 -0.1648
-4 7 5 9.4898 -0.0655
-4 7 6 -7.9314 -0.0225
-4 7 7 6.1216 -0.0425
-4 7 8 -4.6240 0.0878
-4 7 9 2.9537 -0.0523
-4 7 10 -1.2799 0.0977
-4 7 11 -0.0543 0.0138
-4 7 12 1.1456 0.0867
-4 7 13 -0.9705 0.0627
-4 7 14 0.8826 0.1612
-4 8 1 4.1326 0.2696
-4 8 2 -6.7535 0.1217
-4 8 3 8.2785 0.1467
-4 8 4 -9.0498 0.0900
-4 8 5 8.8603 0.0672
-4 8 6 -8.2210 0.0348
-4 8 7 7.6419 0.0109
-4 8 8 -6.6536 0.1289
-4 8 9 5.6141 -0.0795
-4 8 10 -3.9452 0.0507
-4 8 11 2.1856 0.1053
-4 8 12 -0.7781 -0.3171
-4 8 13 -0.1096 0.2350
-4 9 1 -0.9074 -0.0388
-4 9 2 -0.9191 0.0589
-4 9 3 3.0795 -0.0001
-4 9 4 -3.9813 0.0012
-4 9 5 4.6036 0.0580
-4 9 6 -5.1054 -0.1670
-4 9 7 5.5593 0.0067
-4 9 8 -6.1185 -0.1452
-4 9 9 5.8545 -0.0968
-4 9 10 -4.8731 -0.1502
-4 9 11 3.1677 0.1747
-4 9 12 -1.4422 -0.3837
-4 10 1 -4.3309 -0.2075
-4 10 2 3.0181 -0.2461
-4 10 3 -2.1929 -0.1210
-4 10 4 1.4029 -0.1765
-4 10 5 -0.5901 0.1149
-4 10 6 -0.4452 -0.0302
-4 10 7 2.0044 0.1683
-4 10 8 -3.4564 0.1725
-4 10 9 4.2217 0.0767
-4 10 10 -3.9579 0.1512
-4 10 11 2.6312 0.1354
-4 10 12 -1.1220 -0.1011
-4 11 1 -4.5344 0.3802
-4 11 2 4.7029 0.2812
-4 11 3 -5.1931 0.1837
-4 11 4 4.9107 0.0342
-4 11 5 -4.5676 0.0083
-4 11 6 3.3368 -0.0708
-4 11 7 -1.6452 -0.2436
-4 11 8 -0.0761 0.0866
-4 11 9 1.6090 -0.4158
-4 11 10 -1.9140 0.1931
-4 11 11 1.6184 -0.3050
-4 12 1 -3.0206 -0.2901
-4 12 2 4.5744 -0.0668
-4 12 3 -4.7919 -0.1524
-4 12 4 5.5351 0.1297
-4 12 5 -5.1035 -0.0010
-4 12 6 4.4421 0.1483
-4 12 7 -3.3859 0.0281
-4 12 8 1.8094 0.2405
-4 12 9 -0.6930 -0.1824
-4 13 1 -1.8773 0.0016
-4 13 2 1.7360 -0.0886
-4 13 3 -2.8402 -0.1655
-4 13 4 2.7403 -0.0443
-4 13 5 -2.8482 -0.1476
-4 13 6 2.6243 -0.1375
-4 13 7 -2.0987 0.0557
-4 13 8 1.7051 -0.1297
-4 14 1 1.2749 0.2120
-4 14 2 -0.4294 0.2921
-4 14 3 0.3823 0.1778
-4 14 4 -0.0146 0.1446
-4 14 5 -0.0990 0.2013
-4 14 6 0.1456 -0.0973
-4 15 1 2.2544 -0.4865
-4 15 2 -1.8429 -0.0130
-4 15 3 1.3661 -0.3594
-4 15 4 -0.9678 -0.1607
-4 16 1 1.4491 0.2565
-3 -14 1 -1.2580 0.6525
-3 -14 2 1.1210 -0.9418
-3 -14 3 -1.0816 -0.0370
-3 -14 4 0.9899 -0.2167
-3 -14 5 -0.5088 -0.3180
-3 -14 6 0.2220 -0.0575
-3 -13 1 -3.6832 0.7232
-3 -13 2 2.9590 0.0146
-3 -13 3 -2.9323 0.3899
-3 -13 4 1.8470 0.1819
-3 -13 5 -1.8090 0.1933
-3 -13 6 0.9970 0.1006
-3 -13 7 -1.1496 0.1502
-3 -13 8 0.6886 0.1194
-3 -13 9 -0.6040 0.0971
-3 -12 1 -4.5658 -0.2305
-3 -12 2 5.2691 -0.1106
-3 -12 3 -3.9208 -0.0931
-3 -12 4 4.0443 0.0207
-3 -12 5 -2.6693 -0.0319
-3 -12 6 2.7704 0.0008
-3 -12 7 -1.5579 0.0203
-3 -12 8 1.2070 -0.0441
-3 -12 9 0.0368 -0.0270
-3 -12 10 -0.2265 -0.0360
-3 -12 11 0.5115 -0.0381
-3 -11 1 -4.3787 -0.1074
-3 -11 2 4.0986 -0.2039
-3 -11 3 -5.0023 -0.1691
-3 -11 4 4.0489 -0.1782
-3 -11 5 -4.2869 -0.2946
-3 -11 6 2.9562 -0.1356
-3 -11 7 -2.2930 -0.1716
-3 -11 8 0.4442 -0.1172
-3 -11 9 0.2718 -0.1307
-3 -11 10 -1.0626 -0.0443
-3 -11 11 0.6337 -0.0304
-3 -11 12 -0.4907 -0.1592
-3 -10 1 -0.0137 0.2256
-3 -10 2 1.5434 0.3593
-3 -10 3 -1.9604 0.3420
-3 -10 4 2.8467 0.4291
-3 -10 5 -2.7825 0.2757
-3 -10 6 2.6812 0.2888
-3 -10 7 -1.5307 0.3217
-3 -10 8 0.5732 0.1899
-3 -10 9 0.4690 0.1626
-3 -10 10 -0.5642 0.2043
-3 -10 11 0.5595 0.1501
-3 -10 12 -0.4392 -0.0727
-3 -10 13 0.6342 0.2766
-3 -9 1 4.9168 -0.3804
-3 -9 2 -3.8511 -0.2524
-3 -9 3 2.8700 -0.4608
-3 -9 4 -1.6050 -0.1628
-3 -9 5 0.7653 -0.3821
-3 -9 6 0.0850 -0.2486
-3 -9 7 -0.2709 -0.2015
-3 -9 8 0.3759 -0.2576
-3 -9 9 -0.2334 -0.1873
-3 -9 10 0.3446 -0.1338
-3 -9 11 -0.2432 -0.1128
-3 -9 12 0.1269 -0.0914
-3 -9 13 0.4145 0.0174
-3 -9 14 -0.7918 0.0064
-3 -8 1 8.2831 0.2674
-3 -8 2 -8.3661 0.0859
-3 -8 3 7.2892 0.1324
-3 -8 4 -6.6639 0.1475
-3 -8 5 5.0076 0.0565
-3 -8 6 -3.8020 0.2284
-3 -8 7 1.9292 0.0171
-3 -8 8 -0.8510 0.2101
-3 -8 9 -0.3779 0.0591
-3 -8 10 0.6317 0.0804
-3 -8 11 -1.0358 0.0316
-3 -8 12 0.7582 0.0675
-3 -8 13 -0.5744 -0.1528
-3 -8 14 0.0022 0.1653
-3 -8 15 0.4350 -0.2438
-3 -7 1 7.8555 0.0307
-3 -7 2 -8.4800 0.0790
-3 -7 3 9.1052 0.1459
-3 -7 4 -8.7648 -0.0445
-3 -7 5 8.3184 0.0740
-3 -7 6 -6.7695 0.0322
-3 -7 7 5.1614 -0.0960
-3 -7 8 -2.8503 0.0853
-3 -7 9 1.4052 -0.0373
-3 -7 10 0.0962 0.0269
-3 -7 11 -0.6636 0.0513
-3 -7 12 1.3682 0.0694
-3 -7 13 -1.4518 -0.0433
-3 -7 14 1.3061 0.1836
-3 -7 15 -0.7702 -0.1788
-3 -6 1 2.7424 -0.3152
-3 -6 2 -4.5891 -0.0417
-3 -6 3 6.4452 -0.1590
-3 -6 4 -7.6295 -0.0800
-3 -6 5 8.4001 -0.0178
-3 -6 6 -8.2784 -0.0944
-3 -6 7 7.1200 0.0006
-3 -6 8 -5.5701 -0.1249
-3 -6 9 3.4825 -0.0382
-3 -6 10 -1.8620 -0.1347
-3 -6 11 0.1485 -0.0624
-3 -6 12 1.0533 -0.1009
-3 -6 13 -2.0364 -0.0561
-3 -6 14 2.2944 0.0156
-3 -6 15 -2.0365 -0.0932
-3 -6 16 1.2771 0.1394
-3 -5 1 -5.6820 0.1684
-3 -5 2 2.7321 -0.0731
-3 -5 3 -0.3976 -0.0074
-3 -5 4 -2.6726 -0.0292
-3 -5 5 4.7131 -0.0400
-3 -5 6 -6.2576 0.0039
-3 -5 7 6.7246 0.0835
-3 -5 8 -6.2841 0.0387
-3 -5 9 5.1953 0.1560
-3 -5 10 -3.5736 0.0760
-3 -5 11 1.7750 0.1396
-3 -5 12 0.0338 0.0554
-3 -5 13 -1.5109 0.0777
-3 -5 14 2.4957 0.0504
-3 -5 15 -2.5586 -0.0244
-3 -5 16 2.0977 0.0735
-3 -4 1 -13.8458 0.2673
-3 -4 2 12.4524 0.1335
-3 -4 3 -9.1561 0.3159
-3 -4 4 5.9695 0.0966
-3 -4 5 -2.5499 0.1492
-3 -4 6 -0.3077 0.0333
-3 -4 7 2.6345 -0.0540
-3 -4 8 -4.1009 -0.0277
-3 -4 9 4.7214 -0.1154
-3 -4 10 -4.2491 -0.0866
-3 -4 11 3.2247 -0.0664
-3 -4 12 -1.6458 -0.0938
-3 -4 13 0.0587 -0.0416
-3 -4 14 1.2627 -0.0649
-3 -4 15 -2.0871 -0.0459
-3 -4 16 1.8838 -0.0526
-3 -3 1 -17.9005 -0.5202
-3 -3 2 17.6921 -0.2444
-3 -3 3 -16.0296 -0.3169
-3 -3 4 13.6155 -0.1916
-3 -3 5 -10.3161 -0.0771
-3 -3 6 6.9523 -0.0501
-3 -3 7 -3.4474 0.0283
-3 -3 8 0.3307 0.0269
-3 -3 9 1.7781 0.0572
-3 -3 10 -3.1119 0.0261
-3 -3 11 3.2310 0.0412
-3 -3 12 -2.8388 0.0358
-3 -3 13 1.7997 0.0463
-3 -3 14 -0.6024 0.0303
-3 -3 15 -0.3781 0.0820
-3 -3 16 0.9424 0.0396
-3 -2 1 -11.8949 0.4115
-3 -2 2 13.5017 0.1764
-3 -2 3 -15.0360 0.1356
-3 -2 4 14.4427 0.0913
-3 -2 5 -13.4102 -0.0550
-3 -2 6 10.8922 0.0115
-3 -2 7 -7.9538 -0.0126
-3 -2 8 4.9015 -0.0623
-3 -2 9 -1.9813 0.0707
-3 -2 10 -0.1249 -0.0210
-3 -2 11 1.7055 0.0222
-3 -2 12 -2.3663 0.0224
-3 -2 13 2.4130 -0.0071
-3 -2 14 -1.9443 -0.0183
-3 -2 15 1.2232 -0.0244
-3 -2 16 -0.6695 -0.0020
-3 -2 17 0.2182 -0.0895
-3 -1 1 3.1430 0.1313
-3 -1 2 1.1671 -0.1214
-3 -1 3 -4.1931 0.2486
-3 -1 4 7.3777 0.0510
-3 -1 5 -8.7695 0.1185
-3 -1 6 9.2198 0.0938
-3 -1 7 -8.5909 0.0013
-3 -1 8 7.0522 -0.0099
-3 -1 9 -5.0670 -0.0458
-3 -1 10 2.8274 -0.0423
-3 -1 11 -0.8142 -0.0624
-3 -1 12 -0.5797 -0.0362
-3 -1 13 1.5437 -0.0198
-3 -1 14 -1.8420 -0.0324
-3 -1 15 2.0406 -0.0161
-3 -1 16 -1.6581 0.0313
-3 -1 17 1.3524 -0.0338
-3 0 1 18.1980 -0.4647
-3 0 2 -15.1119 -0.1747
-3 0 3 10.2622 -0.2646
-3 0 4 -5.3846 -0.2629
-3 0 5 1.0747 -0.0577
-3 0 6 2.5605 -0.1031
-3 0 7 -4.7648 0.0017
-3 0 8 5.7535 0.0575
-3 0 9 -5.5016 0.0001
-3 0 10 4.2845 0.0692
-3 0 11 -3.1169 0.0082
-3 0 12 1.6105 0.0266
-3 0 13 -0.6856 -0.0022
-3 0 14 -0.7105 0.0195
-3 0 15 1.2947 -0.0357
-3 0 16 -1.9818 -0.0119
-3 1 1 27.7573 0.2117
-3 1 2 -26.5221 0.4056
-3 1 3 22.4169 0.1221
-3 1 4 -17.6911 0.1320
-3 1 5 11.6597 0.0432
-3 1 6 -6.5698 -0.0091
-3 1 7 2.0945 -0.0371
-3 1 8 0.9044 0.0050
-3 1 9 -2.5046 0.0063
-3 1 10 3.6105 0.0273
-3 1 11 -3.6996 0.0600
-3 1 12 3.9123 0.0870
-3 1 13 -2.7742 0.0430
-3 1 14 1.8342 0.1464
-3 1 15 0.0588 0.0710
-3 1 16 -0.6156 0.1534
-3 2 1 26.8343 0.0068
-3 2 2 -27.3760 -0.1486
-3 2 3 26.7833 0.1023
-3 2 4 -22.8970 0.0690
-3 2 5 18.6940 0.0741
-3 2 6 -13.4961 0.1300
-3 2 7 8.9594 -0.0167
-3 2 8 -5.1442 -0.0260
-3 2 9 1.8088 -0.0589
-3 2 10 0.6753 -0.1602
-3 2 11 -3.0858 -0.1504
-3 2 12 4.1259 -0.1855
-3 2 13 -4.6542 -0.1927
-3 2 14 3.3856 -0.2830
-3 2 15 -2.2668 -0.1636
-3 2 16 0.5870 -0.3402
-3 3 1 14.8320 -0.3085
-3 3 2 -18.5491 -0.1994
-3 3 3 19.4496 -0.2935
-3 3 4 -19.4944 -0.2395
-3 3 5 17.6668 -0.1936
-3 3 6 -15.0517 -0.0997
-3 3 7 11.8434 0.0304
-3 3 8 -8.3381 0.0064
-3 3 9 4.9924 0.2027
-3 3 10 -1.7708 0.1580
-3 3 11 -0.8791 0.2192
-3 3 12 3.0251 0.2680
-3 3 13 -3.9762 0.3459
-3 3 14 4.1098 0.1877
-3 3 15 -3.0921 0.5241
-3 3 16 1.9014 0.1209
-3 4 1 0.7010 0.2290
-3 4 2 -3.5387 0.5527
-3 4 3 6.2476 0.2172
-3 4 4 -8.6521 0.3347
-3 4 5 9.9421 0.1350
-3 4 6 -10.3681 0.0295
-3 4 7 9.2978 0.0496
-3 4 8 -7.3610 -0.1385
-3 4 9 5.1738 -0.0918
-3 4 10 -2.9271 -0.1625
-3 4 11 1.1705 -0.2378
-3 4 12 0.6670 -0.2142
-3 4 13 -1.9530 -0.3156
-3 4 14 2.8988 -0.3025
-3 4 15 -2.6145 -0.2844
-3 5 1 -9.3560 -0.1463
-3 5 2 8.5323 -0.3901
-3 5 3 -5.8307 -0.1603
-3 5 4 3.4245 -0.1123
-3 5 5 -0.0811 -0.0613
-3 5 6 -2.0113 -0.0024
-3 5 7 3.2243 -0.0216
-3 5 8 -3.4160 0.1004
-3 5 9 2.9302 -0.0352
-3 5 10 -2.7507 0.1426
-3 5 11 2.0352 0.0941
-3 5 12 -1.4702 0.1759
-3 5 13 -0.0305 0.1366
-3 5 14 0.7720 0.3260
-3 5 15 -1.5471 0.0235
-3 6 1 -12.5897 0.1603
-3 6 2 12.5414 -0.0729
-3 6 3 -12.6307 -0.0200
-3 6 4 10.4477 -0.0558
-3 6 5 -8.2309 -0.0538
-3 6 6 5.4086 0.0087
-3 6 7 -3.1956 -0.0221
-3 6 8 1.5513 0.0848
-3 6 9 -0.1484 -0.0078
-3 6 10 -0.7858 0.0217
-3 6 11 1.6664 0.0021
-3 6 12 -1.4730 -0.0898
-3 6 13 1.1595 -0.0469
-3 6 14 0.0368 -0.0564
-3 7 1 -8.6498 0.0506
-3 7 2 11.0673 0.3901
-3 7 3 -11.8262 0.0690
-3 7 4 11.8660 0.2275
-3 7 5 -10.6350 0.0073
-3 7 6 8.9551 0.0160
-3 7 7 -6.9820 0.0042
-3 7 8 5.1711 -0.1804
-3 7 9 -3.3115 0.0736
-3 7 10 1.6864 -0.1337
-3 7 11 -0.3648 -0.0172
-3 7 12 -0.4562 0.0387
-3 7 13 0.3458 -0.0397
-3 7 14 -0.1907 -0.0479
-3 8 1 -2.6479 -0.2661
-3 8 2 5.3142 -0.2506
-3 8 3 -6.9243 -0.1313
-3 8 4 7.9896 -0.0779
-3 8 5 -8.0378 -0.0480
-3 8 6 7.6871 0.0537
-3 8 7 -7.2464 0.0628
-3 8 8 6.2133 -0.0555
-3 8 9 -5.2565 0.0971
-3 8 10 3.5292 0.0264
-3 8 11 -2.1072 -0.1885
-3 8 12 0.8347 0.2873
-3 8 13 -0.2461 -0.2460
-3 9 1 2.5007 0.2140
-3 9 2 -1.1642 -0.1520
-3 9 3 -0.8684 0.1021
-3 9 4 1.7485 -0.1139
-3 9 5 -2.7300 -0.0579
-3 9 6 3.7477 0.0164
-3 9 7 -4.4461 -0.0201
-3 9 8 5.3243 0.0939
-3 9 9 -4.8752 -0.0122
-3 9 10 4.1384 0.2800
-3 9 11 -2.4548 -0.2410
-3 9 12 1.1625 0.4261
-3 10 1 5.5198 0.2496
-3 10 2 -4.5859 0.2165
-3 10 3 4.2840 0.1816
-3 10 4 -3.5086 0.2220
-3 10 5 2.3650 -0.0173
-3 10 6 -1.1011 0.0106
-3 10 7 -0.9151 -0.0771
-3 10 8 2.1852 -0.1858
-3 10 9 -3.1945 -0.1383
-3 10 10 2.8215 -0.1233
-3 10 11 -1.9589 -0.2210
-3 11 1 4.7468 -0.3175
-3 11 2 -5.4861 -0.4027
-3 11 3 6.1509 -0.2370
-3 11 4 -5.7992 -0.0764
-3 11 5 5.4162 -0.0466
-3 11 6 -3.8895 0.1048
-3 11 7 2.5064 0.2301
-3 11 8 -0.7291 0.0214
-3 11 9 -0.4866 0.4478
-3 11 10 1.0817 -0.1256
-3 12 1 2.5252 0.3700
-3 12 2 -4.2274 0.1733
-3 12 3 4.4383 0.2147
-3 12 4 -5.1692 -0.1444
-3 12 5 4.4780 -0.0114
-3 12 6 -4.0486 -0.1704
-3 12 7 3.0668 -0.1779
-3 12 8 -1.9586 -0.2649
-3 12 9 0.9180 0.0694
-3 13 1 0.3770 -0.3561
-3 13 2 -0.3476 0.2070
-3 13 3 1.6869 0.0686
-3 13 4 -1.5347 0.0803
-3 13 5 1.8235 0.2184
-3 13 6 -1.6509 0.1928
-3 13 7 1.4273 0.0717
-3 13 8 -1.2160 0.1642
-3 14 1 -3.2540 -0.2661
-3 14 2 2.0692 -0.2199
-3 14 3 -1.8185 -0.2265
-3 14 4 1.0505 -0.1665
-3 14 5 -0.6652 -0.2563
-3 14 6 0.3379 -0.0212
-3 15 1 -3.3206 0.7708
-3 15 2 2.9300 -0.2008
-3 15 3 -2.2132 0.5345
-3 15 4 1.5379 0.1064
-2 -14 1 2.2289 -0.4044
-2 -14 2 -1.5858 0.8408
-2 -14 3 1.4960 0.0705
-2 -14 4 -1.1050 0.4660
-2 -14 5 0.9683 0.1067
-2 -14 6 -0.8616 0.3244
-2 -14 7 0.9867 0.0782
-2 -14 8 -0.8946 0.1446
-2 -13 1 4.1047 -0.5778
-2 -13 2 -3.3453 -0.2947
-2 -13 3 2.9902 -0.4449
-2 -13 4 -2.1004 -0.2648
-2 -13 5 2.1778 -0.3412
-2 -13 6 -1.7355 -0.1322
-2 -13 7 1.6897 -0.2810
-2 -13 8 -0.9526 -0.0785
-2 -13 9 0.2617 -0.2518
-2 -13 10 0.3184 -0.0275
-2 -12 1 4.1017 0.1731
-2 -12 2 -4.7918 0.4118
-2 -12 3 3.6658 0.1484
-2 -12 4 -4.0473 0.0961
-2 -12 5 3.0044 0.2493
-2 -12 6 -3.0564 0.0173
-2 -12 7 1.5734 0.1592
-2 -12 8 -0.6053 0.1050
-2 -12 9 -0.9611 0.1113
-2 -12 10 1.3488 0.1267
-2 -12 11 -1.4479 0.0459
-2 -12 12 0.7377 0.0963
-2 -11 1 2.9436 -0.2245
-2 -11 2 -2.8252 0.2672
-2 -11 3 4.1468 -0.0436
-2 -11 4 -3.5270 0.0599
-2 -11 5 4.0743 0.1727
-2 -11 6 -2.7221 -0.0028
-2 -11 7 1.9036 0.0658
-2 -11 8 0.1868 -0.0442
-2 -11 9 -1.0842 0.0908
-2 -11 10 2.0381 -0.0807
-2 -11 11 -1.7294 -0.0036
-2 -11 12 1.6128 0.1131
-2 -11 13 -1.1008 -0.0968
-2 -10 1 -2.1150 -0.2003
-2 -10 2 0.3646 -0.3026
-2 -10 3 0.1615 -0.2025
-2 -10 4 -1.4351 -0.3487
-2 -10 5 1.5070 -0.1976
-2 -10 6 -1.8011 -0.1246
-2 -10 7 0.8288 -0.2514
-2 -10 8 -0.2434 -0.0815
-2 -10 9 -0.8521 -0.0824
-2 -10 10 1.0430 -0.1492
-2 -10 11 -1.3717 -0.0964
-2 -10 12 1.2525 0.0111
-2 -10 13 -1.1951 -0.1794
-2 -10 14 1.0086 0.0725
-2 -9 1 -6.7446 0.2802
-2 -9 2 5.9674 0.2364
-2 -9 3 -4.9693 0.3624
-2 -9 4 3.7563 0.1531
-2 -9 5 -2.5149 0.2642
-2 -9 6 1.4025 0.1828
-2 -9 7 -0.5091 0.1684
-2 -9 8 0.1635 0.1785
-2 -9 9 -0.0067 0.1595
-2 -9 10 0.1184 0.1284
-2 -9 11 -0.2130 0.1260
-2 -9 12 0.2185 0.0617
-2 -9 13 -0.4085 0.0710
-2 -9 14 0.3880 -0.0311
-2 -9 15 -0.5225 0.0070
-2 -8 1 -8.6966 -0.1791
-2 -8 2 9.2576 -0.0200
-2 -8 3 -8.6058 -0.1670
-2 -8 4 8.0256 0.0081
-2 -8 5 -6.4323 -0.0985
-2 -8 6 4.7989 -0.1657
-2 -8 7 -2.8182 -0.0081
-2 -8 8 1.3933 -0.2227
-2 -8 9 -0.2385 -0.0553
-2 -8 10 -0.1825 -0.1313
-2 -8 11 0.7517 -0.0313
-2 -8 12 -0.8143 -0.0838
-2 -8 13 1.0318 0.0780
-2 -8 14 -0.6167 -0.0631
-2 -8 15 0.3327 0.1247
-2 -7 1 -6.2822 0.0581
-2 -7 2 7.4248 -0.2839
-2 -7 3 -8.5513 -0.1100
-2 -7 4 8.7812 -0.0536
-2 -7 5 -8.4693 -0.0815
-2 -7 6 7.1843 0.0213
-2 -7 7 -5.5352 0.0253
-2 -7 8 3.4281 0.0433
-2 -7 9 -1.9275 0.0200
-2 -7 10 0.2643 0.0120
-2 -7 11 0.6475 -0.0215
-2 -7 12 -1.7949 -0.0273
-2 -7 13 2.1215 -0.0584
-2 -7 14 -2.2158 -0.0423
-2 -7 15 1.6636 -0.0175
-2 -7 16 -1.0569 -0.0347
-2 -6 1 0.5622 0.3648
-2 -6 2 1.6134 0.1292
-2 -6 3 -4.3165 0.2852
-2 -6 4 6.1479 0.0144
-2 -6 5 -7.6863 0.0991
-2 -6 6 7.9050 0.0458
-2 -6 7 -7.1489 -0.0551
-2 -6 8 5.7930 0.1373
-2 -6 9 -3.7689 -0.0345
-2 -6 10 2.0567 0.1408
-2 -6 11 -0.0148 0.0494
-2 -6 12 -1.4757 0.1110
-2 -6 13 2.8391 0.0517
-2 -6 14 -3.3310 0.0498
-2 -6 15 3.1497 0.0205
-2 -6 16 -2.2061 -0.0150
-2 -5 1 10.2175 -0.3611
-2 -5 2 -6.6653 0.0987
-2 -5 3 3.7751 -0.1050
-2 -5 4 0.3517 0.0730
-2 -5 5 -3.0622 0.0378
-2 -5 6 5.3086 -0.0072
-2 -5 7 -6.1907 -0.0043
-2 -5 8 6.0318 -0.0820
-2 -5 9 -5.1714 -0.1055
-2 -5 10 3.6082 -0.1087
-2 -5 11 -1.8535 -0.1150
-2 -5 12 -0.1489 -0.1196
-2 -5 13 1.9505 -0.0230
-2 -5 14 -3.2815 -0.0906
-2 -5 15 3.5363 0.0287
-2 -5 16 -2.8764 -0.0002
-2 -4 1 17.4311 -0.0960
-2 -4 2 -16.0620 -0.2315
-2 -4 3 12.0888 -0.2841
-2 -4 4 -8.4984 -0.1224
-2 -4 5 4.3526 -0.1897
-2 -4 6 -0.9942 -0.0523
-2 -4 7 -1.7264 0.0590
-2 -4 8 3.4710 0.0140
-2 -4 9 -4.2981 0.1385
-2 -4 10 4.1345 0.0823
-2 -4 11 -3.3605 0.1099
-2 -4 12 1.8623 0.0439
-2 -4 13 -0.1553 0.0790
-2 -4 14 -1.4208 0.0154
-2 -4 15 2.3576 0.0110
-2 -4 16 -2.1494 0.0286
-2 -3 1 18.2751 0.5823
-2 -3 2 -18.0300 0.2511
-2 -3 3 16.7378 0.4600
-2 -3 4 -14.2915 0.1538
-2 -3 5 10.9736 0.1905
-2 -3 6 -7.5011 0.0123
-2 -3 7 3.9853 -0.0123
-2 -3 8 -0.9081 -0.0211
-2 -3 9 -1.2617 -0.0941
-2 -3 10 2.8242 -0.0081
-2 -3 11 -3.1923 -0.0480
-2 -3 12 3.0163 -0.0096
-2 -3 13 -2.0546 -0.0280
-2 -3 14 0.9437 0.0077
-2 -3 15 -0.0509 -0.0253
-2 -3 16 -0.4779 -0.0222
-2 -3 17 0.3550 0.0098
-2 -2 1 7.1026 -0.6396
-2 -2 2 -9.5246 -0.1644
-2 -2 3 11.8934 -0.2884
-2 -2 4 -12.1114 -0.1034
-2 -2 5 11.7891 0.0263
-2 -2 6 -9.9122 -0.0472
-2 -2 7 7.5818 0.0568
-2 -2 8 -4.9856 0.0075
-2 -2 9 2.2340 -0.0297
-2 -2 10 -0.1602 -0.0246
-2 -2 11 -1.5174 -0.0468
-2 -2 12 2.2465 -0.0387
-2 -2 13 -2.4794 -0.0370
-2 -2 14 2.3112 -0.0428
-2 -2 15 -1.9157 0.0411
-2 -2 16 1.5204 -0.1076
-2 -2 17 -0.9203 0.0948
-2 -1 1 -11.6041 0.1618
-2 -1 2 6.2386 0.0783
-2 -1 3 -2.0219 -0.1831
-2 -1 4 -2.5917 0.0219
-2 -1 5 5.2834 -0.1857
-2 -1 6 -7.0193 -0.0356
-2 -1 7 7.4001 0.0050
-2 -1 8 -6.5134 -0.0085
-2 -1 9 4.9306 0.1284
-2 -1 10 -2.9112 0.0438
-2 -1 11 1.0852 0.1254
-2 -1 12 0.2831 0.0636
-2 -1 13 -1.4411 0.0950
-2 -1 14 2.1451 0.0312
-2 -1 15 -2.6908 0.1069
-2 -1 16 2.4377 -0.0063
-2 -1 17 -1.9155 0.0881
-2 0 1 -27.1047 0.6603
-2 0 2 23.3226 -0.0291
-2 0 3 -17.0726 0.4158
-2 0 4 10.7589 0.2006
-2 0 5 -4.8788 0.0956
-2 0 6 0.0036 0.0974
-2 0 7 3.0919 -0.0385
-2 0 8 -4.6686 -0.0626
-2 0 9 4.9259 -0.0924
-2 0 10 -4.1758 -0.0807
-2 0 11 3.3727 -0.0868
-2 0 12 -1.8830 -0.0896
-2 0 13 0.6388 -0.0453
-2 0 14 1.1517 -0.0886
-2 0 15 -1.9869 -0.0714
-2 0 16 2.5093 -0.0148
-2 1 1 -33.9759 -0.3938
-2 1 2 32.1745 -0.3586
-2 1 3 -27.1647 -0.2208
-2 1 4 21.2222 -0.1809
-2 1 5 -14.1544 -0.0069
-2 1 6 8.3772 -0.0337
-2 1 7 -3.5511 0.0771
-2 1 8 0.1641 0.0645
-2 1 9 1.8660 -0.0053
-2 1 10 -3.5698 0.0691
-2 1 11 3.8924 -0.0162
-2 1 12 -4.0134 0.0091
-2 1 13 2.4479 0.0091
-2 1 14 -1.1587 0.0269
-2 1 15 -0.7332 -0.0300
-2 1 16 0.9546 0.0297
-2 2 1 -28.0588 0.0051
-2 2 2 28.3527 0.3174
-2 2 3 -27.3525 -0.1348
-2 2 4 22.9663 0.0044
-2 2 5 -18.6029 -0.0840
-2 2 6 13.4849 -0.1228
-2 2 7 -9.0165 -0.0249
-2 2 8 5.2270 0.0125
-2 2 9 -1.5678 0.0367
-2 2 10 -0.9823 0.0803
-2 2 11 3.3965 0.1046
-2 2 12 -4.0153 0.1135
-2 2 13 4.2475 0.0213
-2 2 14 -2.7633 0.2078
-2 2 15 1.8918 -0.0056
-2 2 16 -0.4251 0.1755
-2 3 1 -11.3921 0.3445
-2 3 2 15.0647 0.0880
-2 3 3 -15.7962 0.3599
-2 3 4 16.2031 0.1839
-2 3 5 -14.8740 0.2102
-2 3 6 12.8421 0.1226
-2 3 7 -10.1440 -0.0494
-2 3 8 6.8163 -0.0188
-2 3 9 -3.8367 -0.1477
-2 3 10 0.8893 -0.1691
-2 3 11 1.1385 -0.1544
-2 3 12 -2.9815 -0.1508
-2 3 13 3.5985 -0.2581
-2 3 14 -3.9849 -0.0732
-2 3 15 2.9550 -0.3166
-2 3 16 -2.1281 -0.1189
-2 4 1 4.3502 -0.4310
-2 4 2 -2.0135 -0.4931
-2 4 3 -0.8540 -0.2843
-2 4 4 3.6424 -0.3526
-2 4 5 -5.6682 -0.1403
-2 4 6 6.8783 -0.0371
-2 4 7 -6.4322 0.0218
-2 4 8 5.1828 0.0886
-2 4 9 -3.5693 0.1622
-2 4 10 2.0911 0.1271
-2 4 11 -0.7785 0.1791
-2 4 12 -0.5944 0.1622
-2 4 13 2.0731 0.2504
-2 4 14 -2.8864 0.1415
-2 4 15 2.9655 0.3072
-2 5 1 13.1615 0.0550
-2 5 2 -12.7409 0.6257
-2 5 3 10.2721 0.0745
-2 5 4 -7.7614 0.2535
-2 5 5 4.0214 -0.0118
-2 5 6 -1.3462 -0.0032
-2 5 7 -0.5970 0.0184
-2 5 8 1.5374 -0.1620
-2 5 9 -1.7378 0.0403
-2 5 10 2.0049 -0.1280
-2 5 11 -1.6596 -0.0624
-2 5 12 1.0080 -0.1656
-2 5 13 0.2829 -0.0426
-2 5 14 -1.2931 -0.3392
-2 5 15 1.6659 0.0237
-2 6 1 13.6455 -0.1277
-2 6 2 -13.9457 -0.0683
-2 6 3 14.5101 0.0199
-2 6 4 -12.5547 0.0452
-2 6 5 10.3948 0.0575
-2 6 6 -7.3343 0.0189
-2 6 7 4.5790 0.0077
-2 6 8 -2.4757 -0.0322
-2 6 9 0.6858 -0.0656
-2 6 10 0.3500 -0.0091
-2 6 11 -1.0780 -0.0252
-2 6 12 0.9353 0.0473
-2 6 13 -0.4406 0.0420
-2 6 14 -0.3752 0.1102
-2 7 1 7.3669 -0.0230
-2 7 2 -10.1289 -0.3993
-2 7 3 11.1042 -0.0514
-2 7 4 -11.5772 -0.2810
-2 7 5 10.6633 0.0296
-2 7 6 -9.0180 -0.0265
-2 7 7 7.0433 0.0190
-2 7 8 -5.0065 0.2415
-2 7 9 3.1759 -0.0227
-2 7 10 -1.7268 0.1692
-2 7 11 0.6047 0.0489
-2 7 12 -0.0886 0.0347
-2 7 13 0.0201 -0.0924
-2 7 14 -0.1506 0.1835
-2 8 1 0.5502 0.1105
-2 8 2 -2.9574 0.5010
-2 8 3 4.6999 0.0295
-2 8 4 -6.0994 0.1760
-2 8 5 6.5278 -0.0379
-2 8 6 -6.6285 -0.0536
-2 8 7 6.3177 -0.1581
-2 8 8 -5.4005 -0.0845
-2 8 9 4.5582 -0.0765
-2 8 10 -3.0370 -0.1898
-2 8 11 2.0783 0.1388
-2 8 12 -0.9693 -0.1715
-2 8 13 0.5438 0.0283
-2 9 1 -4.5161 -0.3968
-2 9 2 3.5977 0.1471
-2 9 3 -1.6109 -0.1576
-2 9 4 0.5693 0.1596
-2 9 5 0.9012 0.0524
-2 9 6 -2.2437 0.1565
-2 9 7 3.0870 0.0819
-2 9 8 -4.0440 -0.0164
-2 9 9 3.5954 0.1839
-2 9 10 -3.3437 -0.2525
-2 9 11 2.0432 0.2276
-2 9 12 -1.3514 -0.2382
-2 10 1 -6.8234 -0.1902
-2 10 2 6.1010 -0.2567
-2 10 3 -5.9883 -0.0956
-2 10 4 4.9107 -0.3612
-2 10 5 -3.5259 -0.0205
-2 10 6 2.2558 -0.1357
-2 10 7 -0.3149 0.0096
-2 10 8 -0.5404 0.0619
-2 10 9 1.7459 0.0749
-2 10 10 -1.5379 0.1273
-2 10 11 1.4778 0.0789
-2 11 1 -4.9281 0.3564
-2 11 2 5.9749 0.4014
-2 11 3 -6.3684 0.3109
-2 11 4 5.7508 0.1595
-2 11 5 -5.2826 0.1387
-2 11 6 3.7925 -0.0857
-2 11 7 -3.0799 -0.1003
-2 11 8 1.5370 -0.0256
-2 11 9 -0.7733 -0.4365
-2 11 10 -0.2078 0.2038
-2 12 1 -1.8721 -0.1619
-2 12 2 3.4618 -0.4092
-2 12 3 -3.5020 -0.2732
-2 12 4 4.0565 0.1265
-2 12 5 -3.1327 -0.0852
-2 12 6 3.0958 0.1919
-2 12 7 -2.3007 0.1211
-2 12 8 1.8919 0.3583
-2 12 9 -0.9542 -0.1480
-2 13 1 1.1718 0.7014
-2 13 2 -1.1664 -0.2669
-2 13 3 -0.2978 0.0563
-2 13 4 0.0558 -0.0848
-2 13 5 -0.6187 -0.2378
-2 13 6 0.4444 -0.1274
-2 13 7 -0.6521 -0.2880
-2 14 1 4.6309 -0.0413
-2 14 2 -3.3004 0.3571
-2 14 3 3.0243 0.1199
-2 14 4 -1.8545 0.2283
-2 14 5 1.3171 0.2361
-2 14 6 -0.6602 0.1896
-2 15 1 3.4804 -1.2137
-2 15 2 -3.3694 0.5005
-2 15 3 2.5389 -0.7560
-1 -15 1 -0.4921 0.4776
-1 -15 2 1.0522 -0.1124
-1 -15 3 -0.3664 0.1801
-1 -15 4 0.8673 -0.0143
-1 -15 5 -0.4235 0.2683
-1 -15 6 0.8554 -0.1182
-1 -14 1 -3.1273 -0.3126
-1 -14 2 1.8899 -0.2713
-1 -14 3 -1.7440 -0.3513
-1 -14 4 1.0522 -0.3959
-1 -14 5 -1.2907 -0.0530
-1 -14 6 1.2319 -0.4031
-1 -14 7 -1.4680 0.0574
-1 -14 8 0.9309 -0.2495
-1 -14 9 -0.5494 0.1234
-1 -13 1 -4.0391 0.4481
-1 -13 2 3.3469 0.5324
-1 -13 3 -2.6396 0.3183
-1 -13 4 2.0145 0.4954
-1 -13 5 -2.0172 0.2299
-1 -13 6 1.7624 0.2384
-1 -13 7 -1.2822 0.2797
-1 -13 8 0.3067 0.0297
-1 -13 9 0.8369 0.3046
-1 -13 10 -1.3035 -0.0374
-1 -13 11 1.2518 0.2405
-1 -12 1 -3.1005 0.0423
-1 -12 2 3.7347 -0.7130
-1 -12 3 -2.9181 -0.1957
-1 -12 4 3.3548 -0.1466
-1 -12 5 -2.5786 -0.3725
-1 -12 6 2.4182 -0.0542
-1 -12 7 -0.9201 -0.2269
-1 -12 8 -0.4072 -0.1058
-1 -12 9 1.9004 -0.2070
-1 -12 10 -2.4554 -0.1011
-1 -12 11 2.4127 -0.1220
-1 -12 12 -1.6842 -0.0684
-1 -11 1 -0.9534 0.4683
-1 -11 2 1.0010 -0.2162
-1 -11 3 -2.5035 0.1335
-1 -11 4 2.1600 0.0189
-1 -11 5 -2.8558 -0.0059
-1 -11 6 1.8335 -0.0116
-1 -11 7 -1.1643 0.0945
-1 -11 8 -0.5747 0.1002
-1 -11 9 1.5009 -0.0249
-1 -11 10 -2.4480 0.1714
-1 -11 11 2.2952 0.0012
-1 -11 12 -2.0790 0.0126
-1 -11 13 1.2554 -0.0225
-1 -10 1 4.4482 0.1806
-1 -10 2 -2.7056 0.2715
-1 -10 3 2.1477 0.1238
-1 -10 4 -0.6704 0.2405
-1 -10 5 0.2148 0.1694
-1 -10 6 0.5965 -0.0188
-1 -10 7 -0.2726 0.1878
-1 -10 8 0.1258 -0.0553
-1 -10 9 0.7762 0.0613
-1 -10 10 -0.9953 0.0282
-1 -10 11 1.3517 0.0647
-1 -10 12 -0.9915 0.0333
-1 -10 13 0.6821 0.1028
-1 -10 14 -0.2727 0.0373
-1 -9 1 8.2802 -0.2256
-1 -9 2 -7.8057 -0.3277
-1 -9 3 6.8974 -0.1727
-1 -9 4 -5.5372 -0.2451
-1 -9 5 3.9315 -0.1089
-1 -9 6 -2.3490 -0.1127
-1 -9 7 0.9506 -0.1058
-1 -9 8 -0.3339 -0.0971
-1 -9 9 -0.0708 -0.0878
-1 -9 10 0.0224 -0.1188
-1 -9 11 -0.2148 -0.1049
-1 -9 12 0.3937 -0.1000
-1 -9 13 -0.4150 -0.0710
-1 -9 14 0.4083 -0.0864
-1 -9 15 -0.1134 0.0109
-1 -8 1 8.4030 0.0361
-1 -8 2 -9.4550 0.0509
-1 -8 3 8.9667 0.1591
-1 -8 4 -8.4699 -0.1152
-1 -8 5 6.7883 0.0938
-1 -8 6 -5.0070 0.0474
-1 -8 7 3.0449 0.0188
-1 -8 8 -1.4810 0.1460
-1 -8 9 0.2862 0.0552
-1 -8 10 0.4951 0.1572
-1 -8 11 -1.2961 0.0636
-1 -8 12 1.5642 0.0637
-1 -8 13 -1.7816 0.1051
-1 -8 14 1.2420 -0.0628
-1 -8 15 -0.9154 0.0829
-1 -7 1 4.2677 -0.1238
-1 -7 2 -5.6884 0.4715
-1 -7 3 7.3843 0.0355
-1 -7 4 -7.9493 0.2515
-1 -7 5 7.9095 0.0626
-1 -7 6 -6.8926 0.0168
-1 -7 7 5.3443 0.0443
-1 -7 8 -3.3932 -0.1097
-1 -7 9 1.7380 -0.0128
-1 -7 10 0.0893 -0.0560
-1 -7 11 -1.1933 -0.0126
-1 -7 12 2.4443 -0.0569
-1 -7 13 -2.7186 0.1059
-1 -7 14 2.8628 -0.1044
-1 -7 15 -2.1873 0.1383
-1 -7 16 1.4681 -0.1038
-1 -6 1 -3.9766 -0.3411
-1 -6 2 1.1793 -0.3357
-1 -6 3 2.1342 -0.3577
-1 -6 4 -4.5986 -0.0832
-1 -6 5 6.6662 -0.1884
-1 -6 6 -7.1423 -0.0135
-1 -6 7 6.6200 -0.0015
-1 -6 8 -5.3204 -0.0573
-1 -6 9 3.3598 0.0228
-1 -6 10 -1.7469 -0.0748
-1 -6 11 -0.2746 -0.0494
-1 -6 12 1.6941 -0.0542
-1 -6 13 -3.2366 -0.0648
-1 -6 14 3.7979 -0.0459
-1 -6 15 -3.6544 0.0220
-1 -6 16 2.4592 -0.0566
-1 -5 1 -13.6155 0.4693
-1 -5 2 9.5855 0.0341
-1 -5 3 -6.2388 0.2730
-1 -5 4 1.4952 -0.0898
-1 -5 5 1.5446 0.0624
-1 -5 6 -4.1209 0.0100
-1 -5 7 5.1121 -0.0472
-1 -5 8 -5.0772 0.1335
-1 -5 9 4.5127 0.0282
-1 -5 10 -3.2664 0.1584
-1 -5 11 1.9441 0.0480
-1 -5 12 -0.0381 0.1844
-1 -5 13 -1.7737 -0.0179
-1 -5 14 3.2813 0.0992
-1 -5 15 -3.5762 -0.0035
-1 -5 16 2.8206 -0.0384
-1 -4 1 -18.5207 -0.2487
-1 -4 2 17.3717 0.3244
-1 -4 3 -13.2537 0.0923
-1 -4 4 9.8199 0.1566
-1 -4 5 -5.4957 0.1513
-1 -4 6 2.1640 0.0476
-1 -4 7 0.5642 -0.0386
-1 -4 8 -2.3963 -0.0525
-1 -4 9 3.4414 -0.1233
-1 -4 10 -3.7750 -0.1065
-1 -4 11 3.4235 -0.1313
-1 -4 12 -2.2782 -0.0578
-1 -4 13 0.7092 -0.0627
-1 -4 14 0.8140 -0.0537
-1 -4 15 -1.7425 0.0329
-1 -4 16 1.6643 -0.0251
-1 -3 1 -15.2049 -0.4964
-1 -3 2 15.4208 -0.2450
-1 -3 3 -15.1710 -0.4854
-1 -3 4 13.2635 -0.1219
-1 -3 5 -10.5863 -0.2465
-1 -3 6 7.5335 0.0176
-1 -3 7 -4.4218 0.0160
-1 -3 8 1.5698 0.0311
-1 -3 9 0.6391 0.1356
-1 -3 10 -2.4344 0.0090
-1 -3 11 3.0921 0.0990
-1 -3 12 -3.2236 -0.0226
-1 -3 13 2.5222 0.0657
-1 -3 14 -1.6957 -0.0222
-1 -3 15 0.9093 -0.0121
-1 -3 16 -0.2970 0.0453
-1 -3 17 0.0545 -0.0654
-1 -2 1 0.5514 0.6560
-1 -2 2 3.2963 0.1903
-1 -2 3 -6.9219 0.4165
-1 -2 4 8.5444 0.0481
-1 -2 5 -9.3836 0.0711
-1 -2 6 8.5806 0.0065
-1 -2 7 -7.0568 -0.0716
-1 -2 8 5.0103 0.0120
-1 -2 9 -2.4524 -0.0253
-1 -2 10 0.4923 0.0361
-1 -2 11 1.2812 0.0445
-1 -2 12 -2.0970 0.0352
-1 -2 13 2.6460 0.0275
-1 -2 14 -2.7389 0.0865
-1 -2 15 2.5664 -0.0808
-1 -2 16 -2.0456 0.1559
-1 -2 17 1.1985 -0.0933
-1 -1 1 20.8175 -0.5559
-1 -1 2 -14.2369 0.0724
-1 -1 3 8.4885 0.0069
-1 -1 4 -2.2349 -0.0165
-1 -1 5 -1.9609 0.1958
-1 -1 6 4.9542 -0.0026
-1 -1 7 -6.2798 0.0262
-1 -1 8 5.9554 -0.0194
-1 -1 9 -4.8845 -0.1186
-1 -1 10 3.1019 -0.0809
-1 -1 11 -1.4955 -0.1370
-1 -1 12 -0.0518 -0.0699
-1 -1 13 1.4110 -0.1228
-1 -1 14 -2.4555 -0.0423
-1 -1 15 2.9544 -0.0829
-1 -1 16 -2.5959 -0.0637
-1 0 1 34.3869 -0.5750
-1 0 2 -29.8443 0.0744
-1 0 3 22.2407 -0.4732
-1 0 4 -14.6267 -0.1107
-1 0 5 7.5260 -0.1916
-1 0 6 -1.8199 -0.0366
-1 0 7 -1.7929 0.0516
-1 0 8 3.9130 0.0552
-1 0 9 -4.6364 0.1900
-1 0 10 4.4040 0.0829
-1 0 11 -3.6854 0.1465
-1 0 12 2.0923 0.1152
-1 0 13 -0.4128 0.1023
-1 0 14 -1.4140 0.0642
-1 0 15 2.2360 0.1784
-1 0 16 -2.2504 -0.0117
-1 1 1 36.5683 0.7372
-1 1 2 -34.2090 0.1370
-1 1 3 28.6206 0.4291
-1 1 4 -22.0354 0.1576
-1 1 5 14.6705 0.0149
-1 1 6 -8.8750 0.0409
-1 1 7 4.0113 -0.1194
-1 1 8 -0.4518 -0.1090
-1 1 9 -1.9349 -0.0785
-1 1 10 3.8356 -0.0906
-1 1 11 -4.1283 -0.0736
-1 1 12 3.8604 -0.0702
-1 1 13 -2.1422 -0.0492
-1 1 14 0.7166 -0.1140
-1 1 15 0.7231 -0.0773
-1 1 16 -0.7817 -0.0576
-1 2 1 24.9904 -0.0842
-1 2 2 -25.0961 -0.4250
-1 2 3 24.1240 0.0810
-1 2 4 -20.0315 -0.0545
-1 2 5 16.3255 0.1052
-1 2 6 -11.8147 0.1004
-1 2 7 7.7727 0.0917
-1 2 8 -4.2095 0.0564
-1 2 9 0.6982 -0.0360
-1 2 10 1.5008 0.0436
-1 2 11 -3.4399 -0.0607
-1 2 12 3.7312 -0.0273
-1 2 13 -3.7725 0.0680
-1 2 14 2.5855 -0.0125
-1 2 15 -1.8540 -0.0019
-1 2 16 0.6163 0.1282
-1 3 1 4.8291 -0.2533
-1 3 2 -8.4986 0.0349
-1 3 3 9.4714 -0.4065
-1 3 4 -10.8573 -0.1055
-1 3 5 10.4937 -0.2513
-1 3 6 -9.4188 -0.1343
-1 3 7 7.4720 -0.0004
-1 3 8 -4.7152 0.0188
-1 3 9 2.4838 0.0845
-1 3 10 -0.2326 0.1042
-1 3 11 -1.1541 0.1138
-1 3 12 2.6786 0.0295
-1 3 13 -3.3563 0.0888
-1 3 14 3.8916 0.0264
-1 3 15 -2.9772 0.0223
-1 3 16 2.0613 0.0994
-1 4 1 -10.3620 0.6581
-1 4 2 8.4782 0.3168
-1 4 3 -5.1331 0.4346
-1 4 4 1.8261 0.2945
-1 4 5 1.0802 0.2029
-1 4 6 -3.1350 0.0665
-1 4 7 3.4996 -0.0565
-1 4 8 -3.1688 -0.0504
-1 4 9 2.3213 -0.1338
-1 4 10 -1.5592 -0.1318
-1 4 11 0.6216 -0.0707
-1 4 12 0.5892 -0.0591
-1 4 13 -2.1436 -0.1573
-1 4 14 2.9198 0.0404
-1 4 15 -3.0069 -0.1836
-1 5 1 -16.3509 -0.1437
-1 5 2 16.0119 -0.7350
-1 5 3 -13.7413 -0.0759
-1 5 4 11.0829 -0.3781
-1 5 5 -7.1102 0.0362
-1 5 6 3.9840 -0.0189
-1 5 7 -1.3732 0.0119
-1 5 8 -0.2312 0.1317
-1 5 9 0.9848 0.0139
-1 5 10 -1.5420 0.0543
-1 5 11 1.3267 0.0122
-1 5 12 -0.6533 0.0861
-1 5 13 -0.4743 -0.0414
-1 5 14 1.4864 0.1668
-1 5 15 -1.5771 -0.0234
-1 6 1 -13.4720 0.0726
-1 6 2 13.9802 0.3219
-1 6 3 -14.7974 -0.0621
-1 6 4 13.0984 0.0864
-1 6 5 -11.1581 -0.1126
-1 6 6 8.1091 -0.0002
-1 6 7 -5.1700 -0.0094
-1 6 8 2.9119 -0.0153
-1 6 9 -0.9693 0.1120
-1 6 10 -0.0047 0.0228
-1 6 11 0.6760 0.1029
-1 6 12 -0.6378 -0.0456
-1 6 13 0.2355 0.1373
-1 6 14 0.2200 -0.1750
-1 7 1 -5.2639 0.0852
-1 7 2 8.1412 0.2264
-1 7 3 -9.1725 0.0680
-1 7 4 10.0439 0.2611
-1 7 5 -9.5091 -0.0284
-1 7 6 8.1811 0.0346
-1 7 7 -6.5477 -0.0442
-1 7 8 4.6026 -0.2039
-1 7 9 -3.0801 -0.0928
-1 7 10 1.8042 -0.1832
-1 7 11 -0.8783 -0.0463
-1 7 12 0.3760 -0.2409
-1 7 13 0.0065 0.2211
-1 8 1 1.8415 0.0766
-1 8 2 0.2244 -0.6496
-1 8 3 -2.1241 0.0482
-1 8 4 3.7583 -0.2766
-1 8 5 -4.5621 0.1356
-1 8 6 5.1398 -0.0038
-1 8 7 -5.0051 0.2098
-1 8 8 4.4618 0.2218
-1 8 9 -3.8463 0.0656
-1 8 10 2.8315 0.2684
-1 8 11 -2.2777 0.0596
-1 8 12 1.3395 0.0191
-1 8 13 -0.8188 0.1949
-1 9 1 6.4668 0.3745
-1 9 2 -5.6499 0.0677
-1 9 3 3.6279 0.0441
-1 9 4 -2.4046 -0.0589
-1 9 5 0.6243 -0.1041
-1 9 6 0.6787 -0.2175
-1 9 7 -1.5615 -0.1938
-1 9 8 2.4378 -0.0553
-1 9 9 -2.3277 -0.2727
-1 9 10 2.6460 0.0387
-1 9 11 -2.0010 -0.1150
-1 9 12 1.7837 -0.0292
-1 10 1 7.6840 0.0084
-1 10 2 -6.8699 0.3301
-1 10 3 6.6453 -0.0259
-1 10 4 -5.2255 0.4610
-1 10 5 3.9485 0.0272
-1 10 6 -2.9440 0.3125
-1 10 7 1.5476 0.0307
-1 10 8 -1.0376 0.0926
-1 10 9 -0.2643 0.0868
-1 10 10 0.4613 -0.1291
-1 10 11 -1.0777 0.1200
-1 11 1 4.5992 -0.4590
-1 11 2 -5.6026 -0.3944
-1 11 3 5.4624 -0.2586
-1 11 4 -4.6766 -0.3531
-1 11 5 4.2231 -0.1542
-1 11 6 -3.1823 -0.0685
-1 11 7 3.1831 0.0160
-1 11 8 -2.0946 -0.1293
-1 11 9 1.6955 0.3714
-1 11 10 -0.5227 -0.2840
-1 12 1 0.8708 -0.0216
-1 12 2 -2.0713 0.5452
-1 12 3 1.9309 0.3891
-1 12 4 -2.2765 -0.0843
-1 12 5 1.3715 0.2573
-1 12 6 -1.7579 -0.2238
-1 12 7 1.2988 0.1480
-1 12 8 -1.5567 -0.4646
-1 12 9 0.8582 0.3127
-1 13 1 -2.5118 -0.6899
-1 13 2 2.5530 0.0670
-1 13 3 -1.1055 -0.1202
-1 13 4 1.3563 0.0283
-1 13 5 -0.5170 0.1690
-1 13 6 0.6679 -0.0128
-1 13 7 -0.0677 0.4209
-1 14 1 -5.1120 0.5103
-1 14 2 3.8058 -0.5279
-1 14 3 -3.5965 0.0891
-1 14 4 2.1110 -0.2961
-1 14 5 -1.5634 -0.1080
-1 15 1 -2.8618 1.1617
-1 15 2 3.0777 -0.4487
-1 15 3 -2.1513 0.7240
0 -15 1 1.2038 0.4810
0 -15 2 -1.5501 -0.3144
0 -15 3 0.4922 0.0891
0 -15 4 -0.9055 0.1169
0 -15 5 0.4184 -0.2980
0 -15 6 -0.9761 0.2373
0 -15 7 0.8021 -0.1089
0 -14 1 3.8367 0.8169
0 -14 2 -2.0527 -0.2160
0 -14 3 1.7532 0.5617
0 -14 4 -0.6964 0.1817
0 -14 5 1.0479 0.1070
0 -14 6 -0.8534 0.3188
0 -14 7 0.9906 -0.1367
0 -14 8 -0.1618 0.2576
0 -14 9 -0.3418 -0.2537
0 -14 10 1.0253 0.2387
0 -13 1 3.5414 -0.5969
0 -13 2 -2.9964 -0.4678
0 -13 3 1.9562 -0.3016
0 -13 4 -1.4942 -0.5501
0 -13 5 1.2824 -0.1821
0 -13 6 -1.0755 -0.2093
0 -13 7 0.3265 -0.2427
0 -13 8 0.6314 0.0032
0 -13 9 -1.8570 -0.2040
0 -13 10 2.1256 0.0383
0 -13 11 -2.0667 -0.1741
0 -12 1 1.8057 -0.2023
0 -12 2 -2.3422 0.8749
0 -12 3 1.7829 0.2153
0 -12 4 -2.1482 0.2549
0 -12 5 1.6128 0.2627
0 -12 6 -1.4332 0.1918
0 -12 7 0.2796 0.1336
0 -12 8 0.9931 0.0810
0 -12 9 -2.1860 0.2377
0 -12 10 2.8647 0.0242
0 -12 11 -2.6913 0.1957
0 -12 12 1.9605 -0.0073
0 -11 1 -0.9709 -0.4702
0 -11 2 0.8403 -0.0173
0 -11 3 0.6534 -0.0824
0 -11 4 -0.4958 -0.0858
0 -11 5 1.3856 -0.0890
0 -11 6 -0.9575 0.0665
0 -11 7 0.7062 -0.1793
0 -11 8 0.4300 -0.0611
0 -11 9 -1.3231 -0.0617
0 -11 10 2.1216 -0.1612
0 -11 11 -2.0364 -0.0246
0 -11 12 1.5990 -0.1223
0 -11 13 -0.5846 0.0772
0 -10 1 -6.1367 -0.1245
0 -10 2 4.4315 -0.2416
0 -10 3 -3.9114 -0.1150
0 -10 4 2.2838 -0.1927
0 -10 5 -1.4163 -0.1142
0 -10 6 0.1589 -0.0042
0 -10 7 0.1735 -0.0943
0 -10 8 -0.3239 0.1158
0 -10 9 -0.2606 -0.0598
0 -10 10 0.4264 0.0829
0 -10 11 -0.6551 -0.0372
0 -10 12 0.1925 -0.0098
0 -10 13 0.0037 -0.0762
0 -10 14 -0.3123 -0.0240
0 -9 1 -8.7191 0.2580
0 -9 2 8.4221 0.4507
0 -9 3 -7.4776 0.0535
0 -9 4 5.9384 0.3357
0 -9 5 -4.1677 0.0622
0 -9 6 2.3139 0.0518
0 -9 7 -0.7987 0.0780
0 -9 8 -0.0455 0.0185
0 -9 9 0.6720 0.0554
0 -9 10 -0.8202 0.0464
0 -9 11 1.1452 0.0922
0 -9 12 -1.0640 0.1257
0 -9 13 0.8469 0.0173
0 -9 14 -0.4321 0.2007
0 -9 15 0.1169 -0.0220
0 -8 1 -7.2100 0.0434
0 -8 2 8.5006 -0.2062
0 -8 3 -7.9808 -0.1020
0 -8 4 7.6015 0.0452
0 -8 5 -5.8954 -0.0408
0 -8 6 4.3041 0.0133
0 -8 7 -2.4363 -0.0257
0 -8 8 0.8311 -0.0739
0 -8 9 0.4871 -0.0251
0 -8 10 -1.4999 -0.1773
0 -8 11 2.1347 -0.0746
0 -8 12 -2.1663 -0.0600
0 -8 13 1.9116 -0.2233
0 -8 14 -1.2131 0.0803
0 -8 15 0.8086 -0.1923
0 -7 1 -2.0351 0.1076
0 -7 2 3.5426 -0.4577
0 -7 3 -5.7346 0.0212
0 -7 4 6.4033 -0.3664
0 -7 5 -6.7014 -0.0269
0 -7 6 5.8222 -0.0926
0 -7 7 -4.3877 -0.0465
0 -7 8 2.4945 0.0921
0 -7 9 -0.7848 0.0314
0 -7 10 -0.8751 0.0964
0 -7 11 1.7919 0.0496
0 -7 12 -2.7159 0.1180
0 -7 13 2.8329 -0.0374
0 -7 14 -2.9062 0.1466
0 -7 15 2.1650 -0.0851
0 -7 16 -1.3058 0.1344
0 -6 1 6.7173 0.2505
0 -6 2 -3.2915 0.5446
0 -6 3 -0.1604 0.2784
0 -6 4 3.0499 0.2724
0 -6 5 -5.2060 0.1770
0 -6 6 5.7810 0.0315
0 -6 7 -5.2894 0.0716
0 -6 8 4.0809 -0.0347
0 -6 9 -2.4111 -0.0088
0 -6 10 1.2097 0.0001
0 -6 11 0.4289 0.0195
0 -6 12 -1.6035 -0.0337
0 -6 13 3.1458 0.0568
0 -6 14 -3.6786 -0.0268
0 -6 15 3.4816 -0.0198
0 -6 16 -2.1128 -0.0050
0 -5 1 14.8739 -0.3938
0 -5 2 -10.9866 -0.2736
0 -5 3 7.5830 -0.3818
0 -5 4 -2.9598 0.0632
0 -5 5 -0.0220 -0.1864
0 -5 6 2.5203 0.0113
0 -5 7 -3.5142 0.0264
0 -5 8 3.6557 -0.1041
0 -5 9 -3.5695 -0.0018
0 -5 10 2.8213 -0.1335
0 -5 11 -2.0331 -0.0059
0 -5 12 0.3211 -0.1504
0 -5 13 1.3096 0.0093
0 -5 14 -2.7877 -0.0348
0 -5 15 2.9971 -0.0036
0 -5 16 -2.3046 0.0223
0 -4 1 16.6217 0.5511
0 -4 2 -16.1657 -0.3240
0 -4 3 12.7380 0.1286
0 -4 4 -9.9951 -0.1713
0 -4 5 6.0897 -0.0626
0 -4 6 -3.1149 -0.0307
0 -4 7 0.5614 0.0032
0 -4 8 1.3878 0.1119
0 -4 9 -2.6694 0.0691
0 -4 10 3.4717 0.1480
0 -4 11 -3.3831 0.0876
0 -4 12 2.5616 0.1199
0 -4 13 -1.1604 -0.0106
0 -4 14 -0.1296 0.1019
0 -4 15 1.0284 -0.0483
0 -4 16 -1.1264 -0.0106
0 -3 1 9.2742 0.2652
0 -3 2 -10.6005 0.2888
0 -3 3 11.8508 0.3354
0 -3 4 -10.9948 0.1562
0 -3 5 9.3674 0.1968
0 -3 6 -7.0453 -0.0184
0 -3 7 4.4345 -0.0330
0 -3 8 -1.8395 -0.0645
0 -3 9 -0.4026 -0.1522
0 -3 10 2.2323 -0.0334
0 -3 11 -3.0032 -0.1441
0 -3 12 3.1965 0.0257
0 -3 13 -2.6707 -0.0816
0 -3 14 1.9857 -0.0211
0 -3 15 -1.2672 0.0620
0 -3 16 0.5277 -0.1037
0 -2 1 -9.0501 -0.5192
0 -2 2 3.5846 -0.2277
0 -2 3 1.4351 -0.4672
0 -2 4 -4.6511 0.0198
0 -2 5 6.7670 -0.1575
0 -2 6 -7.0481 0.0655
0 -2 7 6.2559 0.0764
0 -2 8 -4.6664 0.0132
0 -2 9 2.3575 0.0783
0 -2 10 -0.5895 -0.0160
0 -2 11 -1.1096 0.0035
0 -2 12 1.8874 -0.0355
0 -2 13 -2.4867 0.0365
0 -2 14 2.5857 -0.0875
0 -2 15 -2.3654 0.1103
0 -2 16 1.7163 -0.1174
0 -1 1 -28.0093 0.7441
0 -1 2 20.4756 -0.1604
0 -1 3 -13.4050 0.1723
0 -1 4 5.8429 -0.0707
0 -1 5 -0.5127 -0.1232
0 -1 6 -3.3066 -0.0367
0 -1 7 5.2408 -0.0601
0 -1 8 -5.3218 0.0349
0 -1 9 4.7288 0.0529
0 -1 10 -3.1640 0.0868
0 -1 11 1.7444 0.1118
0 -1 12 -0.0896 0.0368
0 -1 13 -1.2343 0.0715
0 -1 14 2.2177 0.0580
0 -1 15 -2.3984 -0.0488
0 -1 16 1.9033 0.1168
0 0 1 -37.1840 0.1736
0 0 2 32.2376 0.1088
0 0 3 -23.9250 0.3701
0 0 4 15.8335 0.0905
0 0 5 -8.3967 0.2661
0 0 6 2.5885 -0.0034
0 0 7 1.0731 -0.0275
0 0 8 -3.5200 -0.0560
0 0 9 4.4720 -0.1901
0 0 10 -4.5495 -0.1045
0 0 11 3.7064 -0.1243
0 0 12 -2.1002 -0.0907
0 0 13 0.3133 -0.0963
0 0 14 1.1211 -0.0000
0 0 15 -1.7182 -0.1437
0 0 16 1.3477 0.0288
0 1 0 32.0714 0.1988
0 1 1 -33.5997 -0.9866
0 1 2 31.0371 0.0431
0 1 3 -25.7614 -0.6123
0 1 4 19.6072 -0.1050
0 1 5 -12.9883 -0.1068
0 1 6 7.8926 0.0064
0 1 7 -3.3834 0.1094
0 1 8 0.0593 0.1082
0 1 9 2.3048 0.1793
0 1 10 -3.8839 0.0413
0 1 11 3.9874 0.1287
0 1 12 -3.4210 0.0522
0 1 13 2.0132 0.0779
0 1 14 -0.7572 0.0040
0 1 15 -0.1088 0.2308
0 1 16 0.3275 -0.0981
0 2 0 13.7101 0.4804
0 2 1 -17.3605 0.3339
0 2 2 17.7280 0.3591
0 2 3 -17.5134 0.1396
0 2 4 14.6689 0.0452
0 2 5 -12.3253 -0.0795
0 2 6 8.8481 -0.0645
0 2 7 -5.6284 -0.1473
0 2 8 2.6438 -0.0988
0 2 9 0.1487 0.0091
0 2 10 -1.7085 -0.0786
0 2 11 3.0041 0.0127
0 2 12 -3.2657 -0.0047
0 2 13 3.2942 -0.0357
0 2 14 -2.6580 -0.1533
0 2 15 1.8444 0.0957
0 2 16 -0.7679 -0.2999
0 3 0 -5.5327 -0.2655
0 3 1 3.5208 0.0847
0 3 2 0.4224 -0.1814
0 3 3 -2.1540 0.3789
0 3 4 4.8696 0.0103
0 3 5 -5.6304 0.2727
0 3 6 5.6857 0.1185
0 3 7 -4.6463 0.0513
0 3 8 2.8314 0.0241
0 3 9 -1.5024 -0.0970
0 3 10 0.0673 0.0079
0 3 11 0.9256 -0.1204
0 3 12 -2.1764 0.0312
0 3 13 3.1056 0.0199
0 3 14 -3.5194 0.0411
0 3 15 2.7779 0.0560
0 4 0 -17.7422 0.2071
0 4 1 15.5632 -0.6821
0 4 2 -13.8369 -0.1258
0 4 3 9.8570 -0.5302
0 4 4 -6.2071 -0.1908
0 4 5 2.6088 -0.2625
0 4 6 0.0423 -0.0789
0 4 7 -1.2180 0.0305
0 4 8 1.7377 0.0675
0 4 9 -1.6215 0.0522
0 4 10 1.3153 0.1383
0 4 11 -0.6806 0.0173
0 4 12 -0.5335 -0.0386
0 4 13 1.8883 0.0397
0 4 14 -2.6875 -0.0682
0 4 15 2.5853 -0.0769
0 5 0 -16.5609 0.6088
0 5 1 17.6330 0.3635
0 5 2 -17.0111 0.6155
0 5 3 15.0262 0.1979
0 5 4 -12.3536 0.3662
0 5 5 8.6150 0.0303
0 5 6 -5.4128 0.0244
0 5 7 2.5561 -0.0333
0 5 8 -0.5801 -0.0820
0 5 9 -0.4791 -0.0393
0 5 10 1.2718 -0.0297
0 5 11 -1.1286 0.0603
0 5 12 0.6670 0.0042
0 5 13 0.3296 0.0711
0 5 14 -1.1647 0.0456
0 6 0 -9.1381 -0.6717
0 6 1 11.6391 -0.0847
0 6 2 -12.2863 -0.5195
0 6 3 13.1198 0.0957
0 6 4 -11.8533 -0.2572
0 6 5 10.3672 0.1716
0 6 6 -7.8117 -0.0580
0 6 7 5.1894 0.0492
0 6 8 -3.1422 -0.0100
0 6 9 1.2031 -0.0689
0 6 10 -0.2796 -0.0720
0 6 11 -0.5384 -0.1720
0 6 12 0.6446 0.0505
0 6 13 -0.4997 -0.2729
0 6 14 0.1980 0.0929
0 7 0 -1.0418 0.3275
0 7 1 2.6114 -0.1753
0 7 2 -5.3427 0.0300
0 7 3 6.3936 -0.1041
0 7 4 -7.5674 -0.1370
0 7 5 7.5254 -0.0345
0 7 6 -6.7736 -0.0016
0 7 7 5.7373 0.0593
0 7 8 -4.1037 0.1151
0 7 9 2.9624 0.1732
0 7 10 -1.7935 0.2135
0 7 11 1.0551 -0.0040
0 7 12 -0.4541 0.3788
0 7 13 -0.0989 -0.1663
0 8 0 6.2785 0.5942
0 8 1 -4.0452 -0.0879
0 8 2 2.2589 0.5292
0 8 3 -0.2658 -0.0211
0 8 4 -1.4951 0.2955
0 8 5 2.6029 -0.1920
0 8 6 -3.5617 0.0555
0 8 7 3.5926 -0.2013
0 8 8 -3.4531 -0.2614
0 8 9 3.0447 -0.1286
0 8 10 -2.5878 -0.1714
0 8 11 2.3107 -0.2753
0 8 12 -1.6295 0.0495
0 9 0 8.6953 -0.3578
0 9 1 -7.6166 -0.1604
0 9 2 6.7465 -0.3527
0 9 3 -4.7385 0.1257
0 9 4 3.4422 -0.0886
0 9 5 -1.6244 0.1823
0 9 6 0.6058 0.1438
0 9 7 0.2357 0.2977
0 9 8 -0.9384 0.0961
0 9 9 1.2531 0.2308
0 9 10 -1.8965 0.1885
0 9 11 1.8235 0.0136
0 10 0 6.2134 0.0312
0 10 1 -7.3817 0.1029
0 10 2 6.4243 -0.2401
0 10 3 -6.0912 -0.0145
0 10 4 4.5673 -0.3751
0 10 5 -3.7155 -0.0697
0 10 6 3.0875 -0.3876
0 10 7 -2.3693 -0.0687
0 10 8 1.9965 -0.1757
0 10 9 -0.8020 -0.1877
0 10 10 0.2636 0.0390
0 11 0 2.9106 0.0280
0 11 1 -3.2514 0.4083
0 11 2 4.1391 0.4917
0 11 3 -3.6060 0.0817
0 11 4 2.9885 0.5353
0 11 5 -2.7023 0.1062
0 11 6 2.3335 0.2683
0 11 7 -2.7895 -0.0361
0 11 8 2.2252 0.3084
0 11 9 -2.0095 -0.2217
0 12 0 -1.4933 -1.1562
0 12 1 0.5738 -0.0685
0 12 2 0.2153 -0.5007
0 12 3 -0.1518 -0.4403
0 12 4 0.4325 -0.0880
0 12 5 0.1238 -0.2847
0 12 6 0.5500 0.1423
0 12 7 -0.4957 -0.3612
0 12 8 1.1225 0.4277
0 13 0 -4.3251 0.2808
0 13 1 3.5010 0.4396
0 13 2 -3.4710 0.2267
0 13 3 2.0657 0.1908
0 13 4 -2.1024 -0.0107
0 13 5 1.0814 0.0480
0 13 6 -1.1441 0.0298
0 14 0 -3.7407 0.4334
0 14 1 4.7589 -0.5783
0 14 2 -3.5259 0.3793
0 14 3 3.3039 -0.1972
0 14 4 -1.6682 0.2697
0 15 0 -2.3174 0.1875
0 15 1 1.8556 -0.3347
1 -15 0 3.2878 0.7655
1 -15 1 -2.1052 -1.0129
1 -15 2 2.0754 0.4040
1 -15 3 -0.5745 -0.2316
1 -15 4 0.6191 -0.1178
1 -15 5 0.0233 0.1286
1 -15 6 0.4689 -0.1419
1 -15 7 -0.3202 0.0003
1 -15 8 0.2245 -0.1408
1 -14 0 4.1059 0.5290
1 -14 1 -4.2229 -0.6339
1 -14 2 2.0851 0.2152
1 -14 3 -1.5878 -0.4420
1 -14 4 0.1621 -0.0975
1 -14 5 -0.3962 -0.1195
1 -14 6 0.0431 -0.2010
1 -14 7 -0.0967 0.1069
1 -14 8 -0.6502 -0.1293
1 -14 9 1.0636 0.2294
1 -14 10 -1.5037 -0.1342
1 -13 0 3.6478 -0.1493
1 -13 1 -2.7315 0.8462
1 -13 2 2.4186 0.2269
1 -13 3 -1.1525 0.4329
1 -13 4 0.8044 0.3717
1 -13 5 -0.4186 0.3068
1 -13 6 0.2639 0.0713
1 -13 7 0.4387 0.1913
1 -13 8 -1.2043 0.0146
1 -13 9 2.2323 0.0269
1 -13 10 -2.3501 -0.0217
1 -13 11 2.2570 0.0621
1 -12 0 0.0035 -1.1510
1 -12 1 -0.6415 0.0277
1 -12 2 1.0080 -0.7436
1 -12 3 -0.6301 -0.3344
1 -12 4 0.9078 -0.3205
1 -12 5 -0.6231 -0.1448
1 -12 6 0.6458 -0.2642
1 -12 7 0.0849 -0.0505
1 -12 8 -1.1233 -0.0245
1 -12 9 2.0696 -0.1802
1 -12 10 -2.7649 0.0278
1 -12 11 2.3816 -0.1961
1 -12 12 -1.5777 0.0733
1 -12 13 0.4291 -0.3169
1 -11 0 -3.9765 0.2897
1 -11 1 2.1504 0.2737
1 -11 2 -2.0650 0.3653
1 -11 3 0.7277 -0.0466
1 -11 4 -0.8133 0.2420
1 -11 5 -0.2879 -0.0019
1 -11 6 0.3527 0.0129
1 -11 7 -0.4808 0.1008
1 -11 8 -0.2285 0.0128
1 -11 9 1.0979 0.1081
1 -11 10 -1.6993 0.0930
1 -11 11 1.6572 0.0525
1 -11 12 -1.0734 0.1704
1 -11 13 0.1886 -0.0330
1 -11 14 0.2037 0.1001
1 -10 0 -6.4782 0.0042
1 -10 1 6.5823 0.0524
1 -10 2 -4.9306 0.1425
1 -10 3 4.5545 0.1330
1 -10 4 -2.8281 0.1976
1 -10 5 1.7969 0.0244
1 -10 6 -0.3297 0.1309
1 -10 7 -0.3435 0.0132
1 -10 8 0.6359 -0.0832
1 -10 9 -0.3629 0.0261
1 -10 10 0.1864 -0.0956
1 -10 11 0.0886 -0.0318
1 -10 12 0.0048 -0.0414
1 -10 13 0.2462 0.0453
1 -10 14 -0.1514 -0.0502
1 -9 0 -7.8463 -0.2171
1 -9 1 7.8528 -0.2944
1 -9 2 -7.7536 -0.5099
1 -9 3 6.6776 -0.0561
1 -9 4 -5.1585 -0.3671
1 -9 5 3.4156 -0.0892
1 -9 6 -1.5995 -0.0698
1 -9 7 0.1556 -0.0516
1 -9 8 0.9030 0.0224
1 -9 9 -1.6875 -0.0736
1 -9 10 1.8894 0.0780
1 -9 11 -1.8984 -0.0974
1 -9 12 1.1435 -0.0678
1 -9 13 -0.4684 0.0150
1 -9 14 -0.2745 -0.1593
1 -9 15 0.3133 -0.0245
1 -8 0 -4.1741 0.7031
1 -8 1 5.3842 0.0198
1 -8 2 -6.7285 0.3756
1 -8 3 6.2823 0.0589
1 -8 4 -6.0326 0.1183
1 -8 5 4.4529 0.0203
1 -8 6 -3.1204 -0.0203
1 -8 7 1.2930 0.0456
1 -8 8 0.3491 0.0250
1 -8 9 -1.7183 -0.0008
1 -8 10 2.6412 0.1490
1 -8 11 -2.7684 0.0564
1 -8 12 2.4136 0.0729
1 -8 13 -1.6991 0.1743
1 -8 14 1.0781 0.0206
1 -8 15 -0.6089 0.1236
1 -7 0 3.5166 -0.0245
1 -7 1 -0.1121 -0.0280
1 -7 2 -1.4866 0.2239
1 -7 3 4.0094 -0.0054
1 -7 4 -4.7059 0.2838
1 -7 5 5.2683 0.0199
1 -7 6 -4.4037 0.1181
1 -7 7 3.0608 0.0156
1 -7 8 -1.2590 -0.0637
1 -7 9 -0.2930 -0.0157
1 -7 10 1.5269 -0.1502
1 -7 11 -2.1822 -0.0503
1 -7 12 2.7616 -0.1244
1 -7 13 -2.9189 -0.0833
1 -7 14 2.8653 -0.0812
1 -7 15 -2.1104 -0.0646
1 -7 16 1.0343 -0.0576
1 -6 0 10.6077 -0.5435
1 -6 1 -8.3484 -0.1774
1 -6 2 4.6211 -0.6053
1 -6 3 -1.4319 -0.1197
1 -6 4 -1.6118 -0.4314
1 -6 5 3.5730 -0.0884
1 -6 6 -4.2073 -0.0731
1 -6 7 3.7734 -0.0752
1 -6 8 -2.8388 0.0594
1 -6 9 1.6420 0.0482
1 -6 10 -0.8343 0.0323
1 -6 11 -0.4675 0.0357
1 -6 12 1.5800 0.0968
1 -6 13 -2.9960 -0.0116
1 -6 14 3.4253 0.0984
1 -6 15 -3.0274 0.0043
1 -6 16 1.6656 0.1326
1 -5 0 15.7124 0.8789
1 -5 1 -14.0634 0.2113
1 -5 2 10.9749 0.4946
1 -5 3 -7.9120 0.3456
1 -5 4 3.9211 0.0379
1 -5 5 -1.1695 0.2067
1 -5 6 -1.1174 -0.0181
1 -5 7 2.2310 0.0136
1 -5 8 -2.6688 0.0200
1 -5 9 3.0174 0.0028
1 -5 10 -2.5778 0.0629
1 -5 11 1.9761 -0.0201
1 -5 12 -0.3568 0.0451
1 -5 13 -1.0568 0.0158
1 -5 14 2.2765 -0.0651
1 -5 15 -2.3426 -0.0239
1 -5 16 1.7844 0.0012
1 -4 0 12.7296 -0.0108
1 -4 1 -12.6806 -0.5881
1 -4 2 13.2078 0.1684
1 -4 3 -10.9592 -0.2341
1 -4 4 9.0733 0.1557
1 -4 5 -5.8732 -0.0296
1 -4 6 3.2886 0.0414
1 -4 7 -0.9158 0.0043
1 -4 8 -1.1574 -0.1098
1 -4 9 2.5042 -0.0399
1 -4 10 -3.4144 -0.1333
1 -4 11 3.1969 -0.0340
1 -4 12 -2.4259 -0.1312
1 -4 13 1.1032 0.0672
1 -4 14 -0.0863 -0.0681
1 -4 15 -0.7103 0.0324
1 -4 16 0.8572 0.0725
1 -3 0 -2.2353 -0.2477
1 -3 1 -2.6142 0.0364
1 -3 2 5.2301 -0.3820
1 -3 3 -7.8628 -0.0976
1 -3 4 8.1449 -0.2349
1 -3 5 -7.5305 -0.0951
1 -3 6 5.9344 0.0034
1 -3 7 -3.7273 0.0312
1 -3 8 1.4218 0.1162
1 -3 9 0.7243 0.1162
1 -3 10 -2.2685 0.0803
1 -3 11 2.8639 0.1188
1 -3 12 -2.7755 0.0154
1 -3 13 2.2249 0.0200
1 -3 14 -1.4979 0.0822
1 -3 15 0.9344 -0.1195
1 -3 16 -0.2650 0.1317
1 -2 0 -20.8021 0.5322
1 -2 1 15.4970 0.3590
1 -2 2 -8.8633 0.2763
1 -2 3 2.8378 0.4057
1 -2 4 1.5560 -0.0097
1 -2 5 -4.5704 0.1573
1 -2 6 5.5379 -0.0950
1 -2 7 -5.2347 -0.0899
1 -2 8 3.9636 -0.0545
1 -2 9 -2.0010 -0.1117
1 -2 10 0.4857 -0.0077
1 -2 11 0.9195 -0.0631
1 -2 12 -1.5115 0.0442
1 -2 13 1.8212 -0.0763
1 -2 14 -1.7979 0.0351
1 -2 15 1.4544 -0.0738
1 -2 16 -1.0039 0.0237
1 -1 0 -35.0321 -0.0249
1 -1 1 30.5627 -0.6538
1 -1 2 -22.7413 0.1113
1 -1 3 15.1372 -0.2842
1 -1 4 -7.1786 0.1678
1 -1 5 1.6034 0.0170
1 -1 6 2.3391 0.1135
1 -1 7 -4.4010 0.0826
1 -1 8 4.7052 -0.0189
1 -1 9 -4.4261 0.0135
1 -1 10 3.0732 -0.0582
1 -1 11 -1.8104 -0.0610
1 -1 12 0.3262 -0.0142
1 -1 13 0.7490 0.0371
1 -1 14 -1.3521 -0.0736
1 -1 15 1.3503 0.1878
1 -1 16 -0.9090 -0.1123
1 0 0 -36.9793 -0.3236
1 0 1 34.1241 0.2578
1 0 2 -29.4204 -0.3201
1 0 3 21.4664 -0.1788
1 0 4 -14.1175 -0.1518
1 0 5 7.4198 -0.2392
1 0 6 -2.3009 -0.0379
1 0 7 -0.9649 0.0072
1 0 8 3.3618 0.0522
1 0 9 -4.2507 0.1163
1 0 10 4.3674 0.1085
1 0 11 -3.4670 0.0729
1 0 12 2.0598 0.0112
1 0 13 -0.6298 0.0214
1 0 14 -0.3133 -0.0353
1 0 15 0.6876 -0.0478
1 0 16 -0.3754 -0.0082
1 1 0 -24.1046 -0.1387
1 1 1 25.7043 0.8695
1 1 2 -23.5160 0.0122
1 1 3 19.5884 0.6051
1 1 4 -14.8610 0.0947
1 1 5 9.8304 0.2169
1 1 6 -5.8996 -0.0696
1 1 7 2.1363 -0.0527
1 1 8 0.5635 -0.0852
1 1 9 -2.5000 -0.2064
1 1 10 3.5533 0.0017
1 1 11 -3.5219 -0.0777
1 1 12 3.0083 0.0126
1 1 13 -2.1285 -0.0561
1 1 14 1.1844 0.2109
1 1 15 -0.6375 -0.2935
1 1 16 0.0971 0.2830
1 2 0 -4.4453 -0.3105
1 2 1 7.6203 -0.6648
1 2 2 -8.8447 -0.1640
1 2 3 9.8557 -0.4336
1 2 4 -8.7687 0.0123
1 2 5 7.9337 -0.0142
1 2 6 -5.6702 0.0487
1 2 7 3.4918 0.1463
1 2 8 -1.3499 0.0857
1 2 9 -0.5353 0.0313
1 2 10 1.5293 0.0055
1 2 11 -2.4025 -0.0021
1 2 12 2.8277 -0.0491
1 2 13 -2.8926 -0.0452
1 2 14 2.6449 0.0963
1 2 15 -1.6207 -0.0906
1 3 0 12.5106 0.3034
1 3 1 -10.5723 0.1260
1 3 2 6.2338 0.2705
1 3 3 -3.6109 -0.2225
1 3 4 -0.0796 0.0522
1 3 5 1.6950 -0.2289
1 3 6 -2.7041 -0.0759
1 3 7 2.5574 -0.0598
1 3 8 -1.7244 -0.0568
1 3 9 1.0968 0.1444
1 3 10 -0.2174 -0.0290
1 3 11 -0.6834 0.1238
1 3 12 1.6839 0.0121
1 3 13 -2.7521 0.0328
1 3 14 2.8161 -0.1716
1 3 15 -2.2711 0.1614
1 4 0 20.0434 -0.2645
1 4 1 -17.8104 0.4793
1 4 2 16.0553 -0.0363
1 4 3 -11.8402 0.4987
1 4 4 8.3681 0.0683
1 4 5 -4.6450 0.2634
1 4 6 1.8489 0.0474
1 4 7 -0.1174 0.0024
1 4 8 -0.9399 -0.1030
1 4 9 1.3300 -0.0491
1 4 10 -1.1879 -0.0874
1 4 11 0.8031 -0.0895
1 4 12 0.4331 0.0833
1 4 13 -1.3768 0.0463
1 4 14 2.2261 -0.0305
1 4 15 -1.9251 0.2655
1 5 0 14.9566 -0.2387
1 5 1 -16.1438 -0.5077
1 5 2 15.2614 -0.3530
1 5 3 -13.8172 -0.3231
1 5 4 11.4882 -0.2242
1 5 5 -8.5183 -0.1153
1 5 6 5.6849 0.0099
1 5 7 -3.0780 0.0336
1 5 8 1.0108 0.0931
1 5 9 0.1421 0.0011
1 5 10 -1.1558 0.0861
1 5 11 1.0289 -0.1184
1 5 12 -0.8607 -0.0425
1 5 13 -0.1082 -0.0995
1 5 14 0.6985 -0.0873
1 6 0 6.3782 0.5425
1 6 1 -8.3667 0.1673
1 6 2 9.2458 0.5130
1 6 3 -10.0515 -0.0662
1 6 4 9.4444 0.3045
1 6 5 -8.5658 -0.1596
1 6 6 6.8455 0.0747
1 6 7 -4.7492 -0.0858
1 6 8 3.0330 0.0577
1 6 9 -1.0968 0.0087
1 6 10 0.2422 0.0938
1 6 11 0.6619 0.2010
1 6 12 -0.6830 0.0107
1 6 13 0.6802 0.1896
1 7 0 -1.6831 -0.4869
1 7 1 0.1451 0.1906
1 7 2 2.3120 -0.1979
1 7 3 -3.5246 0.1477
1 7 4 4.9357 -0.0421
1 7 5 -5.4690 0.1417
1 7 6 5.2577 -0.0740
1 7 7 -4.7038 -0.0357
1 7 8 3.2496 -0.0924
1 7 9 -2.3188 -0.1241
1 7 10 1.2405 -0.2899
1 7 11 -0.8092 0.0375
1 7 12 0.3388 -0.3027
1 7 13 0.0289 -0.0972
1 8 0 -7.6736 -0.2919
1 8 1 5.7183 -0.0953
1 8 2 -4.1128 -0.2392
1 8 3 2.1037 -0.0708
1 8 4 -0.1977 -0.2262
1 8 5 -1.1357 0.1700
1 8 6 2.3022 -0.0354
1 8 7 -2.3624 0.1534
1 8 8 2.3709 0.1959
1 8 9 -1.9898 0.2447
1 8 10 1.8446 0.0025
1 8 11 -1.7141 0.3384
1 8 12 1.3584 0.0268
1 9 0 -8.4184 0.4345
1 9 1 7.6775 0.0108
1 9 2 -6.8868 0.4496
1 9 3 5.0132 -0.1659
1 9 4 -3.7600 0.1537
1 9 5 2.0670 -0.2370
1 9 6 -1.3242 -0.0167
1 9 7 0.5454 -0.3392
1 9 8 -0.0057 -0.0926
1 9 9 -0.5140 -0.1472
1 9 10 1.0862 -0.2317
1 9 11 -1.1942 -0.0205
1 10 0 -4.7067 -0.1289
1 10 1 5.8996 -0.0117
1 10 2 -5.0276 -0.0334
1 10 3 4.8130 0.1765
1 10 4 -3.4976 0.1892
1 10 5 3.1452 0.1225
1 10 6 -2.8015 0.3101
1 10 7 2.5153 0.1239
1 10 8 -2.0860 0.1488
1 10 9 1.1312 0.1352
1 10 10 -0.5174 0.1190
1 11 0 -0.9861 0.0117
1 11 1 1.1706 -0.1963
1 11 2 -2.1411 -0.5347
1 11 3 1.6071 -0.0382
1 11 4 -1.4583 -0.4405
1 11 5 1.4205 -0.1509
1 11 6 -1.6047 -0.3324
1 11 7 2.1260 0.1084
1 11 8 -1.9208 -0.3748
1 11 9 1.6871 0.0722
1 12 0 3.0902 0.7942
1 12 1 -2.0323 0.2771
1 12 2 1.4274 0.4462
1 12 3 -1.0801 0.2516
1 12 4 0.6752 0.4444
1 12 5 -0.7292 0.0233
1 12 6 0.0283 0.1096
1 12 7 0.1860 0.3141
1 13 0 4.5230 -0.4943
1 13 1 -3.9408 -0.3235
1 13 2 3.6279 -0.3453
1 13 3 -2.2351 -0.2970
1 13 4 1.8881 0.0692
1 13 5 -0.8647 -0.3344
1 13 6 0.8286 0.1373
1 14 0 3.0108 0.3079
1 14 1 -3.8122 0.1123
1 14 2 2.6992 0.0551
1 14 3 -2.3920 0.1811
1 15 0 1.3758 0.7052
2 -16 1 1.4819 0.1053
2 -16 2 -1.0261 -0.4027
2 -16 3 0.6276 -0.2902
2 -16 4 0.1390 -0.1142
2 -15 0 -3.9583 -0.5394
2 -15 1 2.8590 0.7948
2 -15 2 -2.4413 -0.0682
2 -15 3 0.5567 0.2087
2 -15 4 -0.1698 0.0381
2 -15 5 -0.6440 0.1563
2 -15 6 0.2195 -0.1271
2 -15 7 -0.2113 0.2139
2 -15 8 0.1945 -0.0435
2 -14 0 -3.8135 -0.1813
2 -14 1 4.0217 0.0849
2 -14 2 -1.8144 0.0416
2 -14 3 1.2571 0.1443
2 -14 4 0.3888 0.1424
2 -14 5 -0.2861 0.0856
2 -14 6 0.7317 0.0970
2 -14 7 -0.6551 0.0335
2 -14 8 1.0923 -0.0527
2 -14 9 -1.3219 -0.1093
2 -14 10 1.4566 0.0336
2 -13 0 -2.5399 0.3048
2 -13 1 1.5868 -0.7792
2 -13 2 -1.5741 -0.1515
2 -13 3 0.2375 -0.4786
2 -13 4 -0.0818 -0.2058
2 -13 5 -0.3830 -0.4138
2 -13 6 0.4643 -0.0204
2 -13 7 -1.0184 -0.1101
2 -13 8 1.6277 -0.0616
2 -13 9 -2.3410 0.0762
2 -13 10 2.2999 0.0579
2 -13 11 -1.9623 0.0232
2 -13 12 0.7911 -0.0676
2 -12 0 1.1353 0.7420
2 -12 1 -0.3004 0.4119
2 -12 2 0.2272 0.4135
2 -12 3 -0.4378 0.5627
2 -12 4 0.2403 0.2535
2 -12 5 -0.2825 0.2222
2 -12 6 0.0734 0.1781
2 -12 7 -0.5966 0.0772
2 -12 8 1.4628 -0.0235
2 -12 9 -2.2948 0.0649
2 -12 10 2.8219 -0.0409
2 -12 11 -2.1667 0.1283
2 -12 12 1.2645 -0.1173
2 -12 13 -0.0282 0.2815
2 -11 0 4.1463 -0.5633
2 -11 1 -2.7043 -0.1646
2 -11 2 2.7407 -0.5795
2 -11 3 -1.6510 0.0605
2 -11 4 1.6799 -0.4052
2 -11 5 -0.4379 0.1237
2 -11 6 0.1508 -0.1463
2 -11 7 0.1719 0.0025
2 -11 8 0.3738 0.0334
2 -11 9 -1.1844 -0.0935
2 -11 10 1.6458 -0.0328
2 -11 11 -1.7541 -0.0420
2 -11 12 1.2557 -0.1436
2 -11 13 -0.7524 -0.0554
2 -10 0 5.8504 0.0944
2 -10 1 -6.2337 -0.0358
2 -10 2 4.7410 0.0764
2 -10 3 -4.5080 -0.1629
2 -10 4 2.6901 -0.1179
2 -10 5 -1.6823 -0.0216
2 -10 6 0.1361 -0.1346
2 -10 7 0.6425 -0.0447
2 -10 8 -1.0722 0.0414
2 -10 9 1.0372 0.0183
2 -10 10 -0.7054 0.0269
2 -10 11 0.1462 0.0996
2 -10 12 0.4333 0.0879
2 -10 13 -1.0508 -0.0001
2 -10 14 1.0373 0.1045
2 -9 0 6.3380 0.1260
2 -9 1 -6.4450 0.2539
2 -9 2 6.6637 0.4444
2 -9 3 -5.4426 0.1088
2 -9 4 4.0972 0.3483
2 -9 5 -2.3708 0.0746
2 -9 6 0.7014 0.1731
2 -9 7 0.7552 -0.0007
2 -9 8 -2.0141 -0.0135
2 -9 9 2.8474 0.0929
2 -9 10 -2.9353 -0.1606
2 -9 11 2.4301 0.0739
2 -9 12 -1.1780 -0.0302
2 -9 13 0.2724 -0.0205
2 -9 14 0.4358 -0.0033
2 -9 15 -0.2236 0.0688
2 -8 0 1.8650 -0.5687
2 -8 1 -3.5552 -0.1492
2 -8 2 4.9097 -0.4508
2 -8 3 -4.7547 -0.0602
2 -8 4 4.5664 -0.2339
2 -8 5 -3.2091 -0.0472
2 -8 6 1.9950 -0.0084
2 -8 7 -0.1830 -0.0565
2 -8 8 -1.4503 0.0006
2 -8 9 2.7390 -0.0075
2 -8 10 -3.4291 -0.0537
2 -8 11 3.2200 -0.0323
2 -8 12 -2.7842 -0.0620
2 -8 13 2.0096 -0.0239
2 -8 14 -1.5872 -0.1028
2 -8 15 0.9544 0.0080
2 -7 0 -5.3801 0.3050
2 -7 1 1.9031 -0.0199
2 -7 2 -0.1145 0.0502
2 -7 3 -2.5274 -0.0423
2 -7 4 3.3168 -0.0989
2 -7 5 -4.0199 -0.0188
2 -7 6 3.2217 -0.0987
2 -7 7 -2.0428 0.0178
2 -7 8 0.4817 0.0581
2 -7 9 0.8191 -0.0357
2 -7 10 -1.7496 0.1784
2 -7 11 2.4314 0.0205
2 -7 12 -2.9384 0.0789
2 -7 13 3.2501 0.1340
2 -7 14 -2.9460 0.0079
2 -7 15 2.1301 0.1308
2 -7 16 -0.8640 -0.0180
2 -6 0 -10.8736 0.2519
2 -6 1 8.9253 0.1763
2 -6 2 -5.2961 0.4683
2 -6 3 2.4845 0.0379
2 -6 4 0.5071 0.4100
2 -6 5 -2.2698 0.0376
2 -6 6 3.0339 0.0739
2 -6 7 -2.8375 0.0336
2 -6 8 2.2796 -0.0417
2 -6 9 -1.4697 -0.0802
2 -6 10 0.7133 -0.0584
2 -6 11 0.5347 -0.0494
2 -6 12 -1.7496 -0.1094
2 -6 13 2.8294 -0.0515
2 -6 14 -3.0228 -0.0887
2 -6 15 2.3369 -0.0226
2 -6 16 -1.2169 -0.1833
2 -5 0 -13.2457 -0.8651
2 -5 1 12.0277 -0.0990
2 -5 2 -9.9198 -0.5770
2 -5 3 7.3344 -0.2054
2 -5 4 -4.0680 -0.1770
2 -5 5 1.5689 -0.1055
2 -5 6 0.5366 -0.0075
2 -5 7 -1.8251 -0.0101
2 -5 8 2.5101 0.0306
2 -5 9 -2.9848 0.0360
2 -5 10 2.5025 -0.0328
2 -5 11 -1.7104 0.0587
2 -5 12 0.1716 0.0442
2 -5 13 0.9894 -0.0244
2 -5 14 -1.7436 0.1404
2 -5 15 1.6720 0.0501
2 -5 16 -1.2131 0.0241
2 -4 0 -7.1469 0.3307
2 -4 1 8.2752 0.3690
2 -4 2 -9.6085 0.0841
2 -4 3 8.4482 0.1852
2 -4 4 -7.2745 -0.0977
2 -4 5 4.7914 0.0607
2 -4 6 -2.5672 -0.0651
2 -4 7 0.4264 0.0109
2 -4 8 1.5880 0.0393
2 -4 9 -2.7294 0.0510
2 -4 10 3.3795 0.0615
2 -4 11 -2.8310 0.0046
2 -4 12 1.9357 0.0680
2 -4 13 -0.7105 -0.0763
2 -4 14 -0.0341 -0.0348
2 -4 15 0.5543 -0.0236
2 -4 16 -0.5644 -0.1141
2 -3 0 8.1170 0.2155
2 -3 1 -2.5963 -0.2325
2 -3 2 -0.9033 0.4074
2 -3 3 4.3704 -0.0621
2 -3 4 -5.4841 0.2809
2 -3 5 5.5677 0.0164
2 -3 6 -4.5372 0.0168
2 -3 7 2.6807 -0.0187
2 -3 8 -0.7740 -0.1378
2 -3 9 -1.0899 -0.0720
2 -3 10 2.1916 -0.0965
2 -3 11 -2.5030 -0.0533
2 -3 12 2.0740 -0.0397
2 -3 13 -1.4482 0.0676
2 -3 14 0.7226 -0.0724
2 -3 15 -0.4794 0.1462
2 -3 16 0.1348 -0.0840
2 -2 0 23.5884 -0.4780
2 -2 1 -18.1267 -0.2045
2 -2 2 11.1231 -0.3640
2 -2 3 -4.8361 -0.2426
2 -2 4 0.0529 -0.0939
2 -2 5 3.1942 -0.0776
2 -2 6 -4.3548 0.0720
2 -2 7 4.3325 0.0969
2 -2 8 -3.3341 0.0993
2 -2 9 1.7895 0.0968
2 -2 10 -0.5154 0.0330
2 -2 11 -0.5573 0.0628
2 -2 12 0.9868 -0.0367
2 -2 13 -0.9635 0.0151
2 -2 14 0.9349 0.0417
2 -2 15 -0.6016 -0.0339
2 -2 16 0.6043 0.0481
2 -1 0 32.4968 0.3032
2 -1 1 -28.0981 0.4650
2 -1 2 20.7949 0.0062
2 -1 3 -13.6600 0.3116
2 -1 4 6.4135 -0.1909
2 -1 5 -1.5046 0.0393
2 -1 6 -1.9624 -0.1470
2 -1 7 3.8241 -0.1039
2 -1 8 -4.2393 -0.0017
2 -1 9 4.1204 -0.0538
2 -1 10 -2.9870 0.0472
2 -1 11 1.8490 -0.0013
2 -1 12 -0.7197 0.0510
2 -1 13 -0.1387 -0.1200
2 -1 14 0.3562 0.0707
2 -1 15 -0.4910 -0.2084
2 -1 16 0.2174 0.0443
2 0 0 29.2849 0.3293
2 0 1 -26.7692 -0.4311
2 0 2 22.9596 0.3486
2 0 3 -16.4051 0.0181
2 0 4 10.7485 0.2241
2 0 5 -5.5081 0.1266
2 0 6 1.4959 0.1203
2 0 7 1.1636 -0.0071
2 0 8 -3.2445 -0.0491
2 0 9 3.9543 -0.0489
2 0 10 -3.9946 -0.0749
2 0 11 3.2630 -0.0650
2 0 12 -2.1274 0.0734
2 0 13 1.2433 0.0784
2 0 14 -0.5040 -0.0029
2 0 15 0.2500 0.2892
2 0 16 -0.1815 -0.0530
2 1 0 14.1328 -0.1186
2 1 1 -16.0124 -0.4537
2 1 2 14.7505 -0.2214
2 1 3 -12.7298 -0.4059
2 1 4 9.8110 -0.1378
2 1 5 -6.5708 -0.2342
2 1 6 3.8494 0.0802
2 1 7 -1.0014 0.0328
2 1 8 -0.9976 0.0496
2 1 9 2.4253 0.1726
2 1 10 -3.1907 -0.0081
2 1 11 3.1482 -0.0284
2 1 12 -2.9204 -0.0814
2 1 13 2.3028 -0.0203
2 1 14 -1.5752 -0.3605
2 1 15 0.9607 0.1906
2 2 0 -3.6839 0.1776
2 2 1 0.6973 0.7923
2 2 2 1.6244 0.0362
2 2 3 -3.6834 0.5711
2 2 4 4.1137 -0.0567
2 2 5 -4.3908 0.1108
2 2 6 3.2749 -0.0790
2 2 7 -2.0696 -0.0886
2 2 8 0.7430 -0.0649
2 2 9 0.5747 -0.0271
2 2 10 -1.3264 0.0695
2 2 11 2.1356 0.0787
2 2 12 -2.5828 0.1450
2 2 13 2.5505 0.1003
2 2 14 -2.2535 0.1836
2 2 15 1.0852 -0.0391
2 3 0 -16.2367 -0.2821
2 3 1 13.9822 -0.3494
2 3 2 -9.6137 -0.2039
2 3 3 6.5475 -0.0301
2 3 4 -2.7471 -0.0245
2 3 5 0.7163 0.1193
2 3 6 0.8661 0.0480
2 3 7 -1.4755 0.0204
2 3 8 1.3099 0.0360
2 3 9 -1.0252 -0.1599
2 3 10 0.2847 -0.1002
2 3 11 0.6321 -0.1091
2 3 12 -1.3677 -0.1301
2 3 13 2.2566 -0.2150
2 3 14 -1.9099 0.2709
2 3 15 1.5077 -0.4543
2 4 0 -18.7291 0.2272
2 4 1 16.6288 -0.2056
2 4 2 -15.0109 0.1397
2 4 3 11.3395 -0.3634
2 4 4 -8.5053 0.0331
2 4 5 5.2407 -0.2040
2 4 6 -2.6235 0.0298
2 4 7 0.7064 -0.0012
2 4 8 0.5761 0.1398
2 4 9 -1.1903 0.1480
2 4 10 1.0431 0.0406
2 4 11 -0.8261 0.2158
2 4 12 -0.3659 -0.0242
2 4 13 0.8468 -0.0478
2 4 14 -1.6561 0.1204
2 5 0 -11.2995 -0.0082
2 5 1 12.5648 0.4529
2 5 2 -11.8826 0.1068
2 5 3 11.1304 0.3358
2 5 4 -9.4372 0.0483
2 5 5 7.3873 0.1184
2 5 6 -5.1394 -0.0636
2 5 7 2.9874 -0.0607
2 5 8 -0.9644 -0.1480
2 5 9 -0.1450 0.0087
2 5 10 1.2493 -0.1454
2 5 11 -0.9542 0.0930
2 5 12 0.9305 0.0121
2 5 13 0.0846 0.1546
2 5 14 -0.3609 -0.0681
2 6 0 -2.8758 -0.2682
2 6 1 4.6512 -0.2371
2 6 2 -5.8970 -0.3156
2 6 3 6.8044 -0.0030
2 6 4 -6.8727 -0.1701
2 6 5 6.5082 0.0867
2 6 6 -5.5176 0.0037
2 6 7 3.7326 0.0795
2 6 8 -2.2173 -0.0268
2 6 9 0.2616 -0.0173
2 6 10 0.3343 -0.0531
2 6 11 -1.0107 -0.1571
2 6 12 0.6106 -0.1701
2 6 13 -0.5601 0.0758
2 7 0 4.2017 0.3625
2 7 1 -2.6221 -0.1214
2 7 2 0.3618 0.1836
2 7 3 1.1948 -0.1803
2 7 4 -2.8131 0.1424
2 7 5 3.8529 -0.2114
2 7 6 -3.8569 0.1148
2 7 7 3.4443 -0.0090
2 7 8 -1.8879 0.1546
2 7 9 1.0098 0.0034
2 7 10 -0.0712 0.3302
2 7 11 0.0650 0.0573
2 7 12 0.0292 0.0273
2 8 0 8.3251 0.0398
2 8 1 -6.8408 0.2952
2 8 2 5.3352 0.0244
2 8 3 -3.3451 0.1535
2 8 4 1.2238 0.1097
2 8 5 0.2236 -0.0654
2 8 6 -1.4580 -0.0665
2 8 7 1.4409 -0.0962
2 8 8 -1.4022 -0.1232
2 8 9 0.9274 -0.3004
2 8 10 -0.7781 0.0326
2 8 11 0.6553 -0.1839
2 9 0 7.2775 -0.3733
2 9 1 -6.9595 -0.0889
2 9 2 6.4281 -0.3133
2 9 3 -4.7697 0.0635
2 9 4 3.6628 -0.1210
2 9 5 -2.1450 0.2344
2 9 6 1.5237 -0.0257
2 9 7 -0.7271 0.2807
2 9 8 0.1871 0.0831
2 9 9 0.2973 0.1219
2 9 10 -0.5763 0.0733
2 10 0 2.5700 0.2999
2 10 1 -3.9003 -0.1266
2 10 2 3.3155 0.2333
2 10 3 -3.3996 -0.2123
2 10 4 2.4803 -0.1110
2 10 5 -2.4976 -0.1449
2 10 6 2.2758 -0.1162
2 10 7 -2.0281 -0.2404
2 10 8 1.4604 -0.0077
2 10 9 -0.6899 -0.0235
2 11 0 -1.0423 0.0733
2 11 1 0.8306 0.0342
2 11 2 0.3931 0.3268
2 11 3 -0.1621 0.2802
2 11 4 0.5175 0.0428
2 11 5 -0.6869 0.3141
2 11 6 1.0750 0.2431
2 11 7 -1.3924 -0.2044
2 11 8 1.2635 0.3558
2 12 0 -4.2701 -0.3923
2 12 1 2.9814 -0.3618
2 12 2 -2.3231 -0.4491
2 12 3 1.4463 0.0536
2 12 4 -0.8466 -0.7611
2 12 5 0.5281 0.3340
2 12 6 -0.0268 -0.3532
2 13 0 -4.2096 0.3082
2 13 1 3.7947 0.3903
2 13 2 -3.1473 0.3311
2 13 3 1.8152 0.2772
2 13 4 -1.1414 -0.0699
2 14 0 -2.1227 -1.0769
2 14 1 2.6278 0.3627
2 14 2 -1.7683 -0.3445
3 -16 0 2.0797 0.4655
3 -16 1 -2.0532 0.3397
3 -16 2 1.4008 0.1433
3 -16 3 -0.5125 0.2379
3 -16 4 -0.4757 0.4391
3 -16 5 0.6292 -0.3402
3 -15 0 3.8447 -0.0497
3 -15 1 -2.9216 -0.3335
3 -15 2 2.2982 -0.3017
3 -15 3 -0.3060 -0.2004
3 -15 4 -0.3032 0.0689
3 -15 5 1.2011 -0.4166
3 -15 6 -0.7729 0.3837
3 -15 7 0.6087 -0.4090
3 -15 8 -0.3556 0.2561
3 -14 0 2.6060 0.0261
3 -14 1 -2.9368 0.2228
3 -14 2 0.9600 -0.1083
3 -14 3 -0.6113 0.0616
3 -14 4 -1.0110 -0.1680
3 -14 5 0.9247 -0.0415
3 -14 6 -1.4623 -0.0354
3 -14 7 1.3187 -0.1481
3 -14 8 -1.4631 0.1048
3 -14 9 1.4339 0.0666
3 -14 10 -1.1879 -0.0570
3 -13 0 1.0058 -0.0943
3 -13 1 -0.0312 0.3776
3 -13 2 0.3636 0.2550
3 -13 3 0.8839 0.3597
3 -13 4 -0.7149 0.1672
3 -13 5 1.2322 0.3858
3 -13 6 -1.2634 0.0829
3 -13 7 1.7984 0.0668
3 -13 8 -2.3262 0.0579
3 -13 9 2.6729 -0.0297
3 -13 10 -2.3576 -0.1322
3 -13 11 1.5701 -0.0680
3 -12 0 -2.1226 -0.3374
3 -12 1 1.2284 -0.6577
3 -12 2 -1.4781 -0.2251
3 -12 3 1.3986 -0.6593
3 -12 4 -1.2557 -0.1885
3 -12 5 1.0403 -0.3587
3 -12 6 -0.8218 -0.0912
3 -12 7 1.3346 -0.1171
3 -12 8 -2.1127 0.0036
3 -12 9 2.8609 0.0356
3 -12 10 -3.0905 0.0559
3 -12 11 2.2804 -0.0458
3 -12 12 -1.3819 0.1366
3 -11 0 -4.0609 0.5584
3 -11 1 3.2051 0.3288
3 -11 2 -3.2006 0.4958
3 -11 3 2.2850 0.1476
3 -11 4 -2.0620 0.4031
3 -11 5 0.7580 -0.0445
3 -11 6 -0.3862 0.1440
3 -11 7 -0.0074 0.0325
3 -11 8 -0.4737 -0.0904
3 -11 9 1.1491 0.0449
3 -11 10 -1.5901 -0.0096
3 -11 11 1.9527 0.0137
3 -11 12 -1.7178 0.0245
3 -11 13 1.5912 0.1339
3 -10 0 -5.1819 -0.2774
3 -10 1 5.8139 0.0326
3 -10 2 -4.5094 -0.2962
3 -10 3 4.1581 0.1456
3 -10 4 -2.2039 -0.0628
3 -10 5 1.1847 0.1061
3 -10 6 0.4100 -0.0180
3 -10 7 -1.2202 0.1361
3 -10 8 1.8116 -0.0185
3 -10 9 -1.9014 -0.0318
3 -10 10 1.3730 0.0313
3 -10 11 -0.5580 -0.0692
3 -10 12 -0.5044 -0.1348
3 -10 13 1.1052 -0.0011
3 -10 14 -1.0882 -0.1210
3 -9 0 -4.8233 -0.0660
3 -9 1 5.1982 -0.1835
3 -9 2 -5.6508 -0.2387
3 -9 3 4.2980 -0.1560
3 -9 4 -3.1016 -0.2529
3 -9 5 1.3475 -0.0408
3 -9 6 0.1603 -0.2091
3 -9 7 -1.6640 -0.0012
3 -9 8 2.9808 0.0157
3 -9 9 -3.7421 -0.0933
3 -9 10 3.7398 0.1376
3 -9 11 -2.9720 -0.0064
3 -9 12 1.8147 0.0777
3 -9 13 -1.0011 0.0340
3 -9 14 0.5123 0.1234
3 -9 15 -0.5658 -0.0246
3 -8 0 0.1365 0.3537
3 -8 1 2.0027 0.2067
3 -8 2 -3.3390 0.4086
3 -8 3 3.5400 0.0679
3 -8 4 -3.3654 0.2550
3 -8 5 2.3126 0.0426
3 -8 6 -1.1865 0.0794
3 -8 7 -0.4507 0.0130
3 -8 8 1.9281 0.0084
3 -8 9 -3.0694 0.0293
3 -8 10 3.6384 -0.0461
3 -8 11 -3.5367 0.0098
3 -8 12 3.3007 0.0190
3 -8 13 -2.7100 -0.0899
3 -8 14 2.2750 0.0560
3 -8 15 -1.4030 -0.0544
3 -7 0 6.5491 -0.3570
3 -7 1 -3.2490 0.0010
3 -7 2 1.2618 -0.1884
3 -7 3 1.3102 0.0603
3 -7 4 -2.2747 -0.0213
3 -7 5 3.0470 -0.0041
3 -7 6 -2.5018 0.0760
3 -7 7 1.6223 -0.0338
3 -7 8 -0.4211 -0.0590
3 -7 9 -0.6940 0.0642
3 -7 10 1.6189 -0.1328
3 -7 11 -2.5150 0.0001
3 -7 12 3.0367 -0.0162
3 -7 13 -3.2576 -0.0629
3 -7 14 2.5788 0.0003
3 -7 15 -1.6928 -0.0467
3 -6 0 10.2853 -0.0232
3 -6 1 -8.6618 -0.1995
3 -6 2 5.3685 -0.2539
3 -6 3 -2.8607 -0.0768
3 -6 4 0.0909 -0.2459
3 -6 5 1.5420 -0.0519
3 -6 6 -2.4275 -0.0449
3 -6 7 2.5500 0.0137
3 -6 8 -2.2882 0.0321
3 -6 9 1.6431 0.0500
3 -6 10 -0.6997 0.1017
3 -6 11 -0.5850 0.0080
3 -6 12 1.7519 0.0669
3 -6 13 -2.2818 0.0964
3 -6 14 2.1545 0.0038
3 -6 15 -1.2911 0.0546
3 -5 0 10.1472 0.6105
3 -5 1 -9.4387 0.1413
3 -5 2 8.0616 0.4949
3 -5 3 -5.9344 0.0981
3 -5 4 3.3136 0.2437
3 -5 5 -1.1680 0.0079
3 -5 6 -0.6956 0.0121
3 -5 7 1.9838 -0.0177
3 -5 8 -2.7061 -0.0355
3 -5 9 3.0366 -0.0910
3 -5 10 -2.3945 0.0338
3 -5 11 1.4015 -0.0718
3 -5 12 -0.0931 -0.0824
3 -5 13 -0.7846 0.0164
3 -5 14 1.0454 -0.1422
3 -5 15 -0.9064 -0.0593
3 -5 16 0.4907 -0.0715
3 -4 0 2.4459 -0.5451
3 -4 1 -4.3425 -0.1385
3 -4 2 6.0933 -0.2781
3 -4 3 -5.6895 -0.0674
3 -4 4 5.0654 0.0082
3 -4 5 -3.2539 -0.0096
3 -4 6 1.4780 0.0626
3 -4 7 0.2520 -0.0043
3 -4 8 -1.9427 0.0189
3 -4 9 2.7520 -0.0382
3 -4 10 -3.1064 -0.0228
3 -4 11 2.4109 0.0289
3 -4 12 -1.4596 0.0009
3 -4 13 0.4381 0.0607
3 -4 14 0.0994 0.1301
3 -4 15 -0.2517 0.0334
3 -4 16 0.0955 0.1237
3 -3 0 -11.2108 -0.0701
3 -3 1 5.6268 0.2025
3 -3 2 -1.8106 -0.2726
3 -3 3 -1.9251 0.0582
3 -3 4 3.4565 -0.2400
3 -3 5 -3.9157 -0.0031
3 -3 6 3.3383 -0.0255
3 -3 7 -1.9163 0.0147
3 -3 8 0.5326 0.1034
3 -3 9 0.9769 0.0687
3 -3 10 -1.7996 0.0558
3 -3 11 2.0189 0.0059
3 -3 12 -1.5315 0.0051
3 -3 13 0.9247 -0.1107
3 -3 14 -0.3360 -0.0294
3 -3 15 0.3667 -0.1330
3 -3 16 -0.3344 -0.0048
3 -2 0 -22.4836 0.4025
3 -2 1 17.3786 0.0576
3 -2 2 -10.7307 0.4411
3 -2 3 4.9143 0.0705
3 -2 4 -0.4835 0.1977
3 -2 5 -2.4525 -0.0137
3 -2 6 3.5504 -0.0393
3 -2 7 -3.7710 -0.0922
3 -2 8 3.0912 -0.1309
3 -2 9 -1.9182 -0.0576
3 -2 10 0.7587 -0.0397
3 -2 11 0.2043 -0.0064
3 -2 12 -0.6612 0.0309
3 -2 13 0.5359 0.1135
3 -2 14 -0.6035 -0.0694
3 -2 15 0.3221 0.1441
3 -2 16 -0.6054 -0.0338
3 -1 0 -26.4980 -0.4109
3 -1 1 22.5807 -0.3229
3 -1 2 -16.4716 -0.1147
3 -1 3 10.5829 -0.2444
3 -1 4 -4.8069 0.1184
3 -1 5 0.9823 -0.0030
3 -1 6 1.8197 0.1204
3 -1 7 -3.4621 0.1214
3 -1 8 3.9539 0.0210
3 -1 9 -3.9143 0.0498
3 -1 10 2.9447 -0.0673
3 -1 11 -1.8566 0.0246
3 -1 12 0.9922 -0.1190
3 -1 13 -0.1581 0.0808
3 -1 14 0.1525 -0.0263
3 -1 15 0.2179 0.0607
3 0 0 -20.0315 -0.0798
3 0 1 18.2478 0.3515
3 0 2 -15.7311 -0.2164
3 0 3 11.1400 0.0550
3 0 4 -7.3745 -0.2438
3 0 5 3.6893 -0.0263
3 0 6 -0.6909 -0.1541
3 0 7 -1.3883 -0.0033
3 0 8 3.1378 0.0736
3 0 9 -3.7336 0.0296
3 0 10 3.7414 0.0462
3 0 11 -3.2788 0.1071
3 0 12 2.2396 -0.0784
3 0 13 -1.7094 -0.1526
3 0 14 0.8034 0.1129
3 0 15 -0.6292 -0.4437
3 1 0 -5.3118 0.2633
3 1 1 7.6212 0.0869
3 1 2 -7.5173 0.3392
3 1 3 7.1616 0.1775
3 1 4 -5.7897 0.1760
3 1 5 3.9755 0.1358
3 1 6 -2.3025 -0.0330
3 1 7 0.2993 -0.0925
3 1 8 1.1881 -0.0249
3 1 9 -2.3409 -0.1486
3 1 10 3.1899 -0.0104
3 1 11 -3.1327 0.0759
3 1 12 3.1032 0.1222
3 1 13 -2.2292 0.0985
3 1 14 1.5451 0.3513
3 1 15 -0.6402 0.0055
3 2 0 8.6516 -0.1991
3 2 1 -5.6797 -0.5792
3 2 2 2.6851 -0.0774
3 2 3 -0.2278 -0.4381
3 2 4 -1.0157 0.0500
3 2 5 1.9504 -0.1085
3 2 6 -1.8336 0.1253
3 2 7 1.4087 0.0601
3 2 8 -0.6694 0.0653
3 2 9 -0.5798 -0.0061
3 2 10 1.3256 -0.0701
3 2 11 -2.2669 -0.1962
3 2 12 2.3830 -0.2243
3 2 13 -2.1256 -0.1013
3 2 14 1.4247 -0.4921
3 2 15 -0.3475 0.1681
3 3 0 16.2620 0.1866
3 3 1 -13.8808 0.4626
3 3 2 10.1405 0.0377
3 3 3 -7.3040 0.2082
3 3 4 4.0763 -0.0756
3 3 5 -1.8971 -0.0179
3 3 6 0.0629 -0.0843
3 3 7 1.1317 0.0407
3 3 8 -1.2282 -0.0037
3 3 9 1.0856 0.1499
3 3 10 -0.2143 0.2602
3 3 11 -0.5891 0.1400
3 3 12 1.1023 0.2172
3 3 13 -1.5493 0.4221
3 3 14 0.9557 -0.2448
3 4 0 14.8929 -0.1381
3 4 1 -13.4544 0.0060
3 4 2 12.2748 -0.1144
3 4 3 -9.6463 0.1895
3 4 4 7.4484 -0.0421
3 4 5 -4.8932 0.1212
3 4 6 2.5179 -0.1026
3 4 7 -0.7603 -0.0293
3 4 8 -0.5940 -0.1844
3 4 9 1.1927 -0.2554
3 4 10 -1.0309 -0.1043
3 4 11 0.8307 -0.2677
3 4 12 0.2370 -0.1536
3 4 13 -0.3712 -0.0136
3 4 14 0.9917 -0.1516
3 5 0 7.0043 0.0435
3 5 1 -8.4990 -0.2841
3 5 2 8.4500 0.0219
3 5 3 -8.1627 -0.2535
3 5 4 7.0985 0.0744
3 5 5 -5.6556 -0.0353
3 5 6 3.9818 0.1169
3 5 7 -2.1905 0.1365
3 5 8 0.3102 0.2053
3 5 9 0.6491 0.0759
3 5 10 -1.5783 0.1688
3 5 11 0.9299 0.0126
3 5 12 -0.8519 0.0743
3 5 13 -0.1593 -0.1898
3 6 0 -0.5196 0.0520
3 6 1 -1.4666 0.2271
3 6 2 3.0115 0.0880
3 6 3 -4.1516 0.0307
3 6 4 4.6271 -0.0339
3 6 5 -4.5695 -0.0540
3 6 6 3.9374 -0.1275
3 6 7 -2.2139 -0.0759
3 6 8 0.8173 -0.0764
3 6 9 1.0337 0.0345
3 6 10 -1.1508 0.0277
3 6 11 1.3970 -0.0096
3 6 12 -0.5025 0.3854
3 7 0 -6.1397 -0.1044
3 7 1 4.6127 0.0395
3 7 2 -2.3844 -0.0285
3 7 3 0.4973 0.1823
3 7 4 1.2784 -0.0656
3 7 5 -2.6153 0.1874
3 7 6 2.5695 -0.0409
3 7 7 -2.1783 0.0230
3 7 8 0.5210 -0.1822
3 7 9 0.2152 0.0216
3 7 10 -0.9972 -0.2072
3 7 11 0.6766 -0.3111
3 7 12 -0.4845 0.2939
3 8 0 -8.3918 -0.0040
3 8 1 7.3327 -0.3618
3 8 2 -5.9162 -0.0181
3 8 3 4.0090 -0.1975
3 8 4 -1.7848 -0.0266
3 8 5 0.4284 -0.0508
3 8 6 0.8394 0.1543
3 8 7 -0.8363 0.0690
3 8 8 0.9074 0.1274
3 8 9 -0.4312 0.2190
3 8 10 0.1349 0.1458
3 8 11 0.1244 -0.0793
3 9 0 -5.7027 0.2594
3 9 1 5.6961 0.2890
3 9 2 -5.4133 0.1394
3 9 3 4.0225 0.0616
3 9 4 -3.2400 0.0364
3 9 5 1.9876 -0.1323
3 9 6 -1.4372 -0.1196
3 9 7 0.5300 -0.1130
3 9 8 0.1853 -0.1327
3 9 9 -0.5698 -0.1619
3 9 10 0.6081 0.1257
3 10 0 -0.5207 -0.4219
3 10 1 1.8755 0.0972
3 10 2 -1.5540 -0.1795
3 10 3 1.9392 0.0360
3 10 4 -1.4400 0.1727
3 10 5 1.7028 0.1812
3 10 6 -1.5615 -0.1241
3 10 7 1.1835 0.4320
3 10 8 -0.5988 -0.1900
3 11 0 2.5904 -0.1139
3 11 1 -2.2638 -0.0008
3 11 2 0.8182 -0.0018
3 11 3 -0.7023 -0.5685
3 11 4 0.0475 0.3220
3 11 5 0.2261 -0.4258
3 11 6 -0.5308 -0.1482
3 11 7 0.6742 0.3082
3 12 0 4.7665 0.1342
3 12 1 -3.2900 0.3436
3 12 2 2.4939 0.3406
3 12 3 -1.2608 -0.1361
3 12 4 0.5462 0.7410
3 12 5 -0.1356 -0.4688
3 13 0 3.4829 -0.0229
3 13 1 -3.2133 -0.3803
3 13 2 2.4029 -0.3858
3 13 3 -1.2619 -0.0434
3 14 0 1.2047 1.1958
4 -16 0 -2.1277 0.0178
4 -16 1 1.9939 -0.6712
4 -16 2 -1.2897 -0.0539
4 -16 3 0.2023 -0.0828
4 -16 4 0.7712 -0.7472
4 -16 5 -0.8842 0.6178
4 -15 0 -2.6935 0.3396
4 -15 1 2.0207 0.1834
4 -15 2 -1.4790 0.4270
4 -15 3 -0.2096 0.2534
4 -15 4 0.7568 -0.0479
4 -15 5 -1.6301 0.4692
4 -15 6 1.2089 -0.3738
4 -15 7 -1.0064 0.3883
4 -15 8 0.5026 -0.2450
4 -14 0 -0.7036 -0.2415
4 -14 1 1.1563 -0.1870
4 -14 2 0.3311 -0.0636
4 -14 3 -0.2629 -0.1675
4 -14 4 1.6376 0.1474
4 -14 5 -1.4877 -0.0638
4 -14 6 2.1617 0.0662
4 -14 7 -1.9640 0.0857
4 -14 8 1.9226 0.0420
4 -14 9 -1.5333 -0.1571
4 -14 10 0.8632 0.1707
4 -13 0 0.6245 -0.0631
4 -13 1 -1.5358 -0.0459
4 -13 2 0.8382 -0.2334
4 -13 3 -1.8498 -0.2318
4 -13 4 1.2985 -0.1260
4 -13 5 -1.8802 -0.2944
4 -13 6 1.8821 -0.1246
4 -13 7 -2.5378 -0.0892
4 -13 8 2.9693 -0.0228
4 -13 9 -2.9779 -0.0458
4 -13 10 2.3699 0.1245
4 -13 11 -1.2170 0.1153
4 -12 0 2.9575 0.2625
4 -12 1 -1.9700 0.4501
4 -12 2 2.3538 0.3041
4 -12 3 -1.8114 0.4823
4 -12 4 1.6832 0.2306
4 -12 5 -1.1928 0.3489
4 -12 6 1.1230 0.1217
4 -12 7 -1.6375 0.1033
4 -12 8 2.3536 0.0352
4 -12 9 -3.0010 -0.0313
4 -12 10 3.0014 -0.1123
4 -12 11 -2.3198 -0.0071
4 -12 12 1.5778 -0.1205
4 -11 0 4.0078 -0.3314
4 -11 1 -3.5916 -0.5371
4 -11 2 3.1879 -0.2927
4 -11 3 -2.2832 -0.3655
4 -11 4 1.6177 -0.2838
4 -11 5 -0.3928 -0.1590
4 -11 6 -0.0378 -0.0436
4 -11 7 0.4121 -0.1373
4 -11 8 -0.0046 0.1103
4 -11 9 -0.5145 0.0044
4 -11 10 1.0333 0.0627
4 -11 11 -1.5913 -0.0184
4 -11 12 1.6176 0.1557
4 -11 13 -1.6752 -0.1644
4 -10 0 4.6711 0.3491
4 -10 1 -5.2105 0.0787
4 -10 2 3.9774 0.3113
4 -10 3 -3.2224 0.0017
4 -10 4 1.2648 0.1611
4 -10 5 -0.2304 -0.1001
4 -10 6 -1.2425 0.1099
4 -10 7 2.0013 -0.1215
4 -10 8 -2.6504 -0.0271
4 -10 9 2.7402 0.0055
4 -10 10 -2.1352 -0.0257
4 -10 11 1.3166 -0.0651
4 -10 12 -0.2332 0.1546
4 -10 13 -0.1017 -0.0538
4 -10 14 0.1912 0.0988
4 -9 0 3.4018 -0.0154
4 -9 1 -3.9642 0.1470
4 -9 2 4.3468 -0.0027
4 -9 3 -3.0054 0.1715
4 -9 4 1.9608 0.0872
4 -9 5 -0.3906 0.0628
4 -9 6 -0.8412 0.0846
4 -9 7 2.2069 0.0921
4 -9 8 -3.3659 -0.0542
4 -9 9 3.9872 0.0840
4 -9 10 -4.0194 -0.0434
4 -9 11 3.3345 -0.0397
4 -9 12 -2.6190 -0.0621
4 -9 13 1.9270 -0.0373
4 -9 14 -1.5378 -0.1179
4 -8 0 -1.6650 -0.1964
4 -8 1 -0.5588 -0.1855
4 -8 2 1.8541 -0.2710
4 -8 3 -2.3273 -0.0696
4 -8 4 2.2810 -0.1894
4 -8 5 -1.6279 0.0013
4 -8 6 0.7460 -0.1261
4 -8 7 0.5167 0.0368
4 -8 8 -1.7195 -0.0182
4 -8 9 2.7383 -0.0462
4 -8 10 -3.3217 0.0773
4 -8 11 3.5028 0.0155
4 -8 12 -3.3355 0.0116
4 -8 13 2.7916 0.1092
4 -8 14 -2.0696 0.0581
4 -8 15 1.1313 0.0169
4 -7 0 -7.0037 0.2701
4 -7 1 4.0286 0.0204
4 -7 2 -1.9786 0.1765
4 -7 3 -0.4269 -0.0522
4 -7 4 1.5348 0.0309
4 -7 5 -2.3365 0.0047
4 -7 6 2.1346 -0.0385
4 -7 7 -1.5937 0.0005
4 -7 8 0.7339 0.0629
4 -7 9 0.2912 -0.0467
4 -7 10 -1.3322 0.0430
4 -7 11 2.2824 0.0016
4 -7 12 -2.6436 -0.0239
4 -7 13 2.4520 -0.0493
4 -7 14 -1.4936 0.0113
4 -7 15 0.6757 -0.0601
4 -6 0 -8.8584 -0.0134
4 -6 1 7.5313 0.1815
4 -6 2 -4.6517 0.1190
4 -6 3 2.4343 0.1506
4 -6 4 -0.0738 0.1072
4 -6 5 -1.3597 0.0634
4 -6 6 2.1938 0.0468
4 -6 7 -2.5168 -0.0556
4 -6 8 2.3844 -0.0343
4 -6 9 -1.7910 0.0009
4 -6 10 0.7516 -0.1200
4 -6 11 0.4242 0.0276
4 -6 12 -1.3130 -0.0019
4 -6 13 1.3671 -0.0749
4 -6 14 -1.0424 0.0458
4 -6 15 0.2548 -0.0216
4 -5 0 -6.7154 -0.3483
4 -5 1 6.4076 -0.2461
4 -5 2 -5.5162 -0.3443
4 -5 3 3.8792 -0.0969
4 -5 4 -1.8894 -0.1926
4 -5 5 0.2900 -0.0023
4 -5 6 1.1546 0.0300
4 -5 7 -2.1565 0.0297
4 -5 8 2.7261 0.0468
4 -5 9 -2.8964 0.0888
4 -5 10 2.2788 0.0014
4 -5 11 -1.3380 0.0278
4 -5 12 0.3296 0.0682
4 -5 13 0.3864 0.0181
4 -5 14 -0.3970 0.0494
4 -5 15 0.3026 0.0797
4 -4 0 1.2286 0.5164
4 -4 1 1.0123 0.0970
4 -4 2 -2.9498 0.3091
4 -4 3 3.0743 -0.0003
4 -4 4 -2.9179 0.0513
4 -4 5 1.7449 -0.0527
4 -4 6 -0.5626 -0.0574
4 -4 7 -0.5616 -0.0246
4 -4 8 1.7784 -0.0240
4 -4 9 -2.3632 -0.0235
4 -4 10 2.7009 0.0459
4 -4 11 -2.2138 -0.0598
4 -4 12 1.3551 -0.0378
4 -4 13 -0.5308 -0.0358
4 -4 14 -0.0004 -0.1654
4 -4 15 -0.0577 -0.0437
4 -3 0 12.1617 -0.1373
4 -3 1 -6.9354 -0.0518
4 -3 2 3.1783 0.0676
4 -3 3 0.4331 0.0325
4 -3 4 -2.0615 0.1398
4 -3 5 2.6992 0.0482
4 -3 6 -2.5832 0.0043
4 -3 7 1.7139 -0.0060
4 -3 8 -0.8745 -0.0608
4 -3 9 -0.4107 -0.0711
4 -3 10 1.3138 -0.0271
4 -3 11 -1.7590 0.0343
4 -3 12 1.5441 0.0444
4 -3 13 -0.9900 0.0979
4 -3 14 0.5034 0.1642
4 -3 15 -0.4650 0.0925
4 -2 0 19.1971 -0.2997
4 -2 1 -14.7733 0.0072
4 -2 2 8.9847 -0.3892
4 -2 3 -4.1060 -0.0091
4 -2 4 0.4518 -0.1893
4 -2 5 2.0140 0.0503
4 -2 6 -3.0709 0.0437
4 -2 7 3.5914 0.0920
4 -2 8 -3.2126 0.1279
4 -2 9 2.2232 0.0592
4 -2 10 -0.9896 -0.0043
4 -2 11 -0.1642 -0.0333
4 -2 12 0.7960 -0.0633
4 -2 13 -0.7831 -0.2164
4 -2 14 0.8263 0.0160
4 -2 15 -0.4605 -0.2017
4 -1 0 19.4506 0.3502
4 -1 1 -16.3495 0.2147
4 -1 2 11.7975 0.1833
4 -1 3 -7.4759 0.0983
4 -1 4 3.2948 -0.0181
4 -1 5 -0.4432 -0.0991
4 -1 6 -1.8221 -0.0880
4 -1 7 3.3333 -0.1323
4 -1 8 -3.8333 -0.0527
4 -1 9 3.8240 -0.0130
4 -1 10 -2.8965 0.0944
4 -1 11 1.7977 0.0176
4 -1 12 -0.9600 0.1668
4 -1 13 0.0404 0.0800
4 -1 14 -0.0869 -0.0332
4 -1 15 -0.3517 0.1650
4 0 0 11.6116 -0.1221
4 0 1 -10.8181 -0.2009
4 0 2 9.5962 0.0894
4 0 3 -6.8747 -0.0342
4 0 4 4.5766 0.2144
4 0 5 -2.1791 0.0236
4 0 6 -0.0609 0.1221
4 0 7 1.5849 0.0408
4 0 8 -3.1094 -0.1081
4 0 9 3.6764 -0.0624
4 0 10 -3.7607 -0.0550
4 0 11 3.4591 -0.1710
4 0 12 -2.3001 -0.0197
4 0 13 1.7971 0.1550
4 0 14 -0.5868 -0.2346
4 0 15 0.5025 0.4245
4 1 0 -0.8422 -0.1765
4 1 1 -1.7522 0.0082
4 1 2 2.5666 -0.2828
4 1 3 -3.0889 -0.0675
4 1 4 2.7928 -0.1698
4 1 5 -1.9490 -0.0204
4 1 6 1.2919 -0.0035
4 1 7 0.0095 0.1623
4 1 8 -1.1589 0.0610
4 1 9 2.3240 0.1562
4 1 10 -3.4189 0.0585
4 1 11 3.2667 -0.0177
4 1 12 -3.2201 -0.1028
4 1 13 1.8196 -0.1243
4 1 14 -1.1379 -0.2034
4 2 0 -10.4301 0.2739
4 2 1 7.6086 0.2495
4 2 2 -4.7769 0.1691
4 2 3 2.4788 0.1801
4 2 4 -1.0494 -0.0259
4 2 5 -0.4094 -0.0081
4 2 6 1.1139 -0.1476
4 2 7 -1.3283 -0.1343
4 2 8 0.9419 -0.0810
4 2 9 0.4562 -0.0090
4 2 10 -1.2024 0.0125
4 2 11 2.2885 0.2350
4 2 12 -1.9151 0.2621
4 2 13 1.5527 0.0468
4 2 14 -0.4628 0.6352
4 3 0 -13.8365 -0.1272
4 3 1 11.9220 -0.3446
4 3 2 -9.1614 0.0614
4 3 3 6.9399 -0.1523
4 3 4 -4.3439 0.1613
4 3 5 2.1396 0.0308
4 3 6 -0.2697 0.1678
4 3 7 -1.2671 -0.0460
4 3 8 1.3761 0.0072
4 3 9 -1.4130 -0.1295
4 3 10 0.3684 -0.2962
4 3 11 0.1774 -0.2548
4 3 12 -0.6795 -0.1813
4 3 13 0.7038 -0.5659
4 3 14 -0.1939 0.1234
4 4 0 -10.4730 0.0098
4 4 1 9.9711 0.0577
4 4 2 -9.2880 -0.0533
4 4 3 7.5270 -0.0680
4 4 4 -5.6585 -0.0745
4 4 5 3.8019 -0.0646
4 4 6 -1.7013 0.0864
4 4 7 0.3881 0.0739
4 4 8 0.9960 0.1972
4 4 9 -1.4068 0.2992
4 4 10 1.3011 0.2673
4 4 11 -0.9226 0.2040
4 4 12 0.0250 0.3853
4 4 13 -0.0044 0.0649
4 5 0 -3.3461 0.0787
4 5 1 5.0802 0.1696
4 5 2 -5.6367 -0.0033
4 5 3 5.3839 0.1756
4 5 4 -4.8008 -0.0931
4 5 5 3.6198 -0.0476
4 5 6 -2.5424 -0.1617
4 5 7 0.9944 -0.2037
4 5 8 0.5450 -0.2661
4 5 9 -1.2858 -0.1961
4 5 10 1.8144 -0.2010
4 5 11 -0.8658 -0.1223
4 5 12 0.6827 -0.1828
4 6 0 3.1052 -0.0247
4 6 1 -0.8007 -0.1666
4 6 2 -0.7389 0.0127
4 6 3 2.1516 0.0049
4 6 4 -2.7149 0.1582
4 6 5 2.9300 0.1175
4 6 6 -2.4369 0.2066
4 6 7 0.9018 0.1465
4 6 8 0.2324 0.1572
4 6 9 -1.7465 0.0538
4 6 10 1.4168 -0.0833
4 6 11 -1.4143 0.2634
4 6 12 0.3488 -0.5358
4 7 0 7.0690 -0.0645
4 7 1 -5.8090 0.0014
4 7 2 3.5552 -0.1313
4 7 3 -1.6542 -0.1672
4 7 4 -0.1534 -0.1254
4 7 5 1.5169 -0.1253
4 7 6 -1.4738 -0.1195
4 7 7 1.3608 -0.0054
4 7 8 0.0202 0.0836
4 7 9 -0.3771 0.0983
4 7 10 1.1009 -0.0522
4 7 11 -0.7730 0.5675
4 8 0 7.6235 0.1247
4 8 1 -6.7088 0.2909
4 8 2 5.5080 0.1643
4 8 3 -3.8804 0.1995
4 8 4 1.9787 0.0626
4 8 5 -1.0221 0.0790
4 8 6 -0.2467 -0.1063
4 8 7 0.4342 -0.0991
4 8 8 -0.9443 -0.1772
4 8 9 0.6404 -0.0669
4 8 10 -0.2668 -0.3853
4 9 0 3.6472 -0.2004
4 9 1 -3.7162 -0.4252
4 9 2 3.5347 -0.0904
4 9 3 -2.5212 -0.1400
4 9 4 2.3187 0.0583
4 9 5 -1.5419 -0.0614
4 9 6 1.2609 0.3882
4 9 7 -0.3193 -0.0924
4 9 8 -0.5100 0.2425
4 9 9 0.8315 0.2086
4 10 0 -1.2550 0.4426
4 10 1 0.0881 0.0731
4 10 2 -0.2708 0.0109
4 10 3 -0.3069 0.1664
4 10 4 0.1419 -0.2343
4 10 5 -0.6384 -0.2533
4 10 6 0.6917 0.2841
4 10 7 -0.3845 -0.5912
4 11 0 -3.5197 0.0706
4 11 1 3.0288 -0.0303
4 11 2 -1.5073 -0.1276
4 11 3 1.1967 0.5779
4 11 4 -0.5169 -0.3648
4 11 5 0.2500 0.3893
4 11 6 -0.0928 0.1185
4 12 0 -4.5206 -0.0141
4 12 1 2.9898 -0.3422
4 12 2 -2.1180 -0.0594
4 12 3 0.8523 -0.0786
4 12 4 -0.1964 -0.4271
4 13 0 -2.4281 -0.0781
4 13 1 2.2838 0.2096
5 -16 0 1.4573 -0.1325
5 -16 1 -1.2674 0.6888
5 -16 2 0.8105 0.0815
5 -16 3 0.1467 0.0630
5 -16 4 -0.8577 0.7288
5 -16 5 0.9685 -0.4810
5 -15 0 0.9616 -0.2255
5 -15 1 -0.6372 -0.3384
5 -15 2 0.3902 -0.3972
5 -15 3 0.6620 -0.2478
5 -15 4 -1.0116 -0.1846
5 -15 5 1.7690 -0.2639
5 -15 6 -1.4519 0.0474
5 -15 7 1.2881 -0.1312
5 -15 8 -0.5903 -0.0239
5 -14 0 -0.9711 0.4925
5 -14 1 0.4255 0.1101
5 -14 2 -1.2877 0.2450
5 -14 3 0.8304 0.2696
5 -14 4 -1.8309 -0.1000
5 -14 5 1.6451 0.2126
5 -14 6 -2.4264 -0.1092
5 -14 7 2.2180 0.0570
5 -14 8 -2.0974 -0.1679
5 -14 9 1.3891 0.1947
5 -14 10 -0.4622 -0.1870
5 -13 0 -1.5858 -0.0857
5 -13 1 2.2498 -0.0163
5 -13 2 -1.2792 0.0033
5 -13 3 1.9794 0.1523
5 -13 4 -1.1669 0.0183
5 -13 5 1.7833 0.1760
5 -13 6 -1.7628 0.1221
5 -13 7 2.5560 0.0446
5 -13 8 -2.8832 0.1031
5 -13 9 2.7481 -0.0486
5 -13 10 -2.0684 0.0586
5 -13 11 0.9114 -0.1970
5 -12 0 -3.1307 -0.3275
5 -12 1 1.9394 -0.0873
5 -12 2 -2.2059 -0.3639
5 -12 3 1.2536 -0.2285
5 -12 4 -1.1642 -0.2449
5 -12 5 0.4921 -0.2293
5 -12 6 -0.6191 -0.1621
5 -12 7 1.0540 -0.0950
5 -12 8 -1.7263 -0.0007
5 -12 9 2.3131 -0.0835
5 -12 10 -2.2929 0.1870
5 -12 11 1.9699 0.0154
5 -12 12 -1.4422 0.0821
5 -11 0 -3.5453 0.1912
5 -11 1 3.1745 0.4424
5 -11 2 -2.2260 0.2458
5 -11 3 1.3597 0.3093
5 -11 4 -0.4118 0.2353
5 -11 5 -0.4942 0.2195
5 -11 6 0.9357 0.0115
5 -11 7 -1.2112 0.1599
5 -11 8 0.8891 -0.0769
5 -11 9 -0.4753 -0.0151
5 -11 10 -0.1453 -0.1326
5 -11 11 0.7098 0.0497
5 -11 12 -0.8888 -0.2803
5 -11 13 0.9432 0.1115
5 -10 0 -3.7770 -0.2165
5 -10 1 3.8454 -0.2411
5 -10 2 -2.6586 -0.1309
5 -10 3 1.6206 -0.1882
5 -10 4 -0.0771 -0.0918
5 -10 5 -0.7891 -0.0341
5 -10 6 1.8935 -0.0397
5 -10 7 -2.5357 -0.0003
5 -10 8 3.1096 0.0787
5 -10 9 -3.1195 0.0454
5 -10 10 2.5732 -0.0057
5 -10 11 -1.8949 0.1789
5 -10 12 1.0732 -0.0836
5 -10 13 -0.9085 0.0884
5 -9 0 -1.8551 0.0447
5 -9 1 2.4014 -0.1036
5 -9 2 -2.5769 0.0834
5 -9 3 1.6084 -0.1078
5 -9 4 -0.8769 0.0085
5 -9 5 -0.1799 -0.0756
5 -9 6 1.0741 0.0469
5 -9 7 -2.1612 -0.1502
5 -9 8 3.1044 0.0627
5 -9 9 -3.6128 -0.0706
5 -9 10 3.6950 -0.0336
5 -9 11 -3.1551 -0.0050
5 -9 12 2.6878 0.0433
5 -9 13 -1.9315 -0.0181
5 -9 14 1.4900 0.0513
5 -8 0 2.6653 0.1109
5 -8 1 -0.7088 0.1765
5 -8 2 -0.6507 0.1112
5 -8 3 1.3266 0.0866
5 -8 4 -1.5991 0.0676
5 -8 5 1.3075 -0.0013
5 -8 6 -0.7487 0.0621
5 -8 7 -0.1747 -0.0107
5 -8 8 1.1607 -0.0100
5 -8 9 -2.1310 0.0574
5 -8 10 2.7419 -0.0343
5 -8 11 -3.0158 -0.0326
5 -8 12 2.6186 0.0056
5 -8 13 -1.9189 -0.0776
5 -8 14 0.9390 -0.0933
5 -7 0 6.5751 -0.2025
5 -7 1 -3.9237 -0.0198
5 -7 2 1.9839 -0.0892
5 -7 3 0.2536 0.0307
5 -7 4 -1.3301 0.0197
5 -7 5 2.0794 0.0388
5 -7 6 -2.0761 -0.0075
5 -7 7 1.7499 0.0580
5 -7 8 -1.1017 -0.0575
5 -7 9 0.1291 0.0039
5 -7 10 0.9401 0.0189
5 -7 11 -1.7264 -0.0115
5 -7 12 1.8575 0.0351
5 -7 13 -1.3040 0.0771
5 -7 14 0.3882 0.0383
5 -6 0 6.4607 -0.0513
5 -6 1 -5.4836 -0.1391
5 -6 2 3.0433 -0.0899
5 -6 3 -1.2338 -0.1864
5 -6 4 -0.5832 -0.0773
5 -6 5 1.6542 -0.0502
5 -6 6 -2.2220 -0.0731
5 -6 7 2.5378 0.0682
5 -6 8 -2.4133 0.0399
5 -6 9 1.9224 -0.0147
5 -6 10 -1.0120 0.0898
5 -6 11 0.0430 -0.0280
5 -6 12 0.6231 -0.0147
5 -6 13 -0.6046 -0.0346
5 -6 14 0.3511 0.0198
5 -6 15 0.1945 -0.0870
5 -5 0 3.1146 0.2495
5 -5 1 -3.1472 0.2781
5 -5 2 2.7194 0.2433
5 -5 3 -1.6271 0.1459
5 -5 4 0.2643 0.1063
5 -5 5 0.6884 0.0353
5 -5 6 -1.5752 -0.0644
5 -5 7 2.0904 -0.0347
5 -5 8 -2.4565 -0.0833
5 -5 9 2.6323 -0.0323
5 -5 10 -2.2967 -0.0642
5 -5 11 1.6044 0.0148
5 -5 12 -0.7614 0.0012
5 -5 13 -0.0378 -0.0843
5 -5 14 0.1367 0.0824
5 -5 15 -0.1571 -0.1079
5 -4 0 -3.8989 -0.3496
5 -4 1 1.4950 -0.1858
5 -4 2 0.5608 -0.2274
5 -4 3 -1.0688 -0.0123
5 -4 4 1.2723 -0.0309
5 -4 5 -0.6716 0.0518
5 -4 6 0.1612 0.0971
5 -4 7 0.2866 0.0424
5 -4 8 -1.0751 0.0195
5 -4 9 1.6753 0.0717
5 -4 10 -2.3215 -0.0511
5 -4 11 2.2758 0.0373
5 -4 12 -1.5758 0.0560
5 -4 13 0.8084 0.0236
5 -4 14 -0.0608 0.1152
5 -4 15 0.0631 0.0676
5 -3 0 -11.5868 0.2200
5 -3 1 6.9355 -0.0058
5 -3 2 -3.4584 0.0220
5 -3 3 0.2544 -0.0736
5 -3 4 1.2916 -0.0737
5 -3 5 -2.0367 -0.0968
5 -3 6 2.4329 0.0165
5 -3 7 -2.1033 -0.0155
5 -3 8 1.6642 0.0559
5 -3 9 -0.3587 0.0233
5 -3 10 -0.8955 0.0728
5 -3 11 1.7355 -0.0871
5 -3 12 -1.9012 -0.0716
5 -3 13 1.3225 -0.0337
5 -3 14 -0.7875 -0.2853
5 -3 15 0.3827 -0.0199
5 -2 0 -14.9954 0.1515
5 -2 1 11.4052 0.0490
5 -2 2 -6.8001 0.2054
5 -2 3 2.9960 0.0723
5 -2 4 -0.2104 0.0707
5 -2 5 -1.9312 -0.0178
5 -2 6 2.9940 -0.0969
5 -2 7 -3.7729 -0.0950
5 -2 8 3.5139 -0.1056
5 -2 9 -2.5162 -0.1079
5 -2 10 1.1340 0.0666
5 -2 11 0.2971 0.0351
5 -2 12 -1.0476 0.1052
5 -2 13 1.1952 0.2612
5 -2 14 -1.0417 0.0581
5 -2 15 0.5470 0.2213
5 -1 0 -12.7734 -0.2319
5 -1 1 10.7055 -0.1233
5 -1 2 -7.6569 -0.1718
5 -1 3 4.8124 0.0343
5 -1 4 -1.8735 -0.0012
5 -1 5 -0.2293 0.1923
5 -1 6 2.0666 0.1103
5 -1 7 -3.3620 0.1487
5 -1 8 3.7514 0.0924
5 -1 9 -3.7639 -0.0003
5 -1 10 2.8391 -0.1211
5 -1 11 -1.8062 -0.0782
5 -1 12 0.8587 -0.1869
5 -1 13 0.0743 -0.2541
5 -1 14 -0.0942 0.0462
5 0 0 -5.1157 0.1278
5 0 1 5.1811 0.0755
5 0 2 -4.9143 -0.0582
5 0 3 3.4956 -0.0744
5 0 4 -2.1628 -0.1873
5 0 5 0.8198 -0.1265
5 0 6 0.7072 -0.0947
5 0 7 -1.6008 -0.0905
5 0 8 2.9844 0.0937
5 0 9 -3.5552 0.1260
5 0 10 3.8429 0.0831
5 0 11 -3.5576 0.2282
5 0 12 2.2943 0.1634
5 0 13 -1.6484 -0.0755
5 0 14 0.2895 0.2997
5 1 0 4.2378 0.0537
5 1 1 -1.7619 0.0891
5 1 2 0.5784 0.1989
5 1 3 0.0953 0.1034
5 1 4 -0.5650 0.1533
5 1 5 0.4482 0.0046
5 1 6 -0.8685 -0.0054
5 1 7 0.1124 -0.1534
5 1 8 0.7218 -0.1554
5 1 9 -2.0449 -0.1745
5 1 10 3.2834 -0.1335
5 1 11 -3.0853 -0.1071
5 1 12 2.9734 0.0169
5 1 13 -1.2770 0.0820
5 1 14 0.7088 0.0093
5 2 0 9.9705 -0.2531
5 2 1 -7.5705 -0.1213
5 2 2 5.5251 -0.1783
5 2 3 -3.4908 -0.0366
5 2 4 2.1897 0.0259
5 2 5 -0.1866 0.1276
5 2 6 -0.9776 0.1565
5 2 7 1.7158 0.2521
5 2 8 -1.5137 0.1301
5 2 9 0.1273 0.0858
5 2 10 0.5490 0.0673
5 2 11 -1.7688 -0.1339
5 2 12 1.1619 -0.2545
5 2 13 -1.0116 0.0460
5 3 0 10.5090 0.1629
5 3 1 -9.4745 0.0982
5 3 2 7.4249 -0.0365
5 3 3 -5.8144 -0.0723
5 3 4 3.5364 -0.1793
5 3 5 -1.5987 -0.1786
5 3 6 -0.0860 -0.2258
5 3 7 1.6046 -0.0770
5 3 8 -1.7042 -0.0331
5 3 9 2.0113 0.0711
5 3 10 -0.8620 0.1731
5 3 11 0.5273 0.3944
5 3 12 0.2467 0.0256
5 3 13 -0.0752 0.6027
5 4 0 6.7982 0.0843
5 4 1 -6.9042 0.0260
5 4 2 6.5447 0.2305
5 4 3 -5.1221 0.0943
5 4 4 3.5108 0.2380
5 4 5 -2.3369 0.0902
5 4 6 0.7110 0.0405
5 4 7 0.0153 -0.0973
5 4 8 -1.4001 -0.1387
5 4 9 1.5442 -0.2575
5 4 10 -1.5590 -0.4262
5 4 11 0.8871 -0.0689
5 4 12 -0.2028 -0.5634
5 5 0 0.7776 -0.2468
5 5 1 -2.5675 -0.1814
5 5 2 3.3446 -0.1443
5 5 3 -2.9869 -0.1605
5 5 4 2.8628 -0.0152
5 5 5 -1.9352 0.0604
5 5 6 1.5610 0.1631
5 5 7 -0.2519 0.2099
5 5 8 -0.7420 0.3045
5 5 9 1.3137 0.2855
5 5 10 -1.4522 0.2390
5 5 11 0.5534 0.2008
5 5 12 -0.3880 0.2517
5 6 0 -4.4491 0.1687
5 6 1 2.1285 0.1449
5 6 2 -0.8778 0.0468
5 6 3 -0.7593 -0.0274
5 6 4 1.2579 -0.1527
5 6 5 -1.8745 -0.2078
5 6 6 1.5461 -0.2121
5 6 7 -0.5939 -0.2619
5 6 8 -0.0923 -0.1872
5 6 9 1.1397 -0.2093
5 6 10 -0.7239 0.1345
5 6 11 0.8891 -0.4406
5 7 0 -6.5499 0.0349
5 7 1 5.7478 -0.0160
5 7 2 -3.6150 0.1701
5 7 3 2.1832 0.1602
5 7 4 -0.5788 0.2670
5 7 5 -0.5041 0.1211
5 7 6 0.6716 0.2494
5 7 7 -1.1149 0.0253
5 7 8 0.3935 0.0692
5 7 9 -0.5033 -0.2059
5 7 10 -0.3071 0.2448
5 8 0 -5.6254 -0.2269
5 8 1 4.6327 -0.1620
5 8 2 -3.8840 -0.3089
5 8 3 2.8069 -0.1778
5 8 4 -1.7721 -0.1978
5 8 5 1.5046 -0.0227
5 8 6 -0.4060 -0.0744
5 8 7 0.0251 0.1633
5 8 8 1.0074 0.1710
5 8 9 -0.9198 -0.0143
5 9 0 -1.1045 0.1931
5 9 1 1.1718 0.4290
5 9 2 -0.9879 0.1562
5 9 3 0.4679 0.1656
5 9 4 -0.9618 -0.0879
5 9 5 0.8272 0.2178
5 9 6 -1.0923 -0.5563
5 9 7 0.3619 0.2070
5 9 8 0.2867 -0.3320
5 10 0 2.5645 -0.3928
5 10 1 -1.6368 -0.2067
5 10 2 1.7384 0.0508
5 10 3 -1.1276 -0.2340
5 10 4 1.1490 0.2338
5 10 5 -0.4488 0.2604
5 10 6 0.1269 -0.2379
5 11 0 3.6161 0.0354
5 11 1 -2.9207 0.1178
5 11 2 1.4853 0.0112
5 11 3 -1.2163 -0.3355
5 11 4 0.7433 0.1857
5 12 0 3.4513 0.0092
5 12 1 -2.0353 0.3222
5 12 2 1.2516 -0.1703
6 -16 0 -0.5560 -0.0155
6 -16 1 0.3925 -0.5362
6 -16 2 -0.4150 -0.0442
6 -16 3 -0.2435 -0.2515
6 -16 4 0.5838 -0.3651
6 -15 0 0.3839 -0.0174
6 -15 1 -0.3186 0.5370
6 -15 2 0.2814 0.3118
6 -15 3 -0.6326 0.1977
6 -15 4 0.8468 0.4253
6 -15 5 -1.4155 0.0298
6 -15 6 1.3004 0.2830
6 -15 7 -1.1688 -0.0780
6 -14 0 1.5055 -0.5596
6 -14 1 -0.9758 -0.1078
6 -14 2 1.2838 -0.3543
6 -14 3 -0.6973 -0.3107
6 -14 4 1.3012 -0.0211
6 -14 5 -1.1673 -0.2472
6 -14 6 1.9274 -0.0175
6 -14 7 -1.8058 -0.0146
6 -14 8 1.7369 -0.0006
6 -14 9 -0.9893 0.0106
6 -13 0 1.4295 0.2981
6 -13 1 -1.7436 0.0115
6 -13 2 0.7772 0.1957
6 -13 3 -1.2097 -0.0395
6 -13 4 0.3908 0.0723
6 -13 5 -0.9219 -0.0144
6 -13 6 0.8807 -0.1409
6 -13 7 -1.7105 0.1440
6 -13 8 2.0208 -0.3203
6 -13 9 -2.0122 0.3033
6 -13 10 1.5546 -0.3278
6 -12 0 2.3381 0.2076
6 -12 1 -1.0341 -0.0431
6 -12 2 1.1453 0.1771
6 -12 3 -0.1779 0.1149
6 -12 4 0.1952 0.1183
6 -12 5 0.4925 0.1184
6 -12 6 -0.3011 0.1256
6 -12 7 0.0298 0.0905
6 -12 8 0.5967 -0.0572
6 -12 9 -1.1973 0.1795
6 -12 10 1.3151 -0.2040
6 -12 11 -1.3544 0.0115
6 -11 0 2.3453 -0.2176
6 -11 1 -1.7904 -0.1062
6 -11 2 0.6747 -0.3122
6 -11 3 -0.1244 -0.0470
6 -11 4 -0.6632 -0.2485
6 -11 5 1.1560 -0.1050
6 -11 6 -1.6202 -0.0353
6 -11 7 1.8612 -0.1154
6 -11 8 -1.6395 0.0598
6 -11 9 1.2565 -0.0281
6 -11 10 -0.5372 0.1740
6 -11 11 0.0924 -0.0516
6 -11 12 0.1625 0.2515
6 -10 0 2.2550 0.0544
6 -10 1 -1.9203 0.2321
6 -10 2 1.0287 -0.0034
6 -10 3 -0.2341 0.1834
6 -10 4 -0.5609 0.0173
6 -10 5 1.1555 0.0869
6 -10 6 -1.9396 -0.0394
6 -10 7 2.5833 0.0664
6 -10 8 -3.0886 -0.0872
6 -10 9 2.9863 -0.0763
6 -10 10 -2.4857 -0.0078
6 -10 11 1.8200 -0.1648
6 -10 12 -1.2192 -0.0627
6 -10 13 0.9999 -0.0568
6 -9 0 0.3747 0.0509
6 -9 1 -0.9296 0.0334
6 -9 2 1.1786 0.0475
6 -9 3 -0.9219 -0.0153
6 -9 4 0.6021 0.0763
6 -9 5 -0.0595 -0.0074
6 -9 6 -0.7173 -0.0148
6 -9 7 1.6708 0.0944
6 -9 8 -2.5498 -0.0157
6 -9 9 3.0227 0.0658
6 -9 10 -3.0432 0.0491
6 -9 11 2.4990 0.0969
6 -9 12 -1.9134 -0.0335
6 -9 13 1.0431 0.0996
6 -8 0 -2.9550 -0.1082
6 -8 1 1.2414 -0.1828
6 -8 2 0.3789 -0.0678
6 -8 3 -1.2243 -0.0894
6 -8 4 1.8152 0.0077
6 -8 5 -1.6213 -0.0399
6 -8 6 1.2253 0.0398
6 -8 7 -0.3912 -0.0419
6 -8 8 -0.5334 0.0330
6 -8 9 1.5080 -0.0540
6 -8 10 -2.1200 -0.0165
6 -8 11 2.3032 0.0050
6 -8 12 -1.6828 -0.0304
6 -8 13 0.8901 0.0373
6 -8 14 0.0453 0.0209
6 -7 0 -5.2191 0.1861
6 -7 1 2.8145 0.0613
6 -7 2 -1.1028 -0.0072
6 -7 3 -0.9618 0.0209
6 -7 4 1.7797 -0.0858
6 -7 5 -2.3636 -0.0582
6 -7 6 2.3094 -0.0078
6 -7 7 -2.0443 -0.0559
6 -7 8 1.5046 0.0085
6 -7 9 -0.6160 0.0386
6 -7 10 -0.3688 -0.0226
6 -7 11 1.0294 0.0125
6 -7 12 -1.1524 -0.0324
6 -7 13 0.6381 -0.0038
6 -7 14 -0.0254 -0.1283
6 -6 0 -3.5317 0.0572
6 -6 1 3.0180 0.1132
6 -6 2 -1.0550 0.0990
6 -6 3 -0.2228 0.1705
6 -6 4 1.5047 0.1132
6 -6 5 -2.1218 0.0466
6 -6 6 2.3262 0.0775
6 -6 7 -2.5011 -0.0349
6 -6 8 2.3725 -0.0442
6 -6 9 -2.1112 -0.0044
6 -6 10 1.4624 -0.0495
6 -6 11 -0.6505 0.0303
6 -6 12 -0.0610 -0.0448
6 -6 13 0.3341 0.1690
6 -6 14 -0.3103 -0.1302
6 -5 0 -0.1224 -0.2640
6 -5 1 0.5006 -0.2209
6 -5 2 -0.5781 -0.2118
6 -5 3 -0.0246 -0.1671
6 -5 4 0.8603 -0.0706
6 -5 5 -1.2285 -0.0342
6 -5 6 1.5526 0.0542
6 -5 7 -1.5595 0.0435
6 -5 8 1.8187 0.1201
6 -5 9 -2.1801 -0.0104
6 -5 10 2.2854 0.0836
6 -5 11 -1.8789 0.0077
6 -5 12 1.0599 -0.0893
6 -5 13 -0.0559 0.1265
6 -5 14 -0.2630 -0.1360
6 -4 0 5.0895 0.2431
6 -4 1 -2.6219 0.2198
6 -4 2 0.5578 0.1515
6 -4 3 0.1439 0.0419
6 -4 4 -0.5685 -0.0391
6 -4 5 0.4465 -0.0157
6 -4 6 -0.5735 -0.1570
6 -4 7 0.6729 -0.0553
6 -4 8 -0.1228 -0.0422
6 -4 9 -0.7073 -0.0609
6 -4 10 1.7905 -0.0089
6 -4 11 -2.1967 0.0255
6 -4 12 1.6521 -0.0392
6 -4 13 -0.8714 -0.0708
6 -4 14 -0.1039 0.0210
6 -3 0 9.7109 -0.1230
6 -3 1 -5.7870 -0.0636
6 -3 2 2.7998 0.0462
6 -3 3 -0.1858 0.0439
6 -3 4 -1.2304 0.0994
6 -3 5 2.0817 0.1030
6 -3 6 -2.9294 0.0243
6 -3 7 2.9297 0.0264
6 -3 8 -2.6473 -0.0595
6 -3 9 1.1820 0.0481
6 -3 10 0.3843 -0.1388
6 -3 11 -1.4990 0.1032
6 -3 12 1.9270 0.1067
6 -3 13 -1.2931 -0.0788
6 -3 14 0.7192 0.3754
6 -2 0 10.6031 -0.0584
6 -2 1 -7.8860 -0.1243
6 -2 2 4.5825 -0.0725
6 -2 3 -1.7195 -0.1414
6 -2 4 -0.2988 0.0201
6 -2 5 2.2727 -0.0347
6 -2 6 -3.1961 0.1482
6 -2 7 4.0374 0.0863
6 -2 8 -3.6777 0.0991
6 -2 9 2.6785 0.1396
6 -2 10 -1.3129 -0.0701
6 -2 11 -0.1781 -0.0409
6 -2 12 0.8519 -0.1008
6 -2 13 -1.1289 -0.2641
6 -2 14 0.8108 -0.0900
6 -1 0 7.2137 0.1282
6 -1 1 -6.1689 0.1046
6 -1 2 4.2139 0.0651
6 -1 3 -2.5519 -0.0503
6 -1 4 0.4030 -0.0982
6 -1 5 0.9568 -0.2072
6 -1 6 -2.3311 -0.1993
6 -1 7 3.1845 -0.1705
6 -1 8 -3.4344 -0.1288
6 -1 9 3.5275 -0.0443
6 -1 10 -2.7179 0.1379
6 -1 11 1.9302 0.1070
6 -1 12 -0.9167 0.1791
6 -1 13 0.1246 0.3490
6 -1 14 0.0530 -0.0035
6 0 0 0.8857 -0.0314
6 0 1 -1.3222 0.0197
6 0 2 1.5986 0.1063
6 0 3 -0.8248 0.2131
6 0 4 0.2423 0.2169
6 0 5 0.2116 0.2694
6 0 6 -0.9341 0.1390
6 0 7 1.2224 0.1415
6 0 8 -2.4921 -0.0084
6 0 9 3.0495 -0.1650
6 0 10 -3.5981 -0.1072
6 0 11 3.2714 -0.2411
6 0 12 -2.1453 -0.2838
6 0 13 1.4032 -0.0347
6 1 0 -5.4219 -0.0810
6 1 1 3.3669 -0.2141
6 1 2 -2.3099 -0.2183
6 1 3 1.7344 -0.2430
6 1 4 -0.7158 -0.1829
6 1 5 0.2785 -0.1195
6 1 6 1.0095 0.0060
6 1 7 -0.5822 0.0599
6 1 8 0.1220 0.2172
6 1 9 1.3025 0.1942
6 1 10 -2.4512 0.1887
6 1 11 2.4075 0.2328
6 1 12 -2.3558 0.0953
6 1 13 0.8421 0.0050
6 2 0 -8.3072 0.1919
6 2 1 6.4552 0.2347
6 2 2 -5.2120 0.1644
6 2 3 3.2753 0.0939
6 2 4 -2.2565 -0.0177
6 2 5 -0.0577 -0.1241
6 2 6 1.1121 -0.1709
6 2 7 -2.2124 -0.2814
6 2 8 2.0965 -0.2286
6 2 9 -1.0464 -0.1552
6 2 10 0.4184 -0.1525
6 2 11 0.9359 -0.0521
6 2 12 -0.5206 0.2025
6 2 13 0.7479 -0.1389
6 3 0 -7.3302 -0.2109
6 3 1 7.1075 -0.0047
6 3 2 -5.2382 -0.0189
6 3 3 4.1460 0.2131
6 3 4 -2.0166 0.1570
6 3 5 0.8317 0.3332
6 3 6 0.5009 0.2293
6 3 7 -1.6731 0.2739
6 3 8 1.9034 0.0692
6 3 9 -2.4283 0.0214
6 3 10 1.2533 0.0417
6 3 11 -0.9530 -0.4662
6 3 12 -0.1630 0.1602
6 4 0 -4.1851 -0.0521
6 4 1 4.3192 -0.1860
6 4 2 -4.2304 -0.2597
6 4 3 2.8444 -0.2624
6 4 4 -1.8251 -0.3159
6 4 5 1.2752 -0.2202
6 4 6 -0.3051 -0.1841
6 4 7 0.0172 0.0293
6 4 8 1.3144 0.0629
6 4 9 -1.2285 0.1046
6 4 10 1.3831 0.5176
6 4 11 -0.5013 -0.0829
6 5 0 0.8417 0.3422
6 5 1 0.8904 0.2724
6 5 2 -1.5644 0.3294
6 5 3 1.4226 0.2029
6 5 4 -1.7729 0.2070
6 5 5 1.2558 0.0008
6 5 6 -1.4901 -0.0788
6 5 7 0.4190 -0.1763
6 5 8 0.0168 -0.2386
6 5 9 -0.5747 -0.3590
6 5 10 0.5466 -0.2021
6 5 11 -0.0964 -0.2640
6 6 0 4.4401 -0.3647
6 6 1 -2.5427 -0.2008
6 6 2 1.6047 -0.1947
6 6 3 0.0863 -0.0310
6 6 4 -0.4758 0.0530
6 6 5 1.4505 0.2215
6 6 6 -1.2985 0.1765
6 6 7 1.1327 0.3063
6 6 8 -0.8664 0.2280
6 6 9 0.2136 0.2732
6 6 10 -0.3084 -0.0603
6 7 0 4.6869 0.1331
6 7 1 -4.3713 0.0591
6 7 2 2.6200 -0.0774
6 7 3 -2.0072 -0.1354
6 7 4 0.8861 -0.2769
6 7 5 -0.3755 -0.1759
6 7 6 -0.0488 -0.2661
6 7 7 0.9612 -0.1305
6 7 8 -0.9302 -0.1338
6 7 9 1.3348 0.1415
6 8 0 2.8374 0.1916
6 8 1 -1.8076 0.0556
6 8 2 1.6483 0.3126
6 8 3 -1.2182 0.1864
6 8 4 1.2809 0.2856
6 8 5 -1.7333 -0.0037
6 8 6 1.0373 0.2538
6 8 7 -0.6598 -0.2026
6 8 8 -0.6149 -0.0658
6 9 0 -1.0745 -0.1782
6 9 1 0.8935 -0.3298
6 9 2 -1.1231 -0.2544
6 9 3 1.2243 -0.1224
6 9 4 -0.2993 -0.0219
6 9 5 -0.0796 -0.2057
6 9 6 0.9030 0.4740
6 10 0 -2.8015 0.2891
6 10 1 2.0366 0.2314
6 10 2 -2.0869 0.0104
6 10 3 1.6570 0.2146
6 10 4 -1.8050 -0.2306
6 10 5 1.0874 -0.1284
6 11 0 -2.6410 -0.1733
6 11 1 1.8374 -0.1680
6 11 2 -0.6728 0.1175
6 11 3 0.6629 0.1233
7 -16 1 0.1012 0.2967
7 -16 2 0.3618 0.0092
7 -15 0 -0.7829 0.2383
7 -15 1 0.4435 -0.6810
7 -15 2 -0.3180 -0.1219
7 -15 3 0.1702 -0.2298
7 -15 4 -0.3740 -0.4100
7 -15 5 0.7141 -0.0221
7 -15 6 -0.8313 -0.2724
7 -14 0 -0.9905 0.5135
7 -14 1 0.6359 0.0887
7 -14 2 -0.6176 0.3976
7 -14 3 0.1745 0.2554
7 -14 4 -0.4087 0.1641
7 -14 5 0.3595 0.1278
7 -14 6 -0.9435 0.2862
7 -14 7 1.0161 -0.2357
7 -14 8 -1.1128 0.3749
7 -13 0 -0.6663 -0.3292
7 -13 1 0.7330 -0.0598
7 -13 2 -0.0964 -0.2505
7 -13 3 0.3558 -0.0511
7 -13 4 0.2949 -0.1353
7 -13 5 -0.0572 -0.0872
7 -13 6 0.1637 0.1242
7 -13 7 0.5333 -0.2897
7 -13 8 -0.9258 0.4490
7 -13 9 1.1734 -0.4630
7 -13 10 -1.0432 0.4683
7 -12 0 -1.0772 0.0172
7 -12 1 0.0028 -0.0138
7 -12 2 -0.1502 0.0633
7 -12 3 -0.3912 -0.0869
7 -12 4 0.3206 0.0215
7 -12 5 -0.9840 -0.0138
7 -12 6 1.0287 -0.1005
7 -12 7 -0.9853 -0.0064
7 -12 8 0.4461 0.0186
7 -12 9 0.2195 -0.1487
7 -12 10 -0.5015 0.1291
7 -12 11 0.7349 -0.0471
7 -11 0 -0.8625 0.2120
7 -11 1 0.2734 -0.0996
7 -11 2 0.3745 0.2568
7 -11 3 -0.4210 -0.1089
7 -11 4 0.7913 0.1684
7 -11 5 -1.1535 0.0100
7 -11 6 1.7893 0.0060
7 -11 7 -2.1946 0.0795
7 -11 8 2.0524 -0.0650
7 -11 9 -1.6073 0.0623
7 -11 10 0.7525 -0.1357
7 -11 11 -0.3925 0.0168
7 -10 0 -0.7088 -0.0223
7 -10 1 0.5311 -0.0245
7 -10 2 -0.2211 -0.0288
7 -10 3 0.0658 0.0472
7 -10 4 0.1760 -0.0689
7 -10 5 -0.7037 0.0514
7 -10 6 1.5506 0.0258
7 -10 7 -2.3774 -0.0396
7 -10 8 2.8854 0.0904
7 -10 9 -2.6318 0.0423
7 -10 10 2.0577 0.0561
7 -10 11 -1.2215 0.0851
7 -10 12 0.7122 0.1416
7 -9 0 0.4307 -0.1641
7 -9 1 0.3966 -0.0393
7 -9 2 -1.1155 -0.1968
7 -9 3 1.4804 0.0612
7 -9 4 -1.3748 -0.2271
7 -9 5 0.9340 0.0874
7 -9 6 0.0328 -0.0927
7 -9 7 -1.0685 -0.0357
7 -9 8 1.9950 -0.0196
7 -9 9 -2.4687 -0.0601
7 -9 10 2.3651 -0.0695
7 -9 11 -1.7837 -0.0855
7 -9 12 1.0159 -0.0392
7 -9 13 -0.2221 -0.0980
7 -8 0 2.4478 0.2089
7 -8 1 -0.7067 0.1463
7 -8 2 -1.1614 0.1917
7 -8 3 2.0404 0.0440
7 -8 4 -2.6633 0.0575
7 -8 5 2.2793 0.0222
7 -8 6 -1.8594 -0.0153
7 -8 7 0.9854 0.0079
7 -8 8 -0.1006 0.0013
7 -8 9 -0.8476 0.0526
7 -8 10 1.4844 -0.0143
7 -8 11 -1.6510 0.1025
7 -8 12 1.1408 -0.0191
7 -8 13 -0.4930 0.0220
7 -7 0 3.3364 -0.1856
7 -7 1 -1.2343 -0.1466
7 -7 2 -0.1210 0.0298
7 -7 3 1.8821 -0.0675
7 -7 4 -2.2958 0.1112
7 -7 5 2.6687 0.0194
7 -7 6 -2.4632 0.0902
7 -7 7 2.2591 -0.0164
7 -7 8 -1.8638 0.0658
7 -7 9 1.1579 -0.0497
7 -7 10 -0.3110 -0.0125
7 -7 11 -0.4059 0.0098
7 -7 12 0.7690 0.0195
7 -7 13 -0.5994 -0.0645
7 -6 0 1.0410 0.0209
7 -6 1 -1.0801 -0.0797
7 -6 2 -0.3211 -0.1147
7 -6 3 1.0305 -0.0993
7 -6 4 -1.8866 -0.1668
7 -6 5 2.1041 -0.0437
7 -6 6 -2.0251 -0.0776
7 -6 7 2.0879 -0.0025
7 -6 8 -2.0551 0.0250
7 -6 9 2.1344 0.0196
7 -6 10 -1.7736 0.0346
7 -6 11 1.0711 -0.0635
7 -6 12 -0.1883 0.1147
7 -6 13 -0.3706 -0.2262
7 -5 0 -1.4373 0.2527
7 -5 1 0.7346 0.1481
7 -5 2 -0.2198 0.1988
7 -5 3 0.4610 0.1464
7 -5 4 -0.9126 0.0841
7 -5 5 0.8379 0.0117
7 -5 6 -0.7430 -0.0305
7 -5 7 0.4145 -0.0330
7 -5 8 -0.7520 -0.1351
7 -5 9 1.3835 0.0113
7 -5 10 -1.9293 -0.0408
7 -5 11 1.7550 -0.0577
7 -5 12 -0.9916 0.1239
7 -5 13 -0.0875 -0.0778
7 -4 0 -4.6867 -0.2312
7 -4 1 2.3453 -0.1567
7 -4 2 -0.4351 -0.1144
7 -4 3 -0.2765 -0.0433
7 -4 4 0.8663 0.0936
7 -4 5 -1.1052 0.0152
7 -4 6 1.6948 0.1728
7 -4 7 -2.0197 0.0926
7 -4 8 1.4999 0.0668
7 -4 9 -0.3954 0.0293
7 -4 10 -0.9583 0.0663
7 -4 11 1.6443 -0.0477
7 -4 12 -1.2414 -0.0435
7 -4 13 0.5629 0.1724
7 -3 0 -7.1598 0.0070
7 -3 1 4.0435 0.0909
7 -3 2 -1.7084 -0.1318
7 -3 3 -0.3373 -0.0446
7 -3 4 1.6430 -0.1736
7 -3 5 -2.5783 -0.0893
7 -3 6 3.6120 -0.1285
7 -3 7 -3.6437 -0.0181
7 -3 8 3.3316 0.0216
7 -3 9 -1.8232 -0.0719
7 -3 10 0.2658 0.1341
7 -3 11 0.8174 -0.0402
7 -3 12 -1.3336 -0.1589
7 -3 13 0.7491 0.1831
7 -2 0 -6.7410 0.1163
7 -2 1 4.8485 0.1202
7 -2 2 -2.6836 0.1370
7 -2 3 0.5083 0.1288
7 -2 4 0.9038 0.0375
7 -2 5 -2.6919 0.0546
7 -2 6 3.2322 -0.1211
7 -2 7 -3.9377 -0.0698
7 -2 8 3.4061 -0.1015
7 -2 9 -2.5881 -0.1226
7 -2 10 1.4873 0.0110
7 -2 11 -0.2219 0.0487
7 -2 12 -0.2378 0.0700
7 -2 13 0.6204 0.2144
7 -1 0 -3.2153 -0.1029
7 -1 1 2.9714 -0.1600
7 -1 2 -1.6223 0.0265
7 -1 3 0.8280 -0.0338
7 -1 4 0.8541 0.2096
7 -1 5 -1.3961 0.1427
7 -1 6 2.3393 0.2961
7 -1 7 -2.6449 0.1776
7 -1 8 2.8534 0.1615
7 -1 9 -3.0178 0.1081
7 -1 10 2.3910 -0.1071
7 -1 11 -1.9058 -0.1174
7 -1 12 0.9314 -0.1218
7 -1 13 -0.3950 -0.3601
7 0 0 1.2961 -0.0361
7 0 1 -0.9352 -0.0418
7 0 2 0.3236 -0.1925
7 0 3 -0.9202 -0.2668
7 0 4 0.8063 -0.3138
7 0 5 -0.7426 -0.3566
7 0 6 0.7609 -0.2532
7 0 7 -0.7199 -0.1889
7 0 8 1.7919 -0.1089
7 0 9 -2.2155 0.1280
7 0 10 2.8773 0.1216
7 0 11 -2.4877 0.1882
7 0 12 1.7214 0.3380
7 0 13 -1.0140 0.1131
7 1 0 5.2601 0.1913
7 1 1 -3.5343 0.3028
7 1 2 2.8093 0.3041
7 1 3 -2.1812 0.4168
7 1 4 1.0104 0.2693
7 1 5 -0.3379 0.3015
7 1 6 -1.2084 0.0652
7 1 7 0.9192 0.0624
7 1 8 -0.8930 -0.1620
7 1 9 -0.4039 -0.2116
7 1 10 1.2488 -0.1764
7 1 11 -1.5200 -0.3044
7 1 12 1.6100 -0.1810
7 2 0 6.2918 -0.2462
7 2 1 -4.9399 -0.3914
7 2 2 4.0662 -0.2544
7 2 3 -2.2085 -0.2666
7 2 4 1.5993 -0.0682
7 2 5 0.5059 -0.0167
7 2 6 -1.0132 0.1510
7 2 7 2.3157 0.1753
7 2 8 -2.2629 0.3229
7 2 9 1.7502 0.1602
7 2 10 -1.0627 0.2201
7 2 11 -0.3415 0.2132
7 2 12 0.3105 -0.1153
7 3 0 4.7833 0.2146
7 3 1 -5.0243 0.1797
7 3 2 3.1275 0.0576
7 3 3 -2.5579 -0.1112
7 3 4 0.6802 -0.1240
7 3 5 -0.4903 -0.3283
7 3 6 -0.5702 -0.2138
7 3 7 1.2983 -0.3797
7 3 8 -1.7821 -0.1372
7 3 9 2.2853 -0.0807
7 3 10 -1.1605 -0.2517
7 3 11 0.7915 0.4229
7 4 0 2.3769 -0.0761
7 4 1 -2.2827 0.2387
7 4 2 2.6476 0.1458
7 4 3 -1.3637 0.4028
7 4 4 1.2190 0.2650
7 4 5 -0.9527 0.3756
7 4 6 0.5215 0.2374
7 4 7 -0.2987 0.1437
7 4 8 -0.8536 -0.0531
7 4 9 0.6243 0.1371
7 4 10 -0.8689 -0.5255
7 5 0 -1.7459 -0.2783
7 5 1 -0.0146 -0.3564
7 5 2 0.5101 -0.4092
7 5 3 -0.9580 -0.2767
7 5 4 1.5254 -0.3536
7 5 5 -1.3571 -0.1123
7 5 6 1.7616 -0.0584
7 5 7 -0.8796 0.1358
7 5 8 0.8266 0.0580
7 5 9 -0.1974 0.4159
7 5 10 0.1895 0.0855
7 6 0 -3.4294 0.4803
7 6 1 2.2154 0.2839
7 6 2 -1.3969 0.3309
7 6 3 -0.0392 0.1378
7 6 4 0.2406 0.0907
7 6 5 -1.2017 -0.1444
7 6 6 1.0862 -0.1253
7 6 7 -1.5106 -0.2248
7 6 8 1.4540 -0.2936
7 6 9 -1.0513 -0.1969
7 7 0 -2.4605 -0.2943
7 7 1 2.4420 -0.1521
7 7 2 -1.2374 -0.0513
7 7 3 1.4008 0.0422
7 7 4 -0.8982 0.2054
7 7 5 1.0510 0.2055
7 7 6 -0.5296 0.1858
7 7 7 -0.4622 0.2695
7 7 8 0.8347 0.0814
7 8 0 -0.6207 -0.0339
7 8 1 -0.2685 -0.0074
7 8 2 0.0100 -0.1524
7 8 3 -0.0418 -0.2457
7 8 4 -0.7742 -0.2245
7 8 5 1.5995 -0.0591
7 8 6 -1.3625 -0.3218
7 9 0 1.7552 0.1320
7 9 1 -1.4085 0.1843
7 9 2 1.7480 0.3145
7 9 3 -1.7400 0.0308
7 9 4 0.9317 0.2055
7 9 5 -0.4452 0.0776
7 10 0 1.7629 -0.1513
7 10 1 -1.1608 -0.1961
7 10 2 1.2397 -0.0797
7 10 3 -1.1584 -0.1964
7 11 0 1.0649 0.2512
8 -15 0 0.5611 -0.3876
8 -15 1 -0.1448 0.7120
8 -15 2 0.1011 -0.0806
8 -15 3 0.2561 0.2685
8 -15 4 -0.0262 0.2101
8 -15 5 -0.1004 0.1675
8 -14 0 0.3588 -0.3664
8 -14 1 -0.2337 -0.1152
8 -14 2 0.1043 -0.2573
8 -14 3 0.1289 -0.2541
8 -14 4 -0.2231 -0.1417
8 -14 5 0.2684 -0.0392
8 -14 6 0.0426 -0.4082
8 -14 7 -0.3120 0.3892
8 -13 0 0.1654 0.2986
8 -13 1 -0.1877 0.0028
8 -13 2 0.0048 0.2899
8 -13 3 -0.1402 -0.0102
8 -13 4 -0.3845 0.2129
8 -13 5 0.6093 0.0200
8 -13 6 -0.8630 0.0099
8 -13 7 0.4300 0.1910
8 -13 8 0.0553 -0.3183
8 -13 9 -0.4857 0.3565
8 -12 0 0.1076 -0.0669
8 -12 1 0.4408 0.0236
8 -12 2 -0.0929 -0.1077
8 -12 3 0.1112 0.0503
8 -12 4 -0.1826 -0.0540
8 -12 5 0.9229 -0.0653
8 -12 6 -1.4143 0.1218
8 -12 7 1.5606 -0.0949
8 -12 8 -1.1049 0.0692
8 -12 9 0.3463 0.0645
8 -12 10 0.0515 -0.0204
8 -11 0 -0.1522 -0.1156
8 -11 1 0.4865 0.0528
8 -11 2 -0.3884 -0.0922
8 -11 3 0.1330 0.0620
8 -11 4 -0.2496 -0.0204
8 -11 5 0.8854 -0.0020
8 -11 6 -1.7524 0.0153
8 -11 7 2.3705 -0.0021
8 -11 8 -2.1733 -0.0110
8 -11 9 1.5745 -0.0198
8 -11 10 -0.5656 0.0489
8 -11 11 0.2155 -0.0231
8 -10 0 -0.0636 0.0498
8 -10 1 -0.4089 -0.1273
8 -10 2 0.5899 0.0899
8 -10 3 -0.9063 -0.2545
8 -10 4 0.6210 0.1495
8 -10 5 0.0910 -0.1987
8 -10 6 -1.2351 -0.0217
8 -10 7 2.1577 0.0431
8 -10 8 -2.6228 -0.1304
8 -10 9 2.1896 0.0038
8 -10 10 -1.5254 -0.0212
8 -10 11 0.5672 -0.1036
8 -9 0 -0.2419 0.1576
8 -9 1 -0.9342 0.1556
8 -9 2 2.1014 0.1943
8 -9 3 -2.5245 0.0375
8 -9 4 2.2981 0.2519
8 -9 5 -1.5963 -0.0179
8 -9 6 0.4808 0.0923
8 -9 7 0.5691 0.0741
8 -9 8 -1.4178 0.0340
8 -9 9 1.8713 -0.0177
8 -9 10 -1.7427 0.2001
8 -9 11 1.3027 -0.1107
8 -9 12 -0.5967 0.2013
8 -8 0 -1.3995 -0.3166
8 -8 1 -0.3793 -0.1148
8 -8 2 2.0658 -0.3191
8 -8 3 -2.7130 -0.0172
8 -8 4 3.0437 -0.1949
8 -8 5 -2.4741 0.0579
8 -8 6 2.0919 -0.1306
8 -8 7 -1.3603 0.0790
8 -8 8 0.6812 -0.0381
8 -8 9 0.1439 -0.1036
8 -8 10 -0.8354 0.1466
8 -8 11 1.1638 -0.2569
8 -8 12 -1.0178 0.1436
8 -7 0 -1.5259 0.2074
8 -7 1 0.0486 0.1710
8 -7 2 0.7376 0.0838
8 -7 3 -1.9773 0.0312
8 -7 4 2.0331 -0.0342
8 -7 5 -2.3055 0.0042
8 -7 6 2.1009 -0.1301
8 -7 7 -2.1130 0.0603
8 -7 8 1.9702 -0.0917
8 -7 9 -1.5437 0.0139
8 -7 10 0.8387 0.0467
8 -7 11 -0.0150 -0.0462
8 -7 12 -0.5827 -0.0047
8 -6 0 0.4170 -0.0946
8 -6 1 0.2097 0.0148
8 -6 2 0.5203 0.1316
8 -6 3 -0.7191 0.0034
8 -6 4 1.2931 0.2105
8 -6 5 -1.3077 0.0180
8 -6 6 1.1835 0.1076
8 -6 7 -1.2913 0.0041
8 -6 8 1.4739 0.0251
8 -6 9 -1.8613 -0.0120
8 -6 10 1.7216 -0.0332
8 -6 11 -1.1206 0.1083
8 -6 12 0.1918 -0.1193
8 -5 0 1.6868 -0.1897
8 -5 1 -0.7198 -0.0970
8 -5 2 -0.0849 -0.1901
8 -5 3 0.1165 -0.1000
8 -5 4 0.0777 -0.1206
8 -5 5 0.2349 0.0032
8 -5 6 -0.4528 0.0082
8 -5 7 0.8026 -0.0003
8 -5 8 -0.2579 0.1217
8 -5 9 -0.5442 -0.0107
8 -5 10 1.3090 -0.0074
8 -5 11 -1.2436 0.0492
8 -5 12 0.6421 -0.0863
8 -5 13 0.2805 -0.0350
8 -4 0 3.5132 0.2084
8 -4 1 -1.4996 0.1047
8 -4 2 -0.1971 0.0783
8 -4 3 0.8454 0.0362
8 -4 4 -1.6099 -0.1054
8 -4 5 1.9960 -0.0515
8 -4 6 -2.7235 -0.1344
8 -4 7 2.8981 -0.1416
8 -4 8 -2.3231 -0.0545
8 -4 9 1.1324 -0.0321
8 -4 10 0.1256 -0.0414
8 -4 11 -0.8372 0.0021
8 -4 12 0.5616 0.1548
8 -4 13 -0.1557 -0.2325
8 -3 0 4.8844 -0.0023
8 -3 1 -2.4915 0.0051
8 -3 2 0.8173 0.1318
8 -3 3 0.8776 0.1190
8 -3 4 -2.0492 0.2261
8 -3 5 2.9764 0.1013
8 -3 6 -3.8300 0.2266
8 -3 7 3.7008 0.0196
8 -3 8 -3.3147 0.0425
8 -3 9 2.0112 0.0437
8 -3 10 -0.7683 -0.0733
8 -3 11 -0.0562 -0.0444
8 -3 12 0.5633 0.1601
8 -2 0 3.8418 -0.2301
8 -2 1 -2.6991 -0.1046
8 -2 2 1.2985 -0.3004
8 -2 3 0.3923 -0.1056
8 -2 4 -1.3958 -0.1953
8 -2 5 2.9005 -0.0616
8 -2 6 -3.0060 0.0037
8 -2 7 3.5162 0.0566
8 -2 8 -2.8625 0.0683
8 -2 9 2.2821 0.1021
8 -2 10 -1.4542 0.0255
8 -2 11 0.4745 -0.0019
8 -2 12 -0.2193 -0.0768
8 -1 0 0.7192 0.2072
8 -1 1 -1.0185 0.2038
8 -1 2 0.0164 0.0461
8 -1 3 0.2079 0.1095
8 -1 4 -1.6503 -0.1781
8 -1 5 1.5750 -0.0610
8 -1 6 -2.3526 -0.3041
8 -1 7 2.2225 -0.1620
8 -1 8 -2.4189 -0.1791
8 -1 9 2.4053 -0.1349
8 -1 10 -1.7995 0.0183
8 -1 11 1.4561 0.1301
8 -1 12 -0.6016 0.0295
8 0 0 -2.1057 0.0124
8 0 1 1.8776 -0.0413
8 0 2 -0.9270 0.2415
8 0 3 1.5843 0.1838
8 0 4 -0.9848 0.4017
8 0 5 1.0327 0.3345
8 0 6 -0.6915 0.3709
8 0 7 0.6570 0.2111
8 0 8 -1.2911 0.2068
8 0 9 1.3773 -0.0319
8 0 10 -1.8639 -0.1112
8 0 11 1.4168 -0.1063
8 0 12 -1.0640 -0.2999
8 1 0 -4.5335 -0.2287
8 1 1 2.7958 -0.3184
8 1 2 -2.3867 -0.3670
8 1 3 1.5265 -0.5127
8 1 4 -0.7694 -0.3770
8 1 5 0.2073 -0.4440
8 1 6 0.9582 -0.1957
8 1 7 -0.8184 -0.1622
8 1 8 1.2199 0.0041
8 1 9 -0.2850 0.2088
8 1 10 -0.2087 0.0999
8 1 11 0.7910 0.2964
8 2 0 -4.3864 0.3800
8 2 1 3.4948 0.4638
8 2 2 -2.5691 0.4094
8 2 3 1.0590 0.4409
8 2 4 -0.8488 0.2322
8 2 5 -0.6278 0.2034
8 2 6 0.6342 -0.0463
8 2 7 -2.0090 -0.0018
8 2 8 2.0073 -0.3324
8 2 9 -1.9322 -0.1005
8 2 10 1.1035 -0.2470
8 2 11 0.1545 -0.2647
8 3 0 -2.9179 -0.2619
8 3 1 3.3047 -0.4171
8 3 2 -1.6424 -0.1615
8 3 3 1.5442 -0.1388
8 3 4 -0.0338 0.0497
8 3 5 0.5010 0.1388
8 3 6 0.5476 0.1874
8 3 7 -0.9109 0.3068
8 3 8 1.5412 0.2149
8 3 9 -1.7182 0.0717
8 3 10 0.7320 0.3598
8 4 0 -1.0793 0.1717
8 4 1 0.9346 -0.0485
8 4 2 -1.8569 -0.0193
8 4 3 0.8051 -0.3282
8 4 4 -1.3075 -0.1625
8 4 5 0.7951 -0.4009
8 4 6 -0.5869 -0.2074
8 4 7 0.1919 -0.2973
8 4 8 0.5484 0.0854
8 4 9 -0.2147 -0.3285
8 5 0 2.0580 0.0872
8 5 1 -0.1869 0.3402
8 5 2 -0.1651 0.3208
8 5 3 1.1657 0.3330
8 5 4 -1.4431 0.3382
8 5 5 1.3388 0.2425
8 5 6 -1.4547 0.1399
8 5 7 0.7850 -0.0704
8 5 8 -0.9421 0.1048
8 6 0 2.1414 -0.4204
8 6 1 -1.5709 -0.3360
8 6 2 0.6829 -0.3641
8 6 3 0.2013 -0.2138
8 6 4 -0.1522 -0.2198
8 6 5 0.6936 0.0429
8 6 6 -0.4976 0.0625
8 6 7 1.1315 0.0904
8 7 0 1.0489 0.3537
8 7 1 -1.0083 0.2358
8 7 2 0.2930 0.1335
8 7 3 -0.8103 0.0932
8 7 4 0.7758 -0.1229
8 7 5 -1.3476 -0.1662
8 7 6 0.8954 -0.0815
8 8 0 -0.0620 -0.1323
8 8 1 0.7159 -0.0066
8 8 2 -0.4301 -0.0452
8 8 3 0.4842 0.2772
8 8 4 0.4042 0.0939
8 8 5 -1.0980 0.1316
8 9 0 -0.9558 -0.0688
8 9 1 0.5713 -0.0633
8 9 2 -1.0485 -0.2796
8 9 3 1.2113 0.0119
8 10 0 -0.3636 0.0459
9 -15 0 -0.3129 0.3321
9 -15 1 -0.0663 -0.4947
9 -15 2 0.0144 0.0547
9 -15 3 -0.3588 -0.1220
9 -14 0 -0.1968 0.0487
9 -14 1 0.1941 0.3025
9 -14 2 -0.0759 -0.0754
9 -14 3 -0.0494 0.3581
9 -14 4 0.3684 -0.0478
9 -14 5 -0.5191 0.0872
9 -14 6 0.4627 0.2352
9 -13 0 -0.0912 -0.3463
9 -13 1 0.2068 0.1780
9 -13 2 -0.3450 -0.3135
9 -13 3 0.3987 0.1050
9 -13 4 0.1169 -0.2004
9 -13 5 -0.7255 0.0890
9 -13 6 1.1266 -0.1397
9 -13 7 -0.9256 0.0322
9 -13 8 0.4113 0.0855
9 -12 0 0.3804 -0.0194
9 -12 1 -0.4516 -0.0262
9 -12 2 -0.0459 0.0622
9 -12 3 0.2897 -0.0969
9 -12 4 0.0015 0.0725
9 -12 5 -0.8078 -0.0014
9 -12 6 1.5701 -0.0626
9 -12 7 -1.7165 0.0235
9 -12 8 1.2527 -0.0419
9 -12 9 -0.4264 -0.0665
9 -11 0 0.4525 0.1054
9 -11 1 -0.4942 0.0199
9 -11 2 0.0044 0.0478
9 -11 3 0.1327 0.0208
9 -11 4 0.0170 -0.0251
9 -11 5 -0.9372 -0.0123
9 -11 6 1.7708 0.0928
9 -11 7 -2.3461 -0.1524
9 -11 8 1.9429 0.1741
9 -11 9 -1.2137 -0.0364
9 -11 10 0.1769 -0.0196
9 -10 0 -0.0899 -0.0441
9 -10 1 1.0809 0.0691
9 -10 2 -1.2516 -0.0720
9 -10 3 1.5038 0.2508
9 -10 4 -0.7954 -0.1436
9 -10 5 -0.0032 0.1760
9 -10 6 1.1843 0.0819
9 -10 7 -1.8394 -0.0938
9 -10 8 2.1406 0.1136
9 -10 9 -1.6096 0.0617
9 -10 10 1.0319 -0.1658
9 -9 0 -0.5819 -0.0881
9 -9 1 1.7067 -0.2191
9 -9 2 -2.8059 -0.1109
9 -9 3 2.7345 -0.1516
9 -9 4 -2.2940 -0.1419
9 -9 5 1.4271 -0.1394
9 -9 6 -0.5839 -0.0036
9 -9 7 -0.1861 -0.1126
9 -9 8 0.7447 -0.1095
9 -9 9 -1.1727 0.1970
9 -9 10 1.1782 -0.4074
9 -9 11 -1.0469 0.3543
9 -8 0 0.2539 0.2921
9 -8 1 1.1137 0.1694
9 -8 2 -2.0514 0.2722
9 -8 3 2.2997 0.0815
9 -8 4 -2.3178 0.2453
9 -8 5 1.8949 -0.0856
9 -8 6 -1.7899 0.2213
9 -8 7 1.4607 -0.0840
9 -8 8 -1.1029 0.0075
9 -8 9 0.4468 0.1943
9 -8 10 0.2824 -0.2686
9 -8 11 -0.8058 0.3425
9 -7 0 0.1440 -0.2408
9 -7 1 0.3342 -0.1052
9 -7 2 -0.4013 -0.2448
9 -7 3 1.0622 0.0620
9 -7 4 -1.0321 -0.1022
9 -7 5 1.4484 0.0292
9 -7 6 -1.5004 0.0693
9 -7 7 1.8270 -0.0305
9 -7 8 -1.9043 0.0516
9 -7 9 1.6875 0.0279
9 -7 10 -1.0399 -0.0465
9 -7 11 0.2106 0.0563
9 -6 0 -1.0098 0.1104
9 -6 1 -0.1502 0.0303
9 -6 2 0.0791 -0.1126
9 -6 3 -0.2114 0.0311
9 -6 4 -0.2889 -0.1881
9 -6 5 0.4019 -0.0182
9 -6 6 -0.5284 -0.1166
9 -6 7 0.8075 -0.0017
9 -6 8 -1.1669 -0.0703
9 -6 9 1.5757 -0.0017
9 -6 10 -1.4548 0.0123
9 -6 11 0.8817 -0.1268
9 -6 12 -0.0970 0.0641
9 -5 0 -1.3963 0.1395
9 -5 1 0.2452 0.0701
9 -5 2 0.7061 0.1972
9 -5 3 -0.9263 0.0515
9 -5 4 0.8242 0.1760
9 -5 5 -1.0656 -0.0261
9 -5 6 1.0612 0.0424
9 -5 7 -1.1630 0.0252
9 -5 8 0.5034 -0.0931
9 -5 9 0.1873 0.0550
9 -5 10 -0.7899 0.0045
9 -5 11 0.6913 0.0358
9 -5 12 -0.2823 0.0346
9 -4 0 -2.4227 -0.1562
9 -4 1 0.8001 -0.1115
9 -4 2 0.7431 -0.0630
9 -4 3 -1.3238 -0.0334
9 -4 4 2.1851 0.0697
9 -4 5 -2.4232 0.0773
9 -4 6 2.9505 0.0787
9 -4 7 -2.7781 0.1591
9 -4 8 2.2221 0.0096
9 -4 9 -1.2273 0.0607
9 -4 10 0.3412 -0.0447
9 -4 11 0.2214 0.0431
9 -4 12 -0.0712 -0.2129
9 -3 0 -3.2098 0.0431
9 -3 1 1.3473 -0.0831
9 -3 2 -0.2197 -0.1029
9 -3 3 -1.3476 -0.1690
9 -3 4 2.2946 -0.2491
9 -3 5 -3.1304 -0.1256
9 -3 6 3.5867 -0.2603
9 -3 7 -3.3045 -0.0577
9 -3 8 2.8530 -0.0629
9 -3 9 -1.8280 -0.0342
9 -3 10 0.9013 0.0560
9 -3 11 -0.3159 0.0599
9 -2 0 -1.7449 0.2304
9 -2 1 1.3263 0.1788
9 -2 2 -0.3241 0.3600
9 -2 3 -0.9657 0.1754
9 -2 4 1.8287 0.3028
9 -2 5 -3.0710 0.1131
9 -2 6 2.9960 0.1302
9 -2 7 -3.3372 -0.0414
9 -2 8 2.5476 0.0156
9 -2 9 -1.9522 -0.1221
9 -2 10 1.1226 0.0121
9 -2 11 -0.2928 -0.1006
9 -1 0 0.6213 -0.3550
9 -1 1 0.0504 -0.2164
9 -1 2 0.5808 -0.2481
9 -1 3 -0.5600 -0.1458
9 -1 4 1.9638 -0.0070
9 -1 5 -1.7846 -0.0005
9 -1 6 2.7060 0.1828
9 -1 7 -2.3051 0.1375
9 -1 8 2.3252 0.1484
9 -1 9 -1.8045 0.1270
9 -1 10 1.0227 0.0636
9 -1 11 -0.6749 -0.1133
9 0 0 2.0828 0.1305
9 0 1 -1.7547 0.1450
9 0 2 0.5083 -0.1412
9 0 3 -1.3171 -0.0540
9 0 4 0.6363 -0.3524
9 0 5 -1.2805 -0.2360
9 0 6 0.8668 -0.4051
9 0 7 -0.9461 -0.1853
9 0 8 0.9159 -0.2564
9 0 9 -0.6154 -0.0507
9 0 10 0.8115 0.0587
9 1 0 3.4984 0.1679
9 1 1 -1.6064 0.2034
9 1 2 1.4944 0.3711
9 1 3 -0.4528 0.4382
9 1 4 0.4840 0.4473
9 1 5 -0.1044 0.4645
9 1 6 -0.4535 0.3123
9 1 7 0.6364 0.2062
9 1 8 -1.2898 0.1682
9 1 9 0.7416 -0.1785
9 1 10 -0.4305 0.0002
9 2 0 2.6620 -0.3917
9 2 1 -2.2976 -0.4692
9 2 2 1.2230 -0.4744
9 2 3 -0.3849 -0.5356
9 2 4 0.3229 -0.3897
9 2 5 0.4863 -0.3341
9 2 6 -0.4072 -0.1086
9 2 7 1.6542 -0.1551
9 2 8 -1.6136 0.2515
9 2 9 1.6544 0.0049
9 3 0 1.6096 0.4089
9 3 1 -1.9459 0.4702
9 3 2 0.9034 0.3592
9 3 3 -1.0166 0.3374
9 3 4 -0.1530 0.0945
9 3 5 -0.3206 0.0931
9 3 6 -0.7945 -0.0987
9 3 7 0.8314 -0.1452
9 3 8 -1.2742 -0.2183
9 3 9 0.9919 -0.0397
9 4 0 0.2032 -0.2025
9 4 1 -0.2715 -0.2645
9 4 2 1.4928 -0.0614
9 4 3 -0.6604 0.0499
9 4 4 1.2246 0.0908
9 4 5 -0.2198 0.2198
9 4 6 0.0718 0.1769
9 4 7 0.3570 0.2826
9 4 8 -0.4883 -0.0673
9 5 0 -1.8703 0.0563
9 5 1 0.0323 -0.1459
9 5 2 0.1850 -0.1605
9 5 3 -1.3144 -0.2989
9 5 4 0.9832 -0.1769
9 5 5 -0.7693 -0.3283
9 5 6 0.5173 -0.1055
9 5 7 -0.1771 -0.0261
9 6 0 -1.1936 0.1734
9 6 1 1.0162 0.3511
9 6 2 -0.0398 0.2522
9 6 3 -0.2310 0.2228
9 6 4 0.0200 0.2671
9 6 5 -0.0687 0.0253
9 6 6 -0.1533 -0.0062
9 7 0 -0.7444 -0.3076
9 7 1 0.4639 -0.2310
9 7 2 -0.0499 -0.1588
9 7 3 0.4390 -0.1733
9 7 4 -0.5472 0.0518
9 8 0 -0.3237 0.2087
9 8 1 -0.0938 0.0243
9 8 2 0.0406 0.1270
10 -14 0 0.2260 0.2834
10 -14 1 -0.2396 -0.4825
10 -14 2 0.2224 0.2894
10 -14 3 -0.1456 -0.3432
10 -14 4 -0.2065 0.1297
10 -13 0 -0.0535 0.3232
10 -13 1 -0.1760 -0.2060
10 -13 2 0.4320 0.1482
10 -13 3 -0.5231 0.0060
10 -13 4 0.0498 -0.0071
10 -13 5 0.5918 -0.0386
10 -13 6 -1.0079 0.0873
10 -12 0 -0.6729 -0.0270
10 -12 1 0.6281 0.1845
10 -12 2 -0.1741 -0.1389
10 -12 3 -0.0454 0.2607
10 -12 4 -0.2388 -0.1489
10 -12 5 0.8645 0.1933
10 -12 6 -1.4377 -0.1079
10 -12 7 1.4142 0.2157
10 -12 8 -0.8984 -0.1000
10 -11 0 -0.3290 -0.2293
10 -11 1 0.3605 0.0220
10 -11 2 -0.0984 -0.1515
10 -11 3 0.2846 -0.0525
10 -11 4 -0.5035 -0.0321
10 -11 5 1.2586 0.0326
10 -11 6 -1.6757 -0.2391
10 -11 7 1.9153 0.2380
10 -11 8 -1.3625 -0.2565
10 -10 0 0.6633 0.0693
10 -10 1 -1.5366 0.0464
10 -10 2 1.2531 0.0575
10 -10 3 -1.1013 -0.1271
10 -10 4 0.1627 0.1025
10 -10 5 0.3587 -0.0578
10 -10 6 -1.1190 -0.0843
10 -10 7 1.2758 0.0681
10 -10 8 -1.4074 0.0511
10 -10 9 0.9662 -0.2263
10 -9 0 1.3618 0.0689
10 -9 1 -1.8835 0.1222
10 -9 2 2.4214 0.0724
10 -9 3 -1.8312 0.1493
10 -9 4 1.4234 0.0278
10 -9 5 -0.7818 0.1995
10 -9 6 0.5317 -0.0280
10 -9 7 -0.1696 0.0379
10 -9 8 -0.0750 0.2297
10 -9 9 0.5205 -0.3454
10 -9 10 -0.6982 0.4958
10 -8 0 0.6272 -0.1842
10 -8 1 -1.1125 -0.2252
10 -8 2 1.1511 -0.1251
10 -8 3 -1.1532 -0.1616
10 -8 4 1.1751 -0.1763
10 -8 5 -1.2310 0.0223
10 -8 6 1.4908 -0.1734
10 -8 7 -1.5435 0.0002
10 -8 8 1.3519 0.0391
10 -8 9 -0.7829 -0.2239
10 -8 10 0.0519 0.2465
10 -7 0 0.6731 0.2174
10 -7 1 -0.1580 0.0580
10 -7 2 -0.3380 0.2781
10 -7 3 -0.0142 -0.0868
10 -7 4 0.2562 0.1605
10 -7 5 -1.0206 -0.0427
10 -7 6 1.4283 0.0020
10 -7 7 -1.9142 0.0038
10 -7 8 1.9452 -0.0004
10 -7 9 -1.6593 -0.0299
10 -7 10 0.9213 0.0260
10 -6 0 1.0564 -0.0748
10 -6 1 0.4285 -0.0221
10 -6 2 -0.7482 0.0542
10 -6 3 0.9207 0.0285
10 -6 4 -0.2396 0.0725
10 -6 5 -0.2227 0.0995
10 -6 6 0.7409 0.0376
10 -6 7 -1.1180 0.0285
10 -6 8 1.3955 0.0868
10 -6 9 -1.4288 -0.0257
10 -6 10 1.1127 0.0431
10 -5 0 0.9240 -0.1151
10 -5 1 0.2734 -0.0964
10 -5 2 -1.2324 -0.1857
10 -5 3 1.4629 -0.0435
10 -5 4 -1.2495 -0.2253
10 -5 5 1.1380 0.0622
10 -5 6 -0.7683 -0.1150
10 -5 7 0.6097 -0.0292
10 -5 8 -0.1156 0.0807
10 -5 9 -0.2178 -0.1344
10 -5 10 0.4184 0.0467
10 -4 0 1.4589 0.1596
10 -4 1 -0.1676 0.1187
10 -4 2 -1.2294 0.1255
10 -4 3 1.7024 0.0150
10 -4 4 -2.4638 0.0148
10 -4 5 2.3801 -0.0740
10 -4 6 -2.5852 -0.0340
10 -4 7 2.1642 -0.1213
10 -4 8 -1.7276 0.0171
10 -4 9 1.0419 -0.0555
10 -4 10 -0.4769 0.0986
10 -3 0 1.7980 -0.0425
10 -3 1 -0.3579 0.0193
10 -3 2 -0.3274 0.1075
10 -3 3 1.8155 0.1072
10 -3 4 -2.4851 0.2602
10 -3 5 3.2609 0.1167
10 -3 6 -3.3883 0.2219
10 -3 7 3.0647 0.1295
10 -3 8 -2.4918 -0.0040
10 -3 9 1.5496 0.0921
10 -3 10 -0.7125 -0.1219
10 -2 0 0.2610 -0.1256
10 -2 1 -0.5594 -0.2628
10 -2 2 -0.2234 -0.2873
10 -2 3 1.1262 -0.2844
10 -2 4 -2.1200 -0.2997
10 -2 5 3.2451 -0.1986
10 -2 6 -3.3254 -0.2067
10 -2 7 3.4820 0.0131
10 -2 8 -2.4707 -0.1043
10 -2 9 1.5729 0.1523
10 -2 10 -0.5624 -0.0669
10 -1 0 -0.9423 0.3662
10 -1 1 0.0516 0.2725
10 -1 2 -0.2200 0.3663
10 -1 3 0.2636 0.2219
10 -1 4 -1.7097 0.1842
10 -1 5 1.8637 0.0701
10 -1 6 -2.9532 0.0033
10 -1 7 2.3701 -0.1166
10 -1 8 -2.0651 -0.0502
10 -1 9 1.0583 -0.1292
10 -1 10 -0.2229 -0.0631
10 0 0 -1.4116 -0.3292
10 0 1 0.8720 -0.1799
10 0 2 0.3791 -0.1100
10 0 3 0.5563 -0.0158
10 0 4 -0.1034 0.1266
10 0 5 1.2598 0.1311
10 0 6 -0.7849 0.3147
10 0 7 0.8617 0.1135
10 0 8 -0.2549 0.2486
10 0 9 -0.1513 0.0697
10 1 0 -2.1987 -0.0476
10 1 1 0.4586 -0.0138
10 1 2 -0.7139 -0.2780
10 1 3 -0.2717 -0.2422
10 1 4 -0.4319 -0.4096
10 1 5 -0.0008 -0.3608
10 1 6 0.1525 -0.3448
10 1 7 -0.7212 -0.1806
10 1 8 1.2901 -0.2696
10 1 9 -0.9547 0.1384
10 2 0 -1.2249 0.2273
10 2 1 1.4513 0.4010
10 2 2 -0.4284 0.4064
10 2 3 0.3510 0.4838
10 2 4 -0.1079 0.4574
10 2 5 -0.2528 0.3590
10 2 6 0.4156 0.2117
10 2 7 -1.2416 0.2505
10 2 8 1.0569 -0.1448
10 3 0 -0.8079 -0.5074
10 3 1 0.9768 -0.3507
10 3 2 -0.6864 -0.5063
10 3 3 0.6787 -0.3930
10 3 4 0.2005 -0.2530
10 3 5 -0.1237 -0.2138
10 3 6 1.0378 -0.0605
10 3 7 -0.7291 0.0313
10 4 0 0.2320 0.2732
10 4 1 0.0980 0.4128
10 4 2 -1.1428 0.1474
10 4 3 0.4745 0.2260
10 4 4 -0.6812 -0.0483
10 4 5 -0.5267 0.0538
10 4 6 0.5430 -0.1639
10 5 0 1.3497 -0.0062
10 5 1 0.1490 -0.1837
10 5 2 -0.2373 0.0607
10 5 3 1.0755 0.1547
10 5 4 -0.3092 0.0002
10 5 5 0.0710 0.2965
10 6 0 0.6866 0.1309
10 6 1 -0.6392 -0.3221
10 6 2 -0.2685 -0.0667
10 6 3 0.1378 -0.1689
10 7 0 0.8384 0.1833
10 7 1 -0.3875 0.1510
11 -13 0 0.4754 -0.0910
11 -13 1 -0.2063 -0.0362
11 -13 2 -0.0560 0.1530
11 -13 3 0.3128 -0.2454
11 -13 4 -0.0514 0.2276
11 -12 0 0.8827 0.2280
11 -12 1 -1.0712 -0.3934
11 -12 2 0.8064 0.2615
11 -12 3 -0.6724 -0.3312
11 -12 4 0.6259 0.1575
11 -12 5 -0.8312 -0.2767
11 -12 6 0.9315 0.2149
11 -11 0 0.1106 0.2901
11 -11 1 -0.4070 -0.0623
11 -11 2 0.6596 0.1921
11 -11 3 -1.0025 0.0994
11 -11 4 1.1152 0.0333
11 -11 5 -1.3071 0.0264
11 -11 6 1.2387 0.2326
11 -11 7 -1.1396 -0.1284
11 -10 0 -1.0712 -0.1532
11 -10 1 1.3646 -0.0551
11 -10 2 -0.6764 -0.0995
11 -10 3 0.2474 0.0414
11 -10 4 0.4649 -0.1011
11 -10 5 -0.5445 -0.0032
11 -10 6 0.7554 -0.0343
11 -10 7 -0.5803 0.0415
11 -10 8 0.6553 -0.2419
11 -9 0 -1.6524 -0.0371
11 -9 1 1.4432 -0.0247
11 -9 2 -1.4328 -0.0443
11 -9 3 0.7858 -0.0843
11 -9 4 -0.6801 0.0238
11 -9 5 0.4663 -0.1194
11 -9 6 -0.6557 -0.0114
11 -9 7 0.5032 0.0738
11 -9 8 -0.3930 -0.2417
11 -8 0 -1.0341 0.1760
11 -8 1 0.6765 0.1412
11 -8 2 -0.2449 0.0730
11 -8 3 0.3358 0.1444
11 -8 4 -0.6700 0.0886
11 -8 5 1.1921 0.0411
11 -8 6 -1.5967 0.0839
11 -8 7 1.7139 0.0482
11 -8 8 -1.3818 -0.0199
11 -8 9 0.7944 0.1511
11 -7 0 -0.8104 -0.1409
11 -7 1 -0.1843 -0.0775
11 -7 2 0.8245 -0.1758
11 -7 3 -0.3914 0.0167
11 -7 4 -0.2737 -0.0922
11 -7 5 1.3351 -0.0268
11 -7 6 -1.9201 0.0080
11 -7 7 2.2281 -0.0333
11 -7 8 -1.9319 -0.0393
11 -7 9 1.3435 0.0197
11 -6 0 -0.6155 0.0015
11 -6 1 -0.8635 0.0253
11 -6 2 1.1599 -0.0275
11 -6 3 -1.1341 -0.0963
11 -6 4 0.1620 0.0680
11 -6 5 0.6256 -0.2131
11 -6 6 -1.3574 0.0902
11 -6 7 1.5898 -0.0455
11 -6 8 -1.5215 -0.0963
11 -6 9 1.0598 0.1147
11 -5 0 -0.1558 0.0938
11 -5 1 -0.8680 0.1658
11 -5 2 1.6840 0.1296
11 -5 3 -1.7011 0.0831
11 -5 4 1.2813 0.2291
11 -5 5 -0.8029 -0.0856
11 -5 6 0.2680 0.1556
11 -5 7 -0.0779 0.0194
11 -5 8 -0.0545 -0.0900
11 -5 9 0.0746 0.1783
11 -4 0 -0.4010 -0.2060
11 -4 1 -0.5988 -0.1183
11 -4 2 1.6881 -0.2179
11 -4 3 -1.9698 0.0045
11 -4 4 2.4612 -0.1091
11 -4 5 -2.1589 0.0502
11 -4 6 2.1855 0.0209
11 -4 7 -1.7613 0.0318
11 -4 8 1.4246 0.0263
11 -4 9 -0.9205 -0.0134
11 -3 0 -0.5436 0.0598
11 -3 1 -0.3971 0.0931
11 -3 2 0.6692 -0.0873
11 -3 3 -1.9441 0.0090
11 -3 4 2.3956 -0.2387
11 -3 5 -3.2085 -0.0758
11 -3 6 3.2288 -0.1338
11 -3 7 -2.9306 -0.2064
11 -3 8 2.1758 0.1177
11 -3 9 -1.1386 -0.1729
11 -2 0 0.4421 0.0549
11 -2 1 0.4562 0.1998
11 -2 2 0.0940 0.2131
11 -2 3 -0.6251 0.2825
11 -2 4 1.8379 0.2519
11 -2 5 -2.9211 0.2400
11 -2 6 3.2753 0.2100
11 -2 7 -3.2083 0.0312
11 -2 8 2.0431 0.1293
11 -1 0 0.4222 -0.2268
11 -1 1 0.4466 -0.3528
11 -1 2 -0.6844 -0.2903
11 -1 3 0.4349 -0.3594
11 -1 4 0.8878 -0.2134
11 -1 5 -1.3824 -0.1656
11 -1 6 2.3513 -0.1533
11 -1 7 -1.6829 0.1034
11 -1 8 1.1930 -0.0845
11 0 0 0.4860 0.3778
11 0 1 0.0412 0.2124
11 0 2 -0.8870 0.3161
11 0 3 -0.0132 0.0450
11 0 4 -0.2294 0.1450
11 0 5 -0.8704 -0.0458
11 0 6 0.2248 -0.1507
11 0 7 -0.2076 -0.0200
11 0 8 -0.5443 -0.1908
11 1 0 1.0535 -0.1446
11 1 1 0.0266 -0.0677
11 1 2 0.6229 0.0448
11 1 3 0.1092 0.0841
11 1 4 0.7593 0.2337
11 1 5 -0.0364 0.2056
11 1 6 -0.0020 0.2710
11 1 7 0.7514 0.1062
11 2 0 0.3826 -0.0582
11 2 1 -1.0861 -0.2136
11 2 2 0.3571 -0.2959
11 2 3 -0.8062 -0.2812
11 2 4 0.2365 -0.4119
11 2 5 -0.1100 -0.2849
11 2 6 -0.2767 -0.2037
11 3 0 0.4635 0.3817
11 3 1 -0.4253 0.2268
11 3 2 0.6853 0.4587
11 3 3 -0.4027 0.3360
11 3 4 -0.1642 0.3220
11 3 5 0.4355 0.1990
11 4 0 -0.3114 -0.4163
11 4 1 -0.1293 -0.2813
11 4 2 0.6803 -0.2438
11 4 3 -0.2038 -0.3229
11 4 4 0.0537 -0.0057
11 5 0 -0.7238 -0.1632
11 5 1 -0.2129 0.4384
11 5 2 0.2199 -0.0308
11 6 0 -0.3512 -0.2805
12 -12 0 -0.8389 -0.3390
12 -12 1 1.3015 0.4110
12 -12 2 -1.2279 -0.2336
12 -12 3 1.0765 0.1646
12 -11 0 0.0712 -0.1783
12 -11 1 0.4436 0.0136
12 -11 2 -0.9680 -0.0838
12 -11 3 1.2032 -0.1552
12 -11 4 -1.1319 0.0520
12 -11 5 0.8491 -0.1200
12 -10 0 1.0622 0.1542
12 -10 1 -0.9163 0.0187
12 -10 2 0.2424 0.1019
12 -10 3 0.1331 -0.0152
12 -10 4 -0.4366 0.1017
12 -10 5 0.3132 -0.0049
12 -10 6 -0.2466 0.1441
12 -9 0 1.4467 -0.1091
12 -9 1 -0.8821 0.1000
12 -9 2 0.7149 -0.0282
12 -9 3 -0.4137 0.0583
12 -9 4 0.5801 -0.0257
12 -9 5 -0.6202 0.0113
12 -9 6 0.8127 0.0207
12 -9 7 -0.6133 -0.0903
12 -8 0 0.9423 -0.2762
12 -8 1 -0.2437 0.0011
12 -8 2 -0.1167 -0.1142
12 -8 3 -0.2020 -0.0797
12 -8 4 0.8139 -0.0398
12 -8 5 -1.4569 -0.0378
12 -8 6 1.6939 -0.0482
12 -8 7 -1.6007 -0.0094
12 -7 0 0.3628 0.1323
12 -7 1 0.4852 0.0674
12 -7 2 -0.9369 0.1147
12 -7 3 0.2973 0.0398
12 -7 4 0.5725 -0.0066
12 -7 5 -1.6118 0.1258
12 -7 6 2.0716 -0.0683
12 -7 7 -1.9853 0.0653
12 -6 0 -0.1173 0.0566
12 -6 1 1.3037 -0.0799
12 -6 2 -1.3027 0.0524
12 -6 3 1.0602 0.0980
12 -6 4 0.0314 -0.1518
12 -6 5 -0.8335 0.2647
12 -6 6 1.4031 -0.1698
12 -6 7 -1.3264 0.0143
12 -5 0 -0.7238 -0.1161
12 -5 1 1.3540 -0.1629
12 -5 2 -1.8961 -0.0906
12 -5 3 1.5818 -0.0986
12 -5 4 -1.0445 -0.1916
12 -5 5 0.4635 0.0891
12 -5 6 -0.1026 -0.1431
12 -5 7 0.0994 0.0141
12 -4 0 -0.5010 0.1660
12 -4 1 1.1596 0.1717
12 -4 2 -1.7165 0.2206
12 -4 3 1.7505 0.0096
12 -4 4 -1.9417 0.1533
12 -4 5 1.6673 -0.0185
12 -4 6 -1.7168 -0.0498
12 -4 7 1.4409 0.0742
12 -3 0 -0.2366 -0.1545
12 -3 1 0.5458 -0.1107
12 -3 2 -0.4220 -0.0066
12 -3 3 1.3098 -0.0767
12 -3 4 -1.6510 0.1712
12 -3 5 2.5063 0.0356
12 -3 6 -2.5671 0.0421
12 -3 7 2.2987 0.2401
12 -2 0 -0.3854 -0.0355
12 -2 1 -0.8226 -0.0241
12 -2 2 0.5773 -0.1957
12 -2 3 -0.3708 -0.1407
12 -2 4 -0.8803 -0.2209
12 -2 5 1.8227 -0.1994
12 -2 6 -2.3162 -0.1589
12 -2 7 2.0951 -0.0855
12 -1 0 0.2414 0.1461
12 -1 1 -0.8282 0.3060
12 -1 2 1.2657 0.1426
12 -1 3 -0.9139 0.4490
12 -1 4 0.0257 0.1202
12 -1 5 0.4876 0.2377
12 -1 6 -1.0600 0.2177
12 0 0 -0.0140 -0.1391
12 0 1 -0.1695 -0.3417
12 0 2 0.4203 -0.2902
12 0 3 0.1965 -0.1079
12 0 4 0.0718 -0.2863
12 0 5 0.4541 -0.0314
12 0 6 0.3023 0.0102
12 1 0 -0.5598 0.3655
12 1 1 0.3508 -0.0262
12 1 2 -1.2077 0.2434
12 1 3 0.7239 -0.0432
12 1 4 -1.2491 0.0020
12 1 5 0.2833 -0.0735
12 2 0 -0.1943 0.0052
12 2 1 1.0546 -0.0135
12 2 2 -0.6710 0.1932
12 2 3 1.2300 0.0444
12 2 4 -0.4473 0.2787
12 3 0 -0.3448 -0.1088
12 3 1 0.1577 -0.1529
12 3 2 -0.6049 -0.2709
12 3 3 0.1394 -0.2195
12 4 0 0.2388 0.4871
12 4 1 0.1328 0.0502
13 -11 0 -0.1641 0.0355
13 -11 1 -0.2831 0.0461
13 -10 0 -0.7306 0.0002
13 -10 1 0.6031 -0.0357
13 -10 2 -0.2247 -0.0234
13 -10 3 0.0559 0.0201
13 -9 0 -1.0309 0.2564
13 -9 1 0.5039 -0.2362
13 -9 2 -0.4616 0.0536
13 -9 3 0.4648 -0.0487
13 -9 4 -0.6462 -0.0156
13 -8 0 -0.5782 0.2884
13 -8 1 0.0012 0.0167
13 -8 2 0.1417 0.0930
13 -8 3 0.2215 0.0908
13 -8 4 -0.8014 0.0114
13 -8 5 1.2308 -0.0061
13 -7 0 0.1757 -0.2375
13 -7 1 -0.6122 0.0130
13 -7 2 0.8464 -0.1726
13 -7 3 -0.2085 -0.0320
13 -7 4 -0.4862 0.0539
13 -7 5 1.1791 -0.1734
13 -6 0 0.6136 0.0019
13 -6 1 -1.4012 0.1008
13 -6 2 1.1081 -0.0337
13 -6 3 -0.7863 -0.0746
13 -6 4 -0.1295 0.1749
13 -6 5 0.6384 -0.2321
13 -5 0 1.1953 0.2162
13 -5 1 -1.3557 0.0126
13 -5 2 1.5623 0.1190
13 -5 3 -0.9662 0.0442
13 -5 4 0.4517 0.1360
13 -5 5 -0.0395 -0.0813
13 -4 0 0.8758 -0.0198
13 -4 1 -1.1440 -0.2453
13 -4 2 1.1087 -0.1322
13 -4 3 -0.9196 -0.0223
13 -4 4 0.8924 -0.1480
13 -4 5 -0.7752 0.0092
13 -3 0 0.4513 0.2235
13 -3 1 -0.1676 0.0576
13 -3 2 -0.2414 0.0919
13 -3 3 -0.2154 0.0830
13 -3 4 0.5102 -0.1016
13 -3 5 -1.2844 -0.0076
13 -2 0 0.0979 -0.0364
13 -2 1 1.0579 -0.0760
13 -2 2 -1.1055 0.1766
13 -2 3 1.1267 -0.0227
13 -2 4 -0.1189 0.2010
13 -1 0 -0.3514 -0.2471
13 -1 1 0.5604 -0.0932
13 -1 2 -0.9905 -0.0714
13 -1 3 0.7546 -0.4027
13 -1 4 -0.4559 -0.0165
13 0 0 0.2012 -0.2068
13 0 1 -0.4368 0.4780
13 0 2 0.5852 0.0975
13 0 3 -0.7512 0.1820
13 1 0 0.5782 -0.4361
13 1 1 -0.9365 0.1286
13 1 2 1.6521 -0.3809
13 2 0 0.2479 0.0117
14 -8 0 0.2608 -0.1310
14 -8 1 0.0622 -0.1964
14 -7 0 -0.3266 0.3187
14 -7 1 0.4909 -0.0477
14 -7 2 -0.6273 0.2209
14 -6 0 -0.5859 -0.1846
14 -6 1 1.0324 -0.0224
14 -6 2 -0.6138 -0.0722
14 -5 0 -1.1176 -0.2947
14 -5 1 0.9491 0.1599
14 -5 2 -0.8611 -0.1362
14 -4 0 -0.8122 -0.0809
14 -4 1 0.7681 0.2118
14 -4 2 -0.3622 0.0742
14 -3 0 -0.3800 -0.1520
14 -3 1 -0.2087 -0.0325
14 -3 2 0.6835 -0.0834
14 -2 0 0.0009 0.1495
14 -2 1 -0.8487 0.0385
14 -1 0 0.0278 0.3699
0 0 0 0.0 0.0
;
loop_
  _diffrn_refln_index_h
  _diffrn_refln_index_k
  _diffrn_refln_index_l
  _diffrn_refln_intensity_net
  _diffrn_refln_intensity_u
 -1 0 0 177.9 4.09
 -1 0 0 183.95 4.13
 1 0 0 182.43 4.13
 1 0 0 177.93 4.14
 -2 0 0 79.22 2.02
 -2 0 0 76.89 2.04
 -2 0 0 76.62 2.01
 2 0 0 78.5 2.02
 2 0 0 78.14 2.04
 -3 0 0 26.49 0.96
 -3 0 0 25.15 0.97
 -3 0 0 24.15 0.94
 3 0 0 27.11 0.98
 3 0 0 25.3 0.94
 3 0 0 25.76 0.95
 -4 0 0 227.18 5.59
 -4 0 0 227.36 5.64
 -4 0 0 229.63 5.6
 4 0 0 227.53 5.57
 4 0 0 229.56 5.62
 4 0 0 220.84 5.62
 -5 0 0 39.38 1.49
 -5 0 0 40.43 1.55
 -5 0 0 39.3 1.51
 5 0 0 37.44 1.47
 5 0 0 39.64 1.51
 5 0 0 38.66 1.53
 -6 0 0 45.4 1.82
 -6 0 0 45.42 1.75
 -6 0 0 45.29 1.8
 6 0 0 46.49 1.83
 6 0 0 49.87 1.82
 6 0 0 45.06 1.77
 -7 0 0 3.03 0.56
 -7 0 0 3.5 0.59
 -7 0 0 5.01 0.71
 7 0 0 3.78 0.62
 7 0 0 4.36 0.69
 -8 0 0 15.84 1.12
 -8 0 0 16.45 1.17
 -8 0 0 15.04 1.14
 8 0 0 16.59 1.19
 8 0 0 16.26 1.14
 -9 0 0 0.12 0.44
 -9 0 0 0.4 0.42
 -9 0 0 -0.24 0.39
 9 0 0 0.2 0.44
 -10 0 0 0.14 0.48
 -10 0 0 0.22 0.49
 -10 0 0 -0.3 0.4
 10 0 0 -0.43 0.42
 -11 0 0 2.31 0.78
 -11 0 0 3.14 0.8
 -11 0 0 2.48 0.79
 11 0 0 2.11 0.72
 -12 0 0 9.16 1.26
 -12 0 0 8.3 1.24
 12 0 0 8.18 1.23
 -13 0 0 -0.23 0.7
 -13 0 0 -0.55 0.55
 -14 1 0 6.84 1.31
 -13 1 0 -0.23 0.6
 -13 1 0 0.88 0.8
 12 -1 0 1.95 0.75
 -12 1 0 1.05 0.75
 -12 1 0 2.24 0.8
 11 -1 0 11.89 1.31
 -11 1 0 9.88 1.26
 -11 1 0 10.91 1.33
 -11 1 0 11.66 1.34
 10 -1 0 8.31 1.05
 -10 1 0 7.96 1.05
 -10 1 0 9.74 1.19
 9 -1 0 2.18 0.62
 -9 1 0 3.34 0.74
 -9 1 0 2.71 0.65
 8 -1 0 0.25 0.36
 -8 1 0 -0.21 0.32
 -8 1 0 0.81 0.47
 7 -1 0 55.87 2.05
 7 -1 0 53.04 2.07
 -7 1 0 53.14 2.07
 -7 1 0 49.2 1.98
 -7 1 0 48.97 2.04
 6 -1 0 1.89 0.45
 6 -1 0 1.38 0.4
 6 -1 0 1.94 0.44
 -6 1 0 1.96 0.47
 -6 1 0 1.75 0.41
 -6 1 0 1.82 0.43
 5 -1 0 5.6 0.61
 5 -1 0 6.3 0.62
 5 -1 0 6.1 0.63
 -5 1 0 5.41 0.58
 -5 1 0 6.57 0.67
 -5 1 0 5.31 0.6
 4 -1 0 9.73 0.63
 4 -1 0 9.72 0.61
 4 -1 0 9.49 0.6
 -4 1 0 10.31 0.63
 -4 1 0 10.18 0.62
 -4 1 0 8.76 0.6
 3 -1 0 187.06 4.55
 3 -1 0 186.31 4.52
 -3 1 0 184.03 4.57
 -3 1 0 182.8 4.5
 2 -1 0 14.07 0.56
 2 -1 0 13.47 0.53
 -2 1 0 13.47 0.56
 -2 1 0 12.47 0.53
 -2 1 0 13.04 0.53
 1 -1 0 39.49 1.05
 1 -1 0 40.77 0.98
 -1 1 0 40.57 1.04
 -1 1 0 40.16 1.04
 -1 1 0 39.13 0.98
 -1 1 0 40.11 1.05
 0 -1 0 85.74 1.92
 0 -1 0 84.22 1.92
 0 1 0 78.52 1.91
 0 1 0 82.12 1.92
 -1 -1 0 18.34 0.59
 -1 -1 0 18.84 0.6
 -1 -1 0 18.64 0.59
 -1 -1 0 18.54 0.57
 1 1 0 18.64 0.6
 1 1 0 18.07 0.59
 1 1 0 18.14 0.57
 1 1 0 18.48 0.59
 -2 -1 0 89.36 2.29
 -2 -1 0 88.74 2.32
 -2 -1 0 88.94 2.3
 -2 -1 0 89.88 2.25
 2 1 0 88.48 2.3
 2 1 0 89.81 2.26
 2 1 0 89.07 2.32
 2 1 0 89.47 2.29
 -3 -1 0 21.17 0.87
 -3 -1 0 21.37 0.87
 -3 -1 0 22.19 0.87
 -3 -1 0 20.75 0.83
 3 1 0 20.54 0.87
 3 1 0 22.14 0.88
 3 1 0 20.31 0.86
 -4 -1 0 -0.03 0.18
 -4 -1 0 0.33 0.24
 -4 -1 0 0.21 0.25
 -4 -1 0 0.35 0.24
 4 1 0 0.27 0.24
 4 1 0 0.29 0.22
 4 1 0 0.18 0.24
 -5 -1 0 9.17 0.79
 -5 -1 0 8.8 0.78
 -5 -1 0 9.15 0.76
 -5 -1 0 8.31 0.76
 5 1 0 9.54 0.8
 5 1 0 7.7 0.75
 5 1 0 7.55 0.71
 -6 -1 0 2.43 0.5
 -6 -1 0 3.26 0.55
 -6 -1 0 2.79 0.49
 -6 -1 0 2.31 0.47
 6 1 0 2.99 0.54
 6 1 0 2.43 0.48
 6 1 0 2.28 0.47
 -7 -1 0 4.04 0.66
 -7 -1 0 5.6 0.74
 -7 -1 0 5.74 0.72
 7 1 0 5.25 0.74
 7 1 0 4.76 0.69
 -8 -1 0 29.69 1.61
 -8 -1 0 31.27 1.64
 -8 -1 0 31.19 1.55
 8 1 0 32.43 1.66
 8 1 0 29.3 1.63
 -9 -1 0 -0.27 0.44
 -9 -1 0 -0.06 0.42
 -9 -1 0 0.35 0.46
 9 1 0 0.57 0.48
 -10 -1 0 0.54 0.51
 -10 -1 0 0.26 0.55
 -10 -1 0 -0.17 0.5
 10 1 0 0.99 0.59
 -11 -1 0 3.06 0.82
 -11 -1 0 2.37 0.76
 11 1 0 2.68 0.77
 -12 -1 0 2.7 0.84
 -12 -1 0 1.82 0.81
 12 1 0 3.89 0.99
 -13 -1 0 0.36 0.72
 -14 2 0 0.09 0.66
 -14 2 0 -0.05 0.78
 -13 2 0 9.67 1.43
 -13 2 0 11.23 1.5
 12 -2 0 4.31 0.94
 -12 2 0 4.96 1.05
 -12 2 0 3.05 0.91
 11 -2 0 3.29 0.76
 -11 2 0 3.3 0.83
 -11 2 0 2.57 0.83
 10 -2 0 1.78 0.64
 -10 2 0 1.32 0.56
 -10 2 0 0.27 0.55
 9 -2 0 2.04 0.58
 -9 2 0 0.49 0.51
 -9 2 0 1.69 0.56
 8 -2 0 0.93 0.45
 -8 2 0 1.01 0.51
 -8 2 0 1.03 0.47
 -8 2 0 1.39 0.51
 7 -2 0 0.75 0.38
 7 -2 0 2.45 0.54
 -7 2 0 1.43 0.45
 -7 2 0 1.67 0.46
 -7 2 0 1.02 0.44
 6 -2 0 33.81 1.49
 6 -2 0 33.68 1.44
 -6 2 0 33.31 1.51
 -6 2 0 35.79 1.52
 -6 2 0 34.31 1.46
 5 -2 0 1.72 0.38
 5 -2 0 2.11 0.38
 5 -2 0 2.05 0.41
 -5 2 0 2.14 0.39
 -5 2 0 2.2 0.42
 -5 2 0 2.02 0.43
 4 -2 0 0.3 0.2
 4 -2 0 0.37 0.22
 4 -2 0 0.64 0.23
 -4 2 0 0.51 0.22
 -4 2 0 0.42 0.25
 -4 2 0 0.13 0.2
 3 -2 0 1.52 0.26
 3 -2 0 1.32 0.17
 3 -2 0 1.78 0.27
 3 -2 0 1.24 0.25
 -3 2 0 1.24 0.24
 -3 2 0 1.47 0.27
 -3 2 0 1.11 0.25
 2 -2 0 9.21 0.46
 2 -2 0 8.98 0.46
 2 -2 0 8.76 0.44
 2 -2 0 9.04 0.34
 -2 2 0 10.02 0.49
 -2 2 0 8.39 0.46
 -2 2 0 8.74 0.45
 -2 2 0 9.43 0.35
 1 -2 0 109.79 2.58
 1 -2 0 104.93 2.56
 1 -2 0 108.94 2.59
 -1 2 0 105.58 2.59
 -1 2 0 107.48 2.59
 -1 2 0 107.61 2.58
 -1 2 0 107.31 2.6
 -1 2 0 103.29 2.57
 0 -2 0 2.45 0.22
 0 -2 0 2.52 0.19
 0 2 0 2.66 0.21
 0 2 0 2.25 0.21
 0 2 0 2.43 0.22
 -1 -2 0 0.71 0.17
 -1 -2 0 0.47 0.15
 -1 -2 0 0.57 0.16
 -1 -2 0 0.51 0.16
 1 2 0 1.17 0.2
 1 2 0 0.6 0.16
 1 2 0 0.82 0.17
 1 2 0 0.63 0.17
 -2 -2 0 3.54 0.34
 -2 -2 0 3.68 0.34
 -2 -2 0 2.65 0.32
 -2 -2 0 2.87 0.33
 2 2 0 2.74 0.32
 2 2 0 2.74 0.33
 2 2 0 2.81 0.32
 2 2 0 3.51 0.33
 -3 -2 0 16.8 0.77
 -3 -2 0 16.55 0.74
 -3 -2 0 16.55 0.78
 -3 -2 0 16.59 0.79
 3 2 0 16.39 0.78
 3 2 0 15.47 0.78
 3 2 0 16.5 0.78
 3 2 0 16.83 0.75
 -4 -2 0 116.83 3.25
 -4 -2 0 116.73 3.12
 -4 -2 0 115.18 3.19
 -4 -2 0 113.82 3.2
 4 2 0 119.93 3.27
 4 2 0 115.89 3.23
 4 2 0 114.25 3.2
 -5 -2 0 67.09 2.2
 -5 -2 0 62.51 2.15
 -5 -2 0 62.74 2.07
 -5 -2 0 62.89 2.13
 5 2 0 62.29 2.15
 5 2 0 62.84 2.16
 5 2 0 69.37 2.25
 -6 -2 0 44.43 1.7
 -6 -2 0 43.51 1.78
 -6 -2 0 46.73 1.83
 6 2 0 42.01 1.76
 6 2 0 43.37 1.81
 -7 -2 0 5.37 0.7
 -7 -2 0 3.65 0.66
 -7 -2 0 4.3 0.7
 7 2 0 4.06 0.72
 7 2 0 3.56 0.63
 -8 -2 0 36.23 1.85
 -8 -2 0 41.26 1.83
 -8 -2 0 41.89 1.95
 8 2 0 40.41 1.98
 8 2 0 42.53 1.96
 -9 -2 0 15.69 1.43
 -9 -2 0 18.91 1.4
 -9 -2 0 17.43 1.26
 9 2 0 19.14 1.39
 -10 -2 0 46.34 2.32
 -10 -2 0 43.88 2.11
 10 2 0 46.31 2.32
 -11 -2 0 1.34 0.69
 -11 -2 0 1.53 0.71
 11 2 0 0.93 0.68
 -12 -2 0 12.22 1.41
 -12 -2 0 13.72 1.59
 12 2 0 15.14 1.66
 -13 -2 0 2.03 0.87
 -14 3 0 7.44 1.36
 -13 3 0 8.86 1.41
 -12 3 0 2.05 0.87
 -12 3 0 1.43 0.73
 11 -3 0 20.7 1.19
 11 -3 0 20.91 1.51
 -11 3 0 21.14 1.81
 -11 3 0 23.65 1.72
 10 -3 0 0.4 0.36
 10 -3 0 0.32 0.48
 -10 3 0 0.04 0.47
 -10 3 0 0.26 0.56
 9 -3 0 0.94 0.5
 -9 3 0 1.66 0.55
 -9 3 0 1.03 0.56
 8 -3 0 11.58 1.05
 8 -3 0 11.52 0.73
 -8 3 0 10.39 1.08
 -8 3 0 10.17 1.04
 -8 3 0 12.6 1.12
 7 -3 0 49.83 1.99
 7 -3 0 54.47 1.7
 7 -3 0 52.92 2.07
 -7 3 0 51.09 2.12
 -7 3 0 58.35 2.12
 -7 3 0 53.95 2.11
 6 -3 0 0.83 0.24
 6 -3 0 0.64 0.32
 6 -3 0 0.63 0.36
 6 -3 0 0.49 0.29
 -6 3 0 0.7 0.35
 -6 3 0 1.13 0.43
 -6 3 0 0.71 0.36
 5 -3 0 9.74 0.71
 5 -3 0 8.44 0.72
 5 -3 0 9.34 0.48
 5 -3 0 10.36 0.73
 -5 3 0 7.74 0.72
 -5 3 0 8.73 0.78
 -5 3 0 8.56 0.76
 4 -3 0 14.92 0.57
 4 -3 0 14.38 0.78
 4 -3 0 13.92 0.77
 4 -3 0 13.52 0.74
 -4 3 0 15.84 0.83
 -4 3 0 14.41 0.77
 3 -3 0 40.37 1.35
 3 -3 0 41.28 1.15
 3 -3 0 42.14 1.33
 3 -3 0 42.98 1.37
 -3 3 0 42.06 1.15
 -3 3 0 40.84 1.37
 -3 3 0 41.01 1.39
 -3 3 0 40.48 1.34
 2 -3 0 20.17 0.76
 2 -3 0 20.51 0.67
 2 -3 0 18.66 0.74
 2 -3 0 20.78 0.79
 -2 3 0 20.4 0.79
 -2 3 0 22.55 0.82
 -2 3 0 20.61 0.68
 -2 3 0 19.58 0.78
 1 -3 0 83.24 2.16
 1 -3 0 82.96 2.11
 1 -3 0 82.12 2.13
 -1 3 0 85.3 2.19
 -1 3 0 84.57 2.2
 -1 3 0 81.28 2.14
 -1 3 0 84.86 2.15
 -1 3 0 83.43 2.16
 -1 3 0 84.25 2.17
 0 -3 0 12.6 0.52
 0 -3 0 12.67 0.55
 0 3 0 12.6 0.56
 0 3 0 12.73 0.54
 0 3 0 12.27 0.55
 -1 -3 0 52.46 1.46
 -1 -3 0 49.59 1.47
 1 3 0 50.78 1.49
 1 3 0 50.39 1.5
 1 3 0 52.29 1.5
 1 3 0 50.26 1.48
 -2 -3 0 137.96 3.43
 -2 -3 0 136.67 3.42
 -2 -3 0 131.43 3.43
 -2 -3 0 140.9 3.47
 2 3 0 134.81 3.48
 2 3 0 132.2 3.44
 2 3 0 134.61 3.47
 2 3 0 130.58 3.4
 -3 -3 0 43.75 1.46
 -3 -3 0 42.07 1.5
 -3 -3 0 43.15 1.51
 -3 -3 0 46.49 1.51
 3 3 0 44.74 1.47
 3 3 0 42.57 1.53
 3 3 0 42.12 1.51
 3 3 0 46.6 1.55
 -4 -3 0 13.81 0.84
 -4 -3 0 14.43 0.85
 -4 -3 0 13.68 0.84
 -4 -3 0 14.05 0.8
 4 3 0 12.59 0.79
 4 3 0 14.68 0.88
 4 3 0 15.48 0.9
 4 3 0 14.11 0.85
 -5 -3 0 122.15 3.52
 -5 -3 0 126.25 3.51
 -5 -3 0 116.18 3.37
 -5 -3 0 124.55 3.55
 5 3 0 123.28 3.52
 5 3 0 114.49 3.52
 5 3 0 117.73 3.52
 -6 -3 0 25.14 1.26
 -6 -3 0 26.43 1.36
 -6 -3 0 27.91 1.4
 6 3 0 28.09 1.41
 6 3 0 27.59 1.43
 -7 -3 0 106.25 3.27
 -7 -3 0 105.43 3.45
 -7 -3 0 107.27 3.45
 7 3 0 107.21 3.52
 7 3 0 102.08 3.44
 -8 -3 0 9.74 1.07
 -8 -3 0 9.17 1.05
 -8 -3 0 8.92 0.95
 8 3 0 8.76 1.05
 8 3 0 8.44 1.05
 -9 -3 0 72.08 2.94
 -9 -3 0 74.38 2.97
 -9 -3 0 73.38 2.76
 9 3 0 77.92 3.06
 -10 -3 0 23.86 1.69
 -10 -3 0 25.5 1.59
 10 3 0 21.69 1.63
 -11 -3 0 18.77 1.63
 -11 -3 0 17.75 1.71
 11 3 0 19.16 1.8
 -12 -3 0 1 0.74
 12 3 0 1.19 0.79
 -14 4 0 9.42 1.47
 -13 4 0 -0.41 0.54
 -12 4 0 -0.44 0.51
 -12 4 0 0.02 0.67
 11 -4 0 13.47 1.37
 11 -4 0 12.78 0.91
 -11 4 0 12.63 1.43
 -11 4 0 11.83 1.42
 10 -4 0 13.87 0.86
 10 -4 0 14.51 1.33
 -10 4 0 12.37 1.29
 -10 4 0 14.58 1.46
 9 -4 0 4.75 0.77
 9 -4 0 5.19 0.57
 -9 4 0 3.66 0.72
 -9 4 0 3.81 0.78
 8 -4 0 3.01 0.4
 8 -4 0 2.58 0.56
 -8 4 0 1.74 0.53
 -8 4 0 1.59 0.55
 -8 4 0 1.54 0.53
 7 -4 0 21.22 1.18
 7 -4 0 22.31 0.91
 -7 4 0 24.06 1.29
 -7 4 0 23.56 1.34
 -7 4 0 20.77 1.26
 6 -4 0 5.87 0.42
 6 -4 0 7.67 0.78
 6 -4 0 6.59 0.69
 6 -4 0 5.54 0.67
 -6 4 0 5.33 0.7
 -6 4 0 6.59 0.73
 5 -4 0 0.18 0.25
 5 -4 0 0.37 0.17
 5 -4 0 0.44 0.26
 5 -4 0 0.42 0.3
 -5 4 0 0.32 0.29
 -5 4 0 0.01 0.25
 -5 4 0 0.22 0.29
 4 -4 0 0.46 0.17
 4 -4 0 0.02 0.19
 4 -4 0 0.44 0.23
 4 -4 0 0.6 0.28
 -4 4 0 0.69 0.28
 -4 4 0 0.35 0.26
 -4 4 0 0.32 0.16
 -4 4 0 0.5 0.26
 3 -4 0 85.36 2.18
 3 -4 0 83.14 2.36
 3 -4 0 84.18 2.34
 3 -4 0 79.61 2.31
 -3 4 0 86.45 2.42
 -3 4 0 82.03 2.17
 -3 4 0 84.32 2.39
 -3 4 0 82.77 2.37
 2 -4 0 61.23 1.75
 2 -4 0 62.58 1.73
 -2 4 0 58.33 1.78
 -2 4 0 58.65 1.79
 -2 4 0 60.82 1.78
 -2 4 0 59.51 1.76
 -2 4 0 61.42 1.7
 1 -4 0 12.82 0.59
 1 -4 0 12.95 0.57
 1 -4 0 12.8 0.62
 -1 4 0 13.23 0.63
 -1 4 0 12.07 0.62
 -1 4 0 13.25 0.62
 -1 4 0 13.01 0.61
 -1 4 0 12.27 0.61
 0 -4 0 102.15 2.62
 0 -4 0 101.91 2.67
 0 4 0 100.7 2.68
 0 4 0 104.13 2.72
 0 4 0 102.47 2.68
 0 4 0 104.98 2.69
 -1 -4 0 16.28 0.76
 -1 -4 0 18.25 0.75
 1 4 0 17.75 0.78
 1 4 0 18.81 0.82
 1 4 0 17.92 0.8
 1 4 0 18.8 0.8
 -2 -4 0 79.13 2.34
 -2 -4 0 83.13 2.31
 -2 -4 0 80.7 2.33
 2 4 0 81.26 2.38
 2 4 0 80.61 2.33
 2 4 0 86.21 2.39
 2 4 0 82.98 2.39
 -3 -4 0 18.15 0.91
 -3 -4 0 18.58 0.9
 -3 -4 0 18.27 0.9
 -3 -4 0 17.82 0.93
 3 4 0 17.06 0.91
 3 4 0 16.75 0.88
 3 4 0 17.6 0.94
 3 4 0 17.33 0.92
 -4 -4 0 86.07 2.67
 -4 -4 0 90.12 2.63
 -4 -4 0 86.36 2.63
 -4 -4 0 86.99 2.69
 4 4 0 86.1 2.72
 4 4 0 87.37 2.61
 4 4 0 86.14 2.72
 4 4 0 91.1 2.73
 -5 -4 0 1.95 0.46
 -5 -4 0 1.7 0.43
 -5 -4 0 1.85 0.43
 5 4 0 1.82 0.47
 5 4 0 2.43 0.52
 5 4 0 2.5 0.49
 5 4 0 1.88 0.46
 -6 -4 0 33.38 1.58
 -6 -4 0 35.74 1.64
 -6 -4 0 35.11 1.53
 6 4 0 32.84 1.63
 6 4 0 34.02 1.67
 -7 -4 0 4.73 0.74
 -7 -4 0 3.51 0.7
 -7 -4 0 5.07 0.72
 7 4 0 4.1 0.73
 7 4 0 3.07 0.69
 -8 -4 0 1.1 0.53
 -8 -4 0 1.44 0.57
 -8 -4 0 0.53 0.5
 8 4 0 1.1 0.59
 -9 -4 0 0.75 0.54
 -9 -4 0 1.8 0.68
 9 4 0 0.83 0.6
 -10 -4 0 0.45 0.63
 -10 -4 0 1.2 0.64
 10 4 0 1.39 0.71
 -11 -4 0 1.46 0.7
 -11 -4 0 1.56 0.82
 11 4 0 0.3 0.74
 -12 -4 0 1.92 0.85
 -14 5 0 14.21 1.74
 -13 5 0 5.19 1.19
 -13 5 0 3.54 0.98
 -12 5 0 11.48 1.45
 -12 5 0 8.47 1.24
 11 -5 0 14.15 1.39
 11 -5 0 14.8 0.89
 -11 5 0 15.03 1.6
 -11 5 0 17.71 1.67
 10 -5 0 75.64 2.85
 10 -5 0 68.32 2.21
 -10 5 0 71.29 2.95
 -10 5 0 70.58 3
 9 -5 0 15.92 0.82
 9 -5 0 16.89 1.19
 -9 5 0 13.36 1.34
 -9 5 0 18.19 1.32
 -9 5 0 15.09 1.35
 8 -5 0 6.42 0.54
 8 -5 0 6.1 0.77
 -8 5 0 5.68 0.82
 -8 5 0 6.83 0.9
 -8 5 0 4.14 0.81
 7 -5 0 3.93 0.4
 7 -5 0 3.23 0.56
 -7 5 0 4.44 0.67
 -7 5 0 3.93 0.67
 -7 5 0 2.97 0.63
 6 -5 0 45.5 1.72
 6 -5 0 43.86 1.35
 6 -5 0 43.67 1.76
 -6 5 0 45.19 1.82
 -6 5 0 42.48 1.81
 -6 5 0 43.56 1.77
 5 -5 0 10.91 0.74
 5 -5 0 11.48 0.8
 5 -5 0 10.01 0.52
 5 -5 0 10.78 0.76
 -5 5 0 12.26 0.85
 -5 5 0 12.71 0.84
 -5 5 0 11.29 0.55
 -5 5 0 12.71 0.86
 4 -5 0 0.5 0.19
 4 -5 0 0.49 0.26
 4 -5 0 0.68 0.29
 4 -5 0 0.46 0.26
 -4 5 0 1.02 0.34
 -4 5 0 0.58 0.3
 -4 5 0 0.24 0.19
 -4 5 0 0.78 0.32
 3 -5 0 2.07 0.3
 3 -5 0 2.03 0.35
 3 -5 0 2.61 0.38
 -3 5 0 2.66 0.4
 -3 5 0 2.25 0.39
 -3 5 0 2.13 0.39
 -3 5 0 1.98 0.38
 -3 5 0 2.24 0.3
 2 -5 0 15.63 0.76
 2 -5 0 16.16 0.73
 -2 5 0 15.78 0.72
 -2 5 0 15.46 0.8
 -2 5 0 16.36 0.81
 -2 5 0 15.98 0.78
 -2 5 0 16.32 0.81
 -2 5 0 16.07 0.81
 1 -5 0 3.42 0.41
 1 -5 0 2.75 0.36
 1 -5 0 2.9 0.34
 -1 5 0 3.71 0.43
 -1 5 0 2.75 0.37
 -1 5 0 2.61 0.36
 -1 5 0 3.32 0.39
 -1 5 0 3.25 0.4
 0 -5 0 0.89 0.25
 0 -5 0 1.43 0.29
 0 -5 0 1.45 0.27
 0 5 0 1.99 0.33
 0 5 0 1.42 0.3
 0 5 0 1.18 0.28
 0 5 0 1.55 0.32
 0 5 0 1.59 0.31
 -1 -5 0 9.07 0.57
 -1 -5 0 10.63 0.65
 1 5 0 8.61 0.62
 1 5 0 9.4 0.63
 1 5 0 8.02 0.6
 1 5 0 8.87 0.66
 -2 -5 0 0.22 0.24
 -2 -5 0 0.17 0.15
 -2 -5 0 0.36 0.25
 2 5 0 -0.12 0.23
 2 5 0 0.27 0.28
 2 5 0 0.04 0.21
 2 5 0 0.1 0.24
 -3 -5 0 6.95 0.67
 -3 -5 0 5.82 0.6
 -3 -5 0 6.18 0.65
 3 5 0 6.27 0.69
 3 5 0 6.84 0.66
 3 5 0 7.05 0.7
 3 5 0 6.58 0.68
 -4 -5 0 4.26 0.6
 -4 -5 0 3.5 0.54
 -4 -5 0 4.25 0.55
 4 5 0 4.3 0.61
 4 5 0 4.88 0.63
 4 5 0 3.8 0.61
 4 5 0 3.5 0.55
 -5 -5 0 1.29 0.42
 -5 -5 0 1.65 0.46
 -5 -5 0 1.47 0.43
 5 5 0 0.9 0.43
 5 5 0 1.93 0.51
 5 5 0 0.91 0.44
 -6 -5 0 0.4 0.35
 -6 -5 0 0.33 0.38
 -6 -5 0 0.22 0.4
 6 5 0 0.2 0.41
 6 5 0 -0.15 0.38
 -7 -5 0 15.7 1.13
 -7 -5 0 16.96 1.24
 -7 -5 0 16.85 1.22
 7 5 0 16.11 1.42
 7 5 0 17.51 1.3
 -8 -5 0 2.85 0.73
 -8 -5 0 4.7 0.84
 8 5 0 2.98 0.75
 -9 -5 0 2.18 0.71
 -9 -5 0 1.74 0.65
 9 5 0 1.78 0.69
 -10 -5 0 1.74 0.75
 -10 -5 0 3.76 0.91
 10 5 0 4.34 0.99
 -11 -5 0 22.35 2.02
 11 5 0 16.89 1.8
 -14 6 0 15.74 1.82
 -13 6 0 27.26 2.36
 -13 6 0 27.18 2.34
 -12 6 0 18.94 1.78
 -12 6 0 19.43 1.9
 -11 6 0 13.4 1.5
 -11 6 0 12.83 1.47
 10 -6 0 35.85 1.87
 10 -6 0 37.23 1.33
 -10 6 0 37.52 2.04
 -10 6 0 33.74 2.03
 9 -6 0 58.93 2.39
 9 -6 0 58.55 1.81
 -9 6 0 58.63 2.55
 -9 6 0 64.03 2.55
 -9 6 0 56.57 2.58
 8 -6 0 55.96 2.19
 8 -6 0 53.56 1.65
 -8 6 0 55.4 2.38
 -8 6 0 54.15 2.31
 -8 6 0 56.59 2.3
 7 -6 0 3.2 0.35
 7 -6 0 2.33 0.52
 -7 6 0 3.17 0.64
 -7 6 0 1.65 0.55
 -7 6 0 3.29 0.66
 6 -6 0 0.97 0.23
 6 -6 0 1.43 0.38
 -6 6 0 1.67 0.27
 -6 6 0 0.94 0.4
 -6 6 0 0.78 0.37
 -6 6 0 1.93 0.51
 5 -6 0 6.49 0.68
 5 -6 0 5.59 0.43
 5 -6 0 6.83 0.71
 5 -6 0 6.12 0.65
 -5 6 0 6.33 0.74
 -5 6 0 6.21 0.73
 -5 6 0 6.38 0.73
 -5 6 0 6.86 0.47
 4 -6 0 10.1 0.71
 4 -6 0 14.36 0.7
 4 -6 0 15.67 0.85
 4 -6 0 12.91 0.82
 -4 6 0 13.25 0.88
 -4 6 0 15.31 0.91
 -4 6 0 13.46 0.87
 -4 6 0 15.03 0.7
 -4 6 0 15.6 0.94
 3 -6 0 2.15 0.4
 3 -6 0 2.19 0.38
 -3 6 0 1.82 0.39
 -3 6 0 2.14 0.43
 -3 6 0 2.4 0.43
 -3 6 0 1.21 0.29
 -3 6 0 1.5 0.37
 2 -6 0 3.65 0.46
 2 -6 0 4.86 0.52
 2 -6 0 3.21 0.41
 -2 6 0 4.28 0.51
 -2 6 0 3.31 0.46
 -2 6 0 3.23 0.48
 -2 6 0 4.39 0.48
 -2 6 0 3.45 0.46
 1 -6 0 0.04 0.23
 1 -6 0 0.22 0.24
 1 -6 0 0.28 0.22
 -1 6 0 0.13 0.23
 -1 6 0 0.41 0.27
 -1 6 0 -0.12 0.25
 -1 6 0 -0.05 0.21
 -1 6 0 0.03 0.24
 0 -6 0 95.63 2.59
 0 -6 0 93.68 2.69
 0 -6 0 93.2 2.67
 0 -6 0 93.74 2.67
 0 6 0 94.75 2.71
 0 6 0 91.82 2.7
 0 6 0 93.87 2.7
 0 6 0 93.7 2.87
 0 6 0 95.91 2.76
 -1 -6 0 7.5 0.66
 -1 -6 0 7.95 0.57
 -1 -6 0 7.9 0.68
 1 6 0 8.4 0.74
 1 6 0 7.11 0.67
 1 6 0 7.65 0.68
 1 6 0 8.11 0.72
 -2 -6 0 0.67 0.29
 -2 -6 0 0.03 0.12
 2 6 0 0.37 0.29
 2 6 0 0.08 0.27
 2 6 0 0.29 0.29
 2 6 0 0.11 0.31
 -3 -6 0 6.23 0.68
 3 6 0 6.16 0.69
 3 6 0 6.86 0.71
 3 6 0 5.97 0.71
 3 6 0 5.96 0.68
 -4 -6 0 111.95 3.38
 -4 -6 0 105.53 3.28
 4 6 0 109.81 3.42
 4 6 0 109.68 3.44
 4 6 0 116.06 3.36
 -5 -6 0 3.19 0.6
 -5 -6 0 3.12 0.61
 5 6 0 2.95 0.61
 5 6 0 5.1 0.76
 5 6 0 2.81 0.64
 -6 -6 0 12.85 1.17
 -6 -6 0 10.72 1.01
 -6 -6 0 13.88 1.19
 6 6 0 10.34 1.03
 6 6 0 9.7 1.07
 6 6 0 11.78 1.2
 -7 -6 0 14.95 1.39
 -7 -6 0 15.66 1.17
 7 6 0 16.08 1.44
 -8 -6 0 46.95 2.14
 -8 -6 0 46.54 2.28
 8 6 0 48.01 2.38
 -9 -6 0 3.35 0.82
 -9 -6 0 3.65 0.83
 9 6 0 4.41 0.98
 -10 -6 0 23.31 1.97
 -10 -6 0 17.91 1.62
 10 6 0 24.81 2.09
 -11 -6 0 2.99 0.91
 11 6 0 1.95 0.96
 -14 7 0 1.43 0.86
 -13 7 0 5.03 1.24
 -13 7 0 5.75 1.19
 -12 7 0 6.17 1.14
 -12 7 0 6.81 1.22
 -11 7 0 49.35 2.59
 -11 7 0 45.91 2.45
 10 -7 0 2.97 0.71
 10 -7 0 4.03 0.42
 -10 7 0 3.57 0.82
 -10 7 0 4.87 0.96
 9 -7 0 1.02 0.27
 9 -7 0 0.8 0.49
 -9 7 0 1.49 0.63
 -9 7 0 1.3 0.6
 -9 7 0 1.08 0.59
 8 -7 0 0.91 0.25
 8 -7 0 1.4 0.48
 -8 7 0 0.39 0.49
 -8 7 0 1.61 0.54
 -8 7 0 1.11 0.54
 7 -7 0 14.75 0.69
 7 -7 0 14.63 1.02
 -7 7 0 17.25 1.18
 -7 7 0 12.21 1.13
 -7 7 0 15.91 1.17
 6 -7 0 35.59 1.25
 6 -7 0 39.22 1.61
 -6 7 0 38.7 1.74
 -6 7 0 37.87 1.71
 -6 7 0 39.36 1.77
 -6 7 0 36.54 1.27
 5 -7 0 -0.03 0.18
 -5 7 0 0.29 0.35
 -5 7 0 0.22 0.24
 -5 7 0 -0.17 0.25
 -5 7 0 -0.14 0.27
 -5 7 0 0.23 0.34
 4 -7 0 40.98 1.61
 -4 7 0 40.86 1.71
 -4 7 0 45.18 1.75
 -4 7 0 43.39 1.48
 -4 7 0 42.84 1.71
 -4 7 0 44.72 1.74
 3 -7 0 6.92 0.66
 3 -7 0 8.22 0.7
 3 -7 0 8.81 0.62
 -3 7 0 7.74 0.73
 -3 7 0 7.16 0.7
 -3 7 0 9.95 0.65
 -3 7 0 7.9 0.77
 -3 7 0 7.82 0.77
 -3 7 0 7.34 0.75
 2 -7 0 75.88 2.4
 2 -7 0 81.88 2.35
 -2 7 0 81.33 2.55
 -2 7 0 84.66 2.53
 -2 7 0 82.38 2.51
 -2 7 0 78.8 2.5
 -2 7 0 83.15 2.54
 1 -7 0 1.42 0.37
 1 -7 0 1.38 0.32
 1 -7 0 2.11 0.41
 -1 7 0 1.85 0.41
 -1 7 0 2.05 0.43
 -1 7 0 1.93 0.44
 -1 7 0 1.85 0.38
 -1 7 0 2.71 0.46
 0 -7 0 5.9 0.64
 0 -7 0 6.24 0.63
 0 -7 0 5.61 0.6
 0 7 0 5.53 0.62
 0 7 0 7 0.69
 0 7 0 7.02 0.7
 0 7 0 4.8 0.59
 0 7 0 5.93 0.69
 -1 -7 0 17.68 0.98
 -1 -7 0 17.2 0.94
 1 7 0 17.51 0.99
 1 7 0 18.15 1.02
 1 7 0 18.1 1.02
 1 7 0 16.89 1.07
 1 7 0 19.06 1.06
 -2 -7 0 5.46 0.62
 -2 -7 0 6.89 0.74
 2 7 0 5.14 0.67
 2 7 0 4.84 0.66
 2 7 0 5 0.65
 2 7 0 5.28 0.67
 -3 -7 0 0.61 0.35
 -3 -7 0 0.38 0.28
 3 7 0 -0.17 0.36
 3 7 0 0.53 0.36
 3 7 0 0.2 0.33
 3 7 0 0.42 0.38
 -4 -7 0 0.1 0.17
 -4 -7 0 1.35 0.46
 4 7 0 0.21 0.37
 4 7 0 0.88 0.47
 4 7 0 1.12 0.46
 -5 -7 0 11.14 1.1
 5 7 0 9.14 1.04
 5 7 0 9.27 0.96
 5 7 0 10.75 1.1
 -6 -7 0 -0.43 0.34
 6 7 0 0.28 0.44
 6 7 0 -0.5 0.39
 -7 -7 0 7.79 1.06
 7 7 0 7.27 1.07
 -8 -7 0 0.7 0.55
 8 7 0 1.77 0.71
 -9 -7 0 19.87 1.85
 9 7 0 23.56 1.77
 -10 -7 0 -0.09 0.61
 10 7 0 0.12 0.68
 -14 8 0 -0.14 0.6
 -13 8 0 16.39 1.87
 -13 8 0 14.74 1.78
 -12 8 0 0.96 0.68
 -12 8 0 2.18 0.91
 -11 8 0 1.2 0.76
 -11 8 0 0.15 0.53
 -10 8 0 6.12 1.08
 -10 8 0 7.93 1.12
 9 -8 0 23.96 0.89
 9 -8 0 27.26 1.52
 -9 8 0 21.91 1.6
 -9 8 0 27.27 1.71
 -9 8 0 25.6 1.63
 8 -8 0 8.51 0.54
 8 -8 0 11.86 1.08
 -8 8 0 9.06 1.08
 -8 8 0 10.18 1.14
 -8 8 0 10.26 1.13
 7 -8 0 22.15 1.26
 -7 8 0 21.1 0.92
 -7 8 0 23.31 1.44
 -7 8 0 20.92 1.36
 -7 8 0 22.5 1.41
 6 -8 0 1.38 0.35
 -6 8 0 3.22 0.64
 -6 8 0 2.23 0.57
 -6 8 0 2.65 0.41
 -6 8 0 3.06 0.62
 -5 8 0 76.8 2.36
 -5 8 0 78.41 2.74
 -5 8 0 81.17 2.72
 -5 8 0 77.57 2.72
 -5 8 0 79.38 2.72
 4 -8 0 54.25 1.93
 -4 8 0 54.14 2.08
 -4 8 0 54.33 2.12
 -4 8 0 56.44 2.09
 -4 8 0 56.04 2.09
 -4 8 0 56.1 2.13
 -4 8 0 55.9 1.87
 3 -8 0 70.83 2.29
 -3 8 0 74.77 2.46
 -3 8 0 67.73 2.38
 -3 8 0 73.61 2.33
 -3 8 0 71.56 2.43
 -3 8 0 73.35 2.48
 2 -8 0 12.29 0.8
 2 -8 0 12.64 0.86
 -2 8 0 11.7 0.87
 -2 8 0 12.63 0.89
 -2 8 0 11.65 0.86
 -2 8 0 12.92 0.88
 -2 8 0 13.4 0.86
 1 -8 0 27.48 1.28
 1 -8 0 30.22 1.26
 -1 8 0 24.32 1.24
 -1 8 0 27.78 1.28
 -1 8 0 25.89 1.3
 -1 8 0 28.16 1.35
 -1 8 0 25.38 1.26
 0 -8 0 20.6 1.11
 0 -8 0 20.06 1.07
 0 8 0 21.86 1.17
 0 8 0 21.5 1.17
 0 8 0 21.29 1.17
 0 8 0 21.84 1.22
 0 8 0 19.65 1.1
 -1 -8 0 9.03 0.8
 -1 -8 0 10.83 0.93
 1 8 0 7.67 0.85
 1 8 0 10.11 1.01
 1 8 0 8.59 0.84
 1 8 0 8.17 0.83
 1 8 0 10.53 0.93
 1 8 0 9.05 0.85
 -2 -8 0 8.43 0.84
 -2 -8 0 7.56 0.78
 2 8 0 8.08 0.87
 2 8 0 8.2 0.96
 2 8 0 7.89 0.88
 2 8 0 9.44 0.94
 -3 -8 0 2.42 0.55
 -3 -8 0 3.36 0.59
 3 8 0 3.17 0.63
 3 8 0 2.37 0.59
 3 8 0 2.22 0.57
 -4 -8 0 2.17 0.56
 -4 -8 0 2.63 0.57
 4 8 0 2.47 0.64
 4 8 0 2.23 0.58
 4 8 0 3.13 0.67
 -5 -8 0 1.3 0.52
 5 8 0 0.74 0.46
 5 8 0 0.72 0.53
 -6 -8 0 18.25 1.55
 6 8 0 17.41 1.53
 -7 -8 0 0.71 0.53
 7 8 0 -0.21 0.5
 8 8 0 1.23 0.71
 -9 -8 0 0.45 0.63
 9 8 0 1.6 0.77
 -13 9 0 0.97 0.84
 -13 9 0 0.11 0.69
 -12 9 0 4.33 1.01
 -12 9 0 5.9 1.19
 -11 9 0 22.65 2.03
 -11 9 0 24.97 1.83
 -10 9 0 15.9 1.64
 -10 9 0 18.91 1.74
 -9 9 0 14.34 1.45
 -9 9 0 18.41 1.62
 8 -9 0 13.47 1.2
 -8 9 0 14.12 1.38
 -8 9 0 16.04 0.77
 -8 9 0 14.15 1.32
 -8 9 0 15.65 1.42
 -7 9 0 56.62 2.43
 -7 9 0 57.85 1.84
 -7 9 0 54.65 2.38
 -7 9 0 54.53 2.37
 6 -9 0 27.04 1.37
 -6 9 0 29.01 1.6
 -6 9 0 28.17 1.21
 -6 9 0 26.93 1.53
 -6 9 0 29.34 1.61
 5 -9 0 19.52 1.11
 -5 9 0 21.21 1.04
 -5 9 0 19.83 1.27
 -5 9 0 22.54 1.37
 -5 9 0 20.57 1.3
 4 -9 0 33.86 1.48
 -4 9 0 35.01 1.65
 -4 9 0 34.88 1.7
 -4 9 0 33.4 1.66
 -4 9 0 38.23 1.51
 -4 9 0 36.83 1.68
 -4 9 0 35.08 1.66
 3 -9 0 128.56 3.63
 -3 9 0 128.32 3.81
 -3 9 0 128.2 3.8
 -3 9 0 124.24 3.83
 -3 9 0 132.95 3.76
 -3 9 0 122.03 3.77
 2 -9 0 29.51 1.34
 2 -9 0 30.99 1.45
 -2 9 0 29.94 1.44
 -2 9 0 29.08 1.44
 -2 9 0 30.16 1.44
 -2 9 0 30.72 1.48
 -2 9 0 29.83 1.46
 1 -9 0 12.07 0.9
 1 -9 0 10.87 0.82
 -1 9 0 11.86 0.9
 -1 9 0 13.02 0.95
 -1 9 0 14.44 0.99
 -1 9 0 11.25 1.02
 -1 9 0 10.74 1.01
 0 -9 0 4.45 0.64
 0 -9 0 5.84 0.68
 0 9 0 6.05 0.8
 0 9 0 5.3 0.71
 0 9 0 6.42 0.77
 0 9 0 5.64 0.73
 0 9 0 5.63 0.74
 -1 -9 0 40.45 1.72
 -1 -9 0 39.24 1.66
 -1 -9 0 38.71 1.64
 1 9 0 40.17 1.79
 1 9 0 38.29 1.74
 1 9 0 41.3 1.83
 1 9 0 40.92 1.79
 -2 -9 0 2.58 0.55
 -2 -9 0 1.94 0.53
 2 9 0 2.96 0.61
 2 9 0 2.6 0.64
 2 9 0 1.02 0.53
 -3 -9 0 0.06 0.38
 -3 -9 0 0.27 0.4
 3 9 0 0.04 0.41
 3 9 0 0.26 0.45
 3 9 0 0.94 0.53
 -4 -9 0 6.03 0.86
 4 9 0 6.79 0.94
 -5 -9 0 12.97 1.29
 5 9 0 13.52 1.33
 -6 -9 0 0.49 0.5
 6 9 0 0.18 0.53
 -7 -9 0 0.13 0.56
 7 9 0 -0.12 0.65
 -8 -9 0 4.03 0.92
 8 9 0 2.89 0.87
 -13 10 0 1.4 0.83
 -13 10 0 1.66 0.97
 -12 10 0 11.83 1.57
 -12 10 0 13.79 1.71
 -11 10 0 1.55 0.81
 -11 10 0 1.19 0.7
 -10 10 0 30.7 2
 -10 10 0 31.84 2.07
 -9 10 0 5.72 1.01
 -9 10 0 6.2 0.99
 -8 10 0 0.82 0.56
 -8 10 0 3.35 0.75
 -8 10 0 2.03 0.41
 7 -10 0 1.04 0.5
 -7 10 0 2 0.7
 -7 10 0 2.06 0.63
 -7 10 0 1.19 0.6
 -7 10 0 1.96 0.43
 6 -10 0 54 2.1
 -6 10 0 51.86 2.33
 -6 10 0 56.63 1.97
 -6 10 0 53.1 2.32
 -6 10 0 59.26 2.45
 -5 10 0 1.08 0.49
 -5 10 0 0.89 0.47
 -5 10 0 1.09 0.53
 -5 10 0 0.01 0.32
 -5 10 0 0.71 0.5
 4 -10 0 1.19 0.41
 -4 10 0 0.89 0.49
 -4 10 0 1.29 0.5
 -4 10 0 1.48 0.45
 -4 10 0 1.45 0.5
 3 -10 0 11.59 0.85
 -3 10 0 11.15 1
 -3 10 0 10.1 1.04
 -3 10 0 11.39 1.08
 -3 10 0 12.82 1.1
 2 -10 0 0.84 0.38
 -2 10 0 1 0.47
 -2 10 0 0.32 0.38
 -2 10 0 0.68 0.42
 -2 10 0 -0.02 0.37
 1 -10 0 5.35 0.7
 1 -10 0 8.7 0.9
 -1 10 0 8.14 0.9
 -1 10 0 8.56 0.97
 -1 10 0 8.5 0.95
 -1 10 0 7.49 0.87
 0 -10 0 1.9 0.52
 0 -10 0 2.13 0.51
 0 10 0 2.01 0.56
 0 10 0 1.5 0.52
 0 10 0 1.5 0.52
 -1 -10 0 37.88 1.75
 -1 -10 0 34.32 1.6
 1 10 0 36.83 1.79
 1 10 0 35.61 1.76
 1 10 0 38.04 1.86
 -2 -10 0 2.69 0.61
 2 10 0 2.08 0.6
 2 10 0 2.23 0.62
 -3 -10 0 7.04 0.92
 3 10 0 7.84 1.02
 -4 -10 0 1.24 0.56
 4 10 0 0.69 0.56
 -5 -10 0 38.23 2.01
 5 10 0 37.27 2.08
 -6 -10 0 2.6 0.81
 6 10 0 4.62 0.98
 7 10 0 0.78 0.69
 8 10 0 -0.13 0.66
 -13 11 0 4.92 1.23
 -13 11 0 8.06 1.4
 -12 11 0 0.56 0.8
 -12 11 0 -0.67 0.6
 -11 11 0 -0.69 0.53
 -11 11 0 0.21 0.7
 -10 11 0 2.77 0.86
 -10 11 0 5 1.03
 -9 11 0 2.56 0.88
 -9 11 0 5.45 1.03
 -8 11 0 0.49 0.54
 -8 11 0 0.3 0.54
 -7 11 0 1.03 0.41
 -7 11 0 -0.27 0.44
 -7 11 0 0.25 0.5
 -6 11 0 31.1 1.73
 -6 11 0 27.21 1.68
 -6 11 0 28.13 1.37
 5 -11 0 0.06 0.38
 -5 11 0 -0.11 0.33
 -5 11 0 0.48 0.47
 -5 11 0 0.71 0.5
 -5 11 0 0.19 0.46
 4 -11 0 28.31 1.41
 -4 11 0 30.45 1.52
 -4 11 0 27.26 1.61
 -4 11 0 28.06 1.6
 -4 11 0 30.58 1.65
 3 -11 0 2.34 0.54
 -3 11 0 2.22 0.64
 -3 11 0 1.24 0.51
 -3 11 0 1.43 0.49
 -3 11 0 1.2 0.58
 2 -11 0 25.32 1.28
 -2 11 0 25.49 1.54
 -2 11 0 26.18 1.49
 -2 11 0 26.94 1.53
 -2 11 0 24.01 1.48
 1 -11 0 0.64 0.44
 1 -11 0 0.71 0.43
 -1 11 0 0.56 0.44
 -1 11 0 1.47 0.53
 -1 11 0 0.21 0.47
 0 -11 0 18.37 1.26
 0 11 0 17.72 1.3
 0 11 0 17.54 1.28
 -1 -11 0 11.04 1.15
 1 11 0 12.49 1.21
 1 11 0 11.52 1.2
 -2 -11 0 50.74 2.22
 2 11 0 52.13 2.33
 2 11 0 50 2.31
 -3 -11 0 0.22 0.46
 3 11 0 1.11 0.57
 3 11 0 1.42 0.59
 -4 -11 0 4.02 0.8
 4 11 0 4.71 0.94
 5 11 0 4.68 1
 6 11 0 17.61 1.77
 7 11 0 4.85 1.18
 -12 12 0 0.13 0.85
 -12 12 0 1.24 0.82
 -11 12 0 1.11 0.76
 -11 12 0 1.71 0.89
 -10 12 0 0.33 0.69
 -10 12 0 0.19 0.59
 -9 12 0 11.5 1.4
 -9 12 0 13.87 1.52
 -8 12 0 2.82 0.81
 -8 12 0 3.81 0.88
 -7 12 0 10.11 1.27
 -7 12 0 10.66 1.27
 -6 12 0 4.23 0.87
 -6 12 0 4.67 0.72
 -6 12 0 4.06 0.85
 -5 12 0 20.36 1.28
 -5 12 0 19.94 1.45
 -5 12 0 20.66 1.49
 -4 12 0 26.77 1.5
 -4 12 0 27.19 1.64
 -4 12 0 26.2 1.62
 -3 12 0 24.7 1.54
 -3 12 0 23.33 1.51
 -2 12 0 50.43 2.29
 -2 12 0 51.9 2.32
 1 -12 0 51.13 2.2
 -1 12 0 47.52 2.23
 -1 12 0 47.2 2.24
 0 -12 0 25.4 1.52
 0 12 0 22.03 1.53
 0 12 0 24.02 1.55
 -1 -12 0 1.71 0.58
 1 12 0 1.59 0.67
 1 12 0 1.39 0.63
 -2 -12 0 6.42 0.97
 2 12 0 8.01 1.12
 2 12 0 8.15 1.09
 3 12 0 19.32 1.71
 3 12 0 17.68 1.64
 4 12 0 12.29 1.46
 4 12 0 12.06 1.4
 5 12 0 0.46 0.7
 -11 13 0 0.42 0.79
 -11 13 0 1.74 0.82
 -10 13 0 0.22 0.7
 -10 13 0 -0.28 0.6
 -9 13 0 2.05 0.75
 -9 13 0 2.66 0.86
 -8 13 0 17.52 1.73
 -8 13 0 14.6 1.59
 -7 13 0 21.39 1.82
 -7 13 0 20.56 1.81
 -6 13 0 3.52 0.81
 -6 13 0 3.43 0.86
 -5 13 0 24.76 1.67
 -5 13 0 21.33 1.6
 -4 13 0 20.61 1.51
 -4 13 0 20.27 1.52
 -3 13 0 17.07 1.52
 -3 13 0 17.62 1.56
 -2 13 0 0.01 0.47
 -2 13 0 -0.13 0.47
 -1 13 0 17.36 1.54
 -1 13 0 16.88 1.53
 0 13 0 1.67 0.7
 0 13 0 1.19 0.62
 1 13 0 12.27 1.36
 1 13 0 13.81 1.45
 2 13 0 5.57 1
 2 13 0 8.06 1.16
 3 13 0 1.35 0.72
 3 13 0 1.46 0.74
 4 13 0 0.65 0.77
 4 13 0 1.04 0.72
 -10 14 0 -0.02 0.74
 -10 14 0 0.59 0.67
 -9 14 0 5.02 1.1
 -9 14 0 8.64 1.35
 -8 14 0 13.62 1.56
 -8 14 0 10.57 1.39
 -7 14 0 -0.16 0.55
 -7 14 0 -0.15 0.56
 -6 14 0 6.41 1.05
 -6 14 0 5.27 1.05
 -5 14 0 6.53 1.07
 -5 14 0 7.2 1.09
 -4 14 0 0.02 0.59
 -4 14 0 1.09 0.63
 -3 14 0 0.67 0.56
 -3 14 0 0.49 0.63
 -2 14 0 4.86 0.97
 -2 14 0 4.93 0.95
 -1 14 0 13.56 1.43
 -1 14 0 14.76 1.55
 0 14 0 4 0.92
 0 14 0 4.18 0.94
 1 14 0 5.06 1.02
 1 14 0 6.21 1.09
 2 14 0 -0.33 0.67
 2 14 0 -0.14 0.59
 3 14 0 16.69 1.8
 3 14 0 21.94 2.02
 -9 15 0 2.78 0.96
 -9 15 0 3.57 1.15
 -8 15 0 0.87 0.73
 -8 15 0 0.91 0.71
 -7 15 0 -0.82 0.55
 -7 15 0 0.54 0.75
 -6 15 0 -0.04 0.69
 -6 15 0 0.67 0.67
 -5 15 0 1.79 0.79
 -5 15 0 3.16 0.88
 -4 15 0 6.13 1.09
 -4 15 0 4.41 0.96
 -3 15 0 0.48 0.66
 -3 15 0 -0.04 0.59
 -2 15 0 4.13 0.99
 -2 15 0 2.92 0.89
 -1 15 0 -0.68 0.54
 -1 15 0 -0.29 0.59
 0 15 0 19.44 1.86
 0 15 0 16.06 1.73
 1 15 0 18.25 1.81
 1 15 0 16.49 1.79
 -6 16 0 0.34 0.68
 -6 16 0 -0.39 0.73
 -5 16 0 3.28 0.93
 -5 16 0 4.35 1.1
 -4 16 0 3.23 1.02
 -4 16 0 1.57 0.79
 -3 16 0 0.86 0.72
 -3 16 0 0.43 0.79
 -2 16 -1 4.45 0.99
 -2 16 -1 6.42 1.17
 -3 16 -1 0.23 0.62
 -3 16 -1 -0.57 0.61
 -4 16 -1 12.77 1.57
 -4 16 -1 14.85 1.61
 -5 16 -1 1.72 0.89
 -5 16 -1 2.17 0.84
 -6 16 -1 0.63 0.69
 -6 16 -1 1.06 0.78
 -7 16 -1 -0.03 0.62
 -7 16 -1 0.38 0.77
 1 15 -1 3.87 1
 1 15 -1 4.46 1.03
 0 15 -1 4.67 0.98
 0 15 -1 4.83 1.05
 -1 15 -1 21.93 1.89
 -1 15 -1 22.96 1.95
 -2 15 -1 0 0.55
 -2 15 -1 0.17 0.63
 -3 15 -1 7.18 1.12
 -3 15 -1 6.25 1.11
 -4 15 -1 8.47 1.21
 -4 15 -1 7.83 1.18
 -5 15 -1 21.77 1.91
 -5 15 -1 23.32 1.74
 -6 15 -1 8.57 1.28
 -6 15 -1 10.14 1.33
 -7 15 -1 2.28 0.82
 -7 15 -1 1.77 0.78
 -8 15 -1 2.11 0.85
 -9 15 -1 8.36 1.36
 -9 15 -1 8.33 1.36
 3 14 -1 11.17 1.48
 3 14 -1 11.79 1.5
 2 14 -1 21.95 1.9
 2 14 -1 22.34 1.92
 1 14 -1 8.87 1.24
 1 14 -1 7.85 1.15
 0 14 -1 7.2 1.12
 0 14 -1 5.95 1.04
 -1 14 -1 34.97 2.02
 -1 14 -1 35.64 2.05
 -2 14 -1 39.33 2.19
 -2 14 -1 45.05 2.26
 -3 14 -1 32.62 1.91
 -3 14 -1 30.1 1.89
 -4 14 -1 5.68 1.01
 -4 14 -1 6.23 1.02
 -5 14 -1 22.21 1.63
 -5 14 -1 24.69 1.73
 -6 14 -1 12.7 1.44
 -6 14 -1 14.6 1.47
 -7 14 -1 7.07 1.15
 -7 14 -1 7.06 1.1
 -8 14 -1 0.89 0.67
 -8 14 -1 -0.19 0.55
 -9 14 -1 1.69 0.81
 -9 14 -1 1.62 0.79
 -10 14 -1 0.31 0.76
 -10 14 -1 0.19 0.63
 4 13 -1 12.81 1.5
 4 13 -1 13.21 1.52
 3 13 -1 0.06 0.55
 3 13 -1 0.32 0.6
 2 13 -1 25.26 1.76
 2 13 -1 29.13 1.83
 1 13 -1 20.23 1.72
 1 13 -1 18.44 1.61
 0 13 -1 45.56 2.22
 0 13 -1 42.97 2.19
 -1 13 -1 -0.45 0.45
 -1 13 -1 1.11 0.58
 -2 13 -1 25.64 1.65
 -2 13 -1 29.26 1.71
 -3 13 -1 7.13 1.01
 -3 13 -1 4.61 0.84
 -4 13 -1 30.62 1.79
 -4 13 -1 32.08 1.82
 -5 13 -1 0.87 0.59
 -5 13 -1 0.39 0.51
 -6 13 -1 0.13 0.52
 -6 13 -1 -0.83 0.44
 -7 13 -1 -0.08 0.52
 -7 13 -1 0.94 0.69
 -8 13 -1 13.62 1.5
 -8 13 -1 10.52 1.36
 -9 13 -1 13.6 1.53
 -9 13 -1 11.41 1.45
 -10 13 -1 -0.08 0.59
 -10 13 -1 -0.07 0.64
 -11 13 -1 2.76 1.07
 -11 13 -1 2.62 0.93
 6 12 -1 4.97 1.11
 5 12 -1 2.9 0.86
 4 12 -1 1.97 0.76
 3 12 -1 12.13 1.33
 3 12 -1 13.46 1.42
 2 12 -1 2.34 0.69
 2 12 -1 2.01 0.68
 1 12 -1 -0.18 0.41
 1 12 -1 0.29 0.53
 -1 -12 1 -0.13 0.42
 0 12 -1 2 0.62
 0 12 -1 1.3 0.61
 0 -12 1 2.21 0.58
 -1 12 -1 14.54 1.31
 -1 12 -1 14.44 1.32
 -2 12 -1 26.28 1.56
 -2 12 -1 27.28 1.59
 -3 12 -1 3.84 0.73
 -3 12 -1 3.47 0.71
 -3 12 -1 4.21 0.76
 -4 12 -1 4.07 0.78
 -4 12 -1 3.51 0.68
 -4 12 -1 3.41 0.75
 -5 12 -1 0.09 0.51
 -5 12 -1 -0.1 0.44
 -5 12 -1 0.28 0.4
 -6 12 -1 64.81 2.72
 -6 12 -1 58.8 2.59
 -7 12 -1 17.44 1.57
 -7 12 -1 24.4 1.64
 -8 12 -1 35.24 2.05
 -8 12 -1 35.77 2.09
 -9 12 -1 2.89 0.9
 -9 12 -1 2.47 0.81
 -10 12 -1 16.65 1.73
 -10 12 -1 18.21 1.79
 -11 12 -1 16.86 1.83
 -11 12 -1 12.96 1.62
 -12 12 -1 18.31 1.96
 -12 12 -1 15.98 1.92
 7 11 -1 -0.03 0.77
 6 11 -1 3.17 0.87
 5 11 -1 8.21 1.18
 4 11 -1 0.92 0.67
 -4 -11 1 1.16 0.55
 3 11 -1 0.07 0.51
 -3 -11 1 0.15 0.4
 2 11 -1 1.16 0.55
 2 11 -1 1.51 0.59
 -2 -11 1 0.91 0.47
 1 11 -1 15.52 1.33
 1 11 -1 16.24 1.22
 -1 -11 1 15.78 1.12
 0 11 -1 2.73 0.64
 0 11 -1 3.1 0.65
 0 -11 1 4.66 0.57
 0 -11 1 2.96 0.6
 -1 11 -1 -0.37 0.36
 -1 11 -1 0.39 0.43
 -1 11 -1 0.7 0.45
 1 -11 1 0.71 0.41
 1 -11 1 0.33 0.33
 -2 11 -1 0.73 0.46
 -2 11 -1 1.2 0.48
 -2 11 -1 0.68 0.49
 -2 11 -1 1.02 0.49
 2 -11 1 0.98 0.36
 -3 11 -1 16.12 1.17
 -3 11 -1 18.95 1.28
 -3 11 -1 15.78 1.11
 -3 11 -1 16.08 1.18
 3 -11 1 18.79 0.96
 -4 11 -1 29.71 1.61
 -4 11 -1 31.11 1.48
 -4 11 -1 31.79 1.64
 -4 11 -1 26.42 1.58
 4 -11 1 30.95 1.29
 -5 11 -1 14.08 1.31
 -5 11 -1 14.24 1.31
 -5 11 -1 12.67 0.92
 -5 11 -1 13.62 1.23
 -5 11 -1 11.72 1.16
 5 -11 1 12.7 0.87
 -6 11 -1 24.78 1.18
 -6 11 -1 20.12 1.41
 -6 11 -1 21.92 1.45
 -7 11 -1 20.04 1.44
 -7 11 -1 17.34 1.51
 -8 11 -1 51.59 2.46
 -8 11 -1 47.7 2.36
 -9 11 -1 18.38 1.71
 -9 11 -1 18.76 1.73
 -10 11 -1 14.1 1.59
 -10 11 -1 13.5 1.54
 -11 11 -1 14.87 1.64
 -11 11 -1 13.45 1.65
 -12 11 -1 26.98 2.4
 -12 11 -1 26.37 2.33
 -13 11 -1 1.59 0.98
 -13 11 -1 4.52 1.17
 8 10 -1 1.26 0.83
 7 10 -1 2.88 0.89
 6 10 -1 7.87 1.18
 5 10 -1 2.48 0.72
 -5 -10 1 0.64 0.51
 4 10 -1 1.28 0.58
 -4 -10 1 0.57 0.47
 3 10 -1 7.79 0.96
 -3 -10 1 6.09 0.83
 2 10 -1 0.08 0.42
 2 10 -1 -0.14 0.45
 -2 -10 1 0.64 0.41
 -2 -10 1 0.11 0.37
 1 10 -1 0.47 0.41
 1 10 -1 0.74 0.44
 1 10 -1 0.61 0.48
 -1 -10 1 0.54 0.38
 -1 -10 1 1.12 0.41
 0 10 -1 9.06 0.94
 0 10 -1 7.05 0.93
 0 10 -1 9.38 0.98
 0 10 -1 9.35 0.96
 0 10 -1 9.64 0.96
 0 -10 1 9.54 0.94
 0 -10 1 8.33 0.74
 -1 10 -1 59.5 2.23
 -1 10 -1 59.2 2.24
 -1 10 -1 58.83 2.33
 -1 10 -1 61.01 2.29
 -1 10 -1 58.86 2.22
 1 -10 1 58.5 2.17
 1 -10 1 57 1.89
 -2 10 -1 0.21 0.35
 -2 10 -1 -0.05 0.39
 -2 10 -1 -0.01 0.31
 -2 10 -1 0.66 0.39
 -2 10 -1 -0.25 0.32
 2 -10 1 0.65 0.32
 -3 10 -1 6.19 0.81
 -3 10 -1 5.49 0.74
 -3 10 -1 6 0.73
 -3 10 -1 6.4 0.79
 -3 10 -1 5.54 0.76
 3 -10 1 6.49 0.62
 -4 10 -1 8.25 0.91
 -4 10 -1 9.83 1
 -4 10 -1 8.93 0.96
 -4 10 -1 8.63 0.97
 -4 10 -1 9.47 0.99
 -4 10 -1 8.29 0.79
 4 -10 1 9.76 0.7
 -5 10 -1 73.32 2.72
 -5 10 -1 73.26 2.71
 -5 10 -1 76.15 2.76
 -5 10 -1 73.31 2.38
 5 -10 1 75.46 2.37
 -6 10 -1 11.3 1.13
 -6 10 -1 11.69 1.16
 -6 10 -1 12.28 0.77
 -6 10 -1 12.38 1.21
 6 -10 1 11.27 0.85
 -7 10 -1 18.28 1.35
 -7 10 -1 16.25 1.42
 -7 10 -1 18.56 0.89
 -7 10 -1 17.91 1.49
 7 -10 1 17.06 1.09
 -8 10 -1 -0.25 0.42
 -8 10 -1 -0.68 0.42
 -9 10 -1 41.3 2.2
 -9 10 -1 39.65 2.14
 -10 10 -1 3.54 0.93
 -10 10 -1 3.46 0.89
 -11 10 -1 0.66 0.67
 -11 10 -1 1.67 0.84
 -12 10 -1 3.37 1.07
 -12 10 -1 2.29 0.9
 -13 10 -1 1.2 0.84
 -13 10 -1 3.24 1.1
 9 9 -1 17.9 1.87
 8 9 -1 6.35 1.14
 7 9 -1 21.53 1.83
 -7 -9 1 19.74 1.7
 6 9 -1 0.71 0.64
 -6 -9 1 1.77 0.61
 5 9 -1 18.33 1.36
 -5 -9 1 15.11 1.32
 4 9 -1 0.71 0.51
 -4 -9 1 1.14 0.47
 3 9 -1 10.99 1.09
 3 9 -1 8.28 0.95
 -3 -9 1 10.37 0.98
 -3 -9 1 9.78 0.89
 2 9 -1 42.55 1.93
 2 9 -1 40.13 1.84
 2 9 -1 43.57 1.89
 -2 -9 1 44.5 1.69
 -2 -9 1 44.86 1.68
 -2 -9 1 45.05 1.81
 1 9 -1 13.29 0.98
 1 9 -1 12.21 1.06
 1 9 -1 13.23 0.99
 1 9 -1 14.43 1.22
 1 9 -1 12.52 0.93
 -1 -9 1 12.73 0.84
 -1 -9 1 12.63 0.91
 0 9 -1 4.6 0.64
 0 9 -1 3.35 0.58
 0 9 -1 4.85 0.68
 0 9 -1 3.93 0.68
 0 9 -1 3.78 0.59
 0 -9 1 4.06 0.51
 0 -9 1 2.72 0.51
 -1 9 -1 11.71 0.88
 -1 9 -1 10.34 0.91
 -1 9 -1 10.55 0.98
 -1 9 -1 12.04 0.89
 -1 9 -1 11.85 0.99
 1 -9 1 11.76 0.71
 1 -9 1 10.8 0.93
 -2 9 -1 80.78 2.56
 -2 9 -1 76.08 2.55
 -2 9 -1 74.38 2.51
 -2 9 -1 72.62 2.53
 -2 9 -1 75.11 2.52
 2 -9 1 76.34 2.26
 -3 9 -1 0.46 0.33
 -3 9 -1 0.13 0.32
 -3 9 -1 -0.35 0.33
 -3 9 -1 -0.21 0.36
 -3 9 -1 0.41 0.29
 3 -9 1 0.29 0.27
 -4 9 -1 1.1 0.42
 -4 9 -1 0.04 0.35
 -4 9 -1 0.3 0.35
 -4 9 -1 1.04 0.46
 -4 9 -1 1.33 0.37
 -4 9 -1 0.66 0.4
 4 -9 1 0.37 0.29
 -5 9 -1 5.43 0.76
 -5 9 -1 5.94 0.77
 -5 9 -1 5.7 0.59
 -5 9 -1 7.06 0.85
 -5 9 -1 5.86 0.8
 5 -9 1 5.18 0.61
 -6 9 -1 21.04 1.34
 -6 9 -1 19.08 1.28
 -6 9 -1 20.17 0.92
 -6 9 -1 18.95 1.29
 6 -9 1 22.26 1.14
 -7 9 -1 0.96 0.5
 -7 9 -1 2.18 0.33
 -7 9 -1 0.89 0.52
 -7 9 -1 1.47 0.53
 7 -9 1 2.42 0.51
 -8 9 -1 0.74 0.55
 -8 9 -1 0.46 0.47
 -8 9 -1 0.38 0.51
 8 -9 1 0.1 0.37
 -9 9 -1 16.3 1.51
 -9 9 -1 15.9 1.52
 -10 9 -1 0.12 0.55
 -10 9 -1 -0.36 0.55
 -11 9 -1 7.25 1.26
 -11 9 -1 7.63 1.2
 -12 9 -1 3.04 0.95
 -12 9 -1 3.63 1.03
 -13 9 -1 22.43 2.19
 -13 9 -1 26.46 2.28
 9 8 -1 0.83 0.68
 8 8 -1 39.36 2.26
 -8 -8 1 41.38 2.17
 7 8 -1 15.62 1.52
 -7 -8 1 20.61 1.47
 6 8 -1 34.86 1.9
 -6 -8 1 34.29 1.8
 5 8 -1 0.18 0.42
 -5 -8 1 -0.02 0.36
 4 8 -1 6.63 0.86
 4 8 -1 6.99 0.9
 4 8 -1 6.89 0.89
 -4 -8 1 5.51 0.7
 3 8 -1 9.71 0.95
 3 8 -1 8.51 0.94
 3 8 -1 8.38 0.9
 -3 -8 1 9.28 0.82
 -3 -8 1 7.54 0.82
 2 8 -1 15.76 1.06
 2 8 -1 18.05 1.15
 2 8 -1 16.76 1.06
 2 8 -1 16.98 1.08
 -2 -8 1 17.98 0.98
 -2 -8 1 21.29 1.11
 1 8 -1 11.29 0.83
 1 8 -1 9.82 0.86
 1 8 -1 9.97 0.96
 1 8 -1 10.48 0.89
 -1 -8 1 9.53 0.81
 -1 -8 1 9.41 0.7
 0 8 -1 12.17 0.84
 0 8 -1 13.33 0.88
 0 8 -1 12.12 0.86
 0 8 -1 12.07 0.82
 0 -8 1 11.44 0.79
 0 -8 1 11.76 0.72
 -1 8 -1 0.53 0.29
 -1 8 -1 0.46 0.32
 -1 8 -1 0.5 0.29
 -1 8 -1 0.29 0.28
 -1 8 -1 0.58 0.31
 1 -8 1 0.23 0.28
 1 -8 1 0.24 0.25
 -2 8 -1 14.59 0.9
 -2 8 -1 13.28 0.85
 -2 8 -1 13.36 0.9
 -2 8 -1 13.97 0.87
 -2 8 -1 15.22 0.92
 2 -8 1 14.91 0.76
 -3 8 -1 2.63 0.44
 -3 8 -1 4.08 0.59
 -3 8 -1 3.17 0.54
 -3 8 -1 3.44 0.54
 -3 8 -1 3.62 0.56
 -3 8 -1 3.67 0.54
 3 -8 1 3.23 0.43
 3 -8 1 3.64 0.49
 -4 8 -1 0.66 0.36
 -4 8 -1 0.65 0.25
 -4 8 -1 0.64 0.35
 -4 8 -1 0.12 0.28
 -4 8 -1 0.15 0.3
 4 -8 1 0.43 0.25
 4 -8 1 0.57 0.27
 -5 8 -1 15.7 1.05
 -5 8 -1 18.28 1.13
 -5 8 -1 17.92 1.12
 -5 8 -1 17.03 0.79
 -5 8 -1 16.24 1.07
 5 -8 1 16.21 0.91
 -6 8 -1 28.37 1.02
 -6 8 -1 27.15 1.48
 -6 8 -1 29.6 1.52
 -6 8 -1 28.38 1.51
 6 -8 1 28.6 1.31
 -7 8 -1 2.35 0.61
 -7 8 -1 3.01 0.66
 -7 8 -1 1.38 0.54
 7 -8 1 2.42 0.53
 -8 8 -1 9.68 1.1
 -8 8 -1 15.94 1.4
 -8 8 -1 13.37 1.27
 -9 8 -1 8.79 1.15
 -9 8 -1 9.7 1.16
 -9 8 -1 10.44 1.18
 9 -8 1 9.12 0.99
 -10 8 -1 28.07 1.85
 -10 8 -1 23.11 1.68
 -11 8 -1 12.64 1.52
 -11 8 -1 11.74 1.42
 -12 8 -1 2.64 0.85
 -12 8 -1 2.52 0.95
 -13 8 -1 12.45 1.62
 -13 8 -1 17.51 1.9
 -14 8 -1 11.2 1.66
 -14 8 -1 11.01 1.73
 10 7 -1 12.12 1.53
 -10 -7 1 7.37 1.17
 -10 -7 1 9.71 1.34
 9 7 -1 11.27 1.42
 -9 -7 1 10.85 1.29
 -9 -7 1 10.71 1.31
 8 7 -1 0.45 0.58
 -8 -7 1 -0.21 0.47
 7 7 -1 -0.08 0.49
 -7 -7 1 0 0.42
 6 7 -1 3.95 0.79
 6 7 -1 4.25 0.8
 -6 -7 1 4.82 0.79
 5 7 -1 -0.17 0.42
 5 7 -1 -0.21 0.39
 5 7 -1 0.11 0.45
 -5 -7 1 0.4 0.4
 -5 -7 1 0.21 0.36
 4 7 -1 4.21 0.69
 4 7 -1 3.46 0.63
 4 7 -1 3.64 0.64
 -4 -7 1 2.85 0.53
 -4 -7 1 3.84 0.58
 3 7 -1 7.08 0.79
 3 7 -1 7.39 0.77
 3 7 -1 6.19 0.74
 3 7 -1 7.76 0.86
 -3 -7 1 6.88 0.72
 -3 -7 1 7.49 0.71
 2 7 -1 0.44 0.31
 2 7 -1 1.36 0.39
 2 7 -1 0.68 0.36
 2 7 -1 1.41 0.42
 -2 -7 1 0.78 0.33
 -2 -7 1 0.42 0.29
 1 7 -1 0.08 0.31
 1 7 -1 0.34 0.29
 1 7 -1 0.21 0.28
 1 7 -1 0.51 0.29
 -1 -7 1 0.46 0.28
 -1 -7 1 0.69 0.29
 -1 -7 1 0.48 0.27
 0 7 -1 8.82 0.66
 0 7 -1 10.05 0.69
 0 7 -1 10.04 0.7
 0 7 -1 9.04 0.75
 0 -7 1 8.69 0.59
 0 -7 1 8.72 0.72
 0 -7 1 8.85 0.52
 -1 7 -1 46.52 1.69
 -1 7 -1 48.94 1.68
 -1 7 -1 50.83 1.78
 -1 7 -1 45.76 1.65
 -1 7 -1 48 1.66
 1 -7 1 49.21 1.53
 1 -7 1 47.5 1.65
 1 -7 1 48.27 1.45
 -2 7 -1 9.65 0.71
 -2 7 -1 9.99 0.8
 -2 7 -1 8.12 0.62
 -2 7 -1 10.05 0.69
 -2 7 -1 10.9 0.76
 -2 7 -1 10.24 0.73
 2 -7 1 9.6 0.59
 2 -7 1 10.53 0.56
 -3 7 -1 1.4 0.38
 -3 7 -1 0.84 0.36
 -3 7 -1 0.83 0.27
 -3 7 -1 1.04 0.34
 -3 7 -1 1.1 0.35
 3 -7 1 1.12 0.27
 3 -7 1 1.06 0.31
 3 -7 1 0.82 0.24
 -4 7 -1 0.14 0.27
 -4 7 -1 0.48 0.33
 -4 7 -1 0.35 0.31
 -4 7 -1 0.63 0.31
 -4 7 -1 0.77 0.26
 4 -7 1 0.29 0.24
 4 -7 1 0.38 0.25
 -5 7 -1 0.55 0.35
 -5 7 -1 0.84 0.23
 -5 7 -1 0.49 0.34
 5 -7 1 0.61 0.31
 5 -7 1 0.51 0.27
 -6 7 -1 8.47 0.87
 -6 7 -1 7.01 0.82
 -6 7 -1 8.65 0.9
 -6 7 -1 8.13 0.43
 6 -7 1 6.28 0.68
 -7 7 -1 7.75 0.91
 -7 7 -1 8.51 0.95
 -7 7 -1 6.85 0.86
 -8 7 -1 72.73 2.71
 -8 7 -1 66.45 2.75
 -8 7 -1 70.82 2.74
 8 -7 1 68.75 2.49
 -9 7 -1 9.92 1.21
 -9 7 -1 11.72 1.21
 -9 7 -1 7.07 1.01
 9 -7 1 9.14 0.99
 -10 7 -1 27.13 1.84
 -10 7 -1 22.22 1.63
 -10 7 -1 30.66 1.8
 -11 7 -1 8.29 1.19
 -11 7 -1 10.8 1.41
 -12 7 -1 12.09 1.48
 -12 7 -1 12.79 1.56
 -13 7 -1 0.29 0.66
 -13 7 -1 -0.2 0.73
 -14 7 -1 6.38 1.3
 -14 7 -1 6.14 1.35
 11 6 -1 -0.65 0.63
 -11 -6 1 0.42 0.68
 10 6 -1 5.1 1.07
 -10 -6 1 5.85 1.08
 -10 -6 1 6.06 1.04
 9 6 -1 10.48 1.3
 -9 -6 1 9.06 1.14
 -9 -6 1 9.34 1.19
 8 6 -1 6.47 0.98
 -8 -6 1 8.23 1.08
 -8 -6 1 4.16 0.85
 7 6 -1 1.07 0.55
 -7 -6 1 1.06 0.5
 -7 -6 1 0.43 0.47
 6 6 -1 33.79 1.68
 6 6 -1 32.2 1.69
 6 6 -1 35.01 1.76
 -6 -6 1 34.11 1.67
 -6 -6 1 31.47 1.61
 5 6 -1 4.54 0.73
 5 6 -1 4.16 0.7
 5 6 -1 3.87 0.65
 -5 -6 1 4.44 0.64
 -5 -6 1 3.33 0.61
 -5 -6 1 4.11 0.67
 4 6 -1 17.38 1.06
 4 6 -1 17.17 1.08
 4 6 -1 17.14 1.07
 4 6 -1 17.08 1.05
 -4 -6 1 15.78 1
 -4 -6 1 17.89 0.99
 3 6 -1 23.52 1.21
 3 6 -1 21.75 1.14
 3 6 -1 21.58 1.13
 3 6 -1 23.66 1.16
 -3 -6 1 23.22 1.11
 -3 -6 1 23.22 1.07
 2 6 -1 167.87 4.4
 2 6 -1 169.05 4.44
 2 6 -1 168.13 4.44
 2 6 -1 169.26 4.51
 -2 -6 1 165.81 4.3
 -2 -6 1 165.56 4.24
 -2 -6 1 169.05 4.36
 1 6 -1 0.25 0.23
 1 6 -1 0.25 0.26
 1 6 -1 -0.04 0.27
 1 6 -1 -0.1 0.22
 -1 -6 1 -0.02 0.2
 -1 -6 1 0.78 0.22
 -1 -6 1 -0.1 0.21
 0 6 -1 7.01 0.59
 0 6 -1 9.4 0.63
 0 6 -1 9.3 0.63
 0 6 -1 8.89 0.65
 0 -6 1 8.95 0.49
 0 -6 1 9.34 0.56
 0 -6 1 9.41 0.61
 -1 6 -1 11.39 0.68
 -1 6 -1 12.12 0.69
 -1 6 -1 10.81 0.64
 -1 6 -1 10.9 0.69
 1 -6 1 10.53 0.66
 1 -6 1 11.96 0.56
 1 -6 1 12.14 0.61
 -2 6 -1 126.49 3.39
 -2 6 -1 128.8 3.41
 -2 6 -1 128.86 3.38
 -2 6 -1 126.92 3.39
 -2 6 -1 127.73 3.43
 2 -6 1 128.33 3.2
 2 -6 1 126.57 3.24
 2 -6 1 126.85 3.28
 -3 6 -1 19.23 0.79
 -3 6 -1 18.24 0.92
 -3 6 -1 18.59 0.94
 -3 6 -1 18.58 0.94
 -3 6 -1 19.3 0.96
 3 -6 1 18.87 0.8
 3 -6 1 17.23 0.79
 3 -6 1 18.07 0.87
 -4 6 -1 2.99 0.48
 -4 6 -1 3.1 0.33
 -4 6 -1 2.35 0.44
 -4 6 -1 2.81 0.47
 4 -6 1 2.28 0.39
 4 -6 1 2.33 0.38
 4 -6 1 3.13 0.45
 -5 6 -1 29.54 0.92
 -5 6 -1 28.42 1.35
 -5 6 -1 30.99 1.4
 -5 6 -1 26.99 1.3
 5 -6 1 30.07 1.26
 5 -6 1 30.7 1.32
 -6 6 -1 60.42 2.21
 -6 6 -1 65.56 2.24
 -6 6 -1 63.38 2.29
 6 -6 1 50.49 1.94
 -7 6 -1 6.41 0.81
 -7 6 -1 6.29 0.8
 -7 6 -1 5.23 0.78
 7 -6 1 5.41 0.68
 -8 6 -1 1.26 0.48
 -8 6 -1 0.63 0.46
 -8 6 -1 0.28 0.44
 8 -6 1 0.5 0.38
 -9 6 -1 5.17 0.86
 -9 6 -1 5.97 0.93
 -9 6 -1 5.12 0.9
 9 -6 1 5.13 0.76
 -10 6 -1 4.04 0.85
 -10 6 -1 6.21 1.05
 10 -6 1 5.74 0.87
 10 -6 1 5.04 0.4
 -11 6 -1 4.05 0.92
 -11 6 -1 4.91 0.99
 -12 6 -1 2.38 0.91
 -12 6 -1 2.09 0.81
 -13 6 -1 0.77 0.68
 -13 6 -1 -0.25 0.67
 -14 6 -1 11.33 1.63
 11 5 -1 5.74 1.15
 -11 -5 1 4.08 0.95
 -11 -5 1 2.69 0.9
 10 5 -1 1.21 0.73
 -10 -5 1 0.71 0.65
 -10 -5 1 0.6 0.63
 9 5 -1 57.44 2.68
 -9 -5 1 56.69 2.53
 -9 -5 1 62.07 2.67
 8 5 -1 2.15 0.65
 -8 -5 1 1.84 0.61
 -8 -5 1 1.43 0.61
 7 5 -1 0.83 0.47
 7 5 -1 0.95 0.54
 -7 -5 1 0.39 0.43
 -7 -5 1 0.95 0.5
 -7 -5 1 1.52 0.51
 6 5 -1 17.22 1.16
 6 5 -1 16.67 1.19
 -6 -5 1 15.3 1.06
 -6 -5 1 19.09 1.18
 -6 -5 1 17.05 1.13
 5 5 -1 142.29 4.13
 5 5 -1 143.78 4.1
 5 5 -1 141.8 4.13
 5 5 -1 139.14 4.06
 -5 -5 1 144.17 4.08
 -5 -5 1 137.21 4.02
 4 5 -1 14.39 0.93
 4 5 -1 17.43 1.01
 4 5 -1 15.66 0.95
 4 5 -1 16.29 0.98
 -4 -5 1 16.36 0.99
 -4 -5 1 15.24 0.91
 -4 -5 1 11.52 0.76
 3 5 -1 83.27 2.53
 3 5 -1 87 2.61
 3 5 -1 86.25 2.59
 3 5 -1 84.11 2.57
 -3 -5 1 83.97 2.44
 -3 -5 1 81.98 2.5
 -3 -5 1 83.79 2.46
 2 5 -1 1.78 0.34
 2 5 -1 1.16 0.34
 2 5 -1 1.44 0.36
 2 5 -1 1.12 0.31
 -2 -5 1 1.38 0.31
 -2 -5 1 1.27 0.29
 -2 -5 1 1.09 0.27
 1 5 -1 140.6 3.68
 1 5 -1 145.82 3.72
 1 5 -1 144.87 3.83
 1 5 -1 144.76 3.69
 -1 -5 1 141.92 3.64
 -1 -5 1 147.29 3.57
 -1 -5 1 143.55 3.61
 0 5 -1 26.92 1.01
 0 5 -1 27.42 0.99
 0 5 -1 27.37 1.01
 0 -5 1 26.97 0.88
 0 -5 1 26.82 0.94
 0 -5 1 27.82 1
 -1 5 -1 85.79 2.35
 -1 5 -1 86.74 2.32
 -1 5 -1 88.01 2.31
 -1 5 -1 84.87 2.34
 -1 5 -1 82.12 2.27
 1 -5 1 84.09 2.2
 1 -5 1 86.35 2.15
 1 -5 1 81.02 2.29
 -2 5 -1 0.09 0.17
 -2 5 -1 -0.18 0.16
 -2 5 -1 0.24 0.17
 -2 5 -1 0.55 0.23
 -2 5 -1 0.22 0.2
 2 -5 1 0.06 0.14
 2 -5 1 0.25 0.15
 2 -5 1 0.24 0.17
 -3 5 -1 88.35 2.21
 -3 5 -1 82.11 2.42
 -3 5 -1 82.59 2.41
 -3 5 -1 85.15 2.41
 3 -5 1 83.22 2.29
 3 -5 1 84.9 2.29
 3 -5 1 84.03 2.37
 -4 5 -1 4.53 0.55
 -4 5 -1 4.34 0.51
 -4 5 -1 3.51 0.5
 -4 5 -1 5.13 0.32
 4 -5 1 6.15 0.59
 4 -5 1 5.37 0.53
 4 -5 1 4.7 0.48
 -5 5 -1 0.01 0.32
 -5 5 -1 0.25 0.27
 -5 5 -1 0.82 0.34
 5 -5 1 0.11 0.2
 5 -5 1 0.78 0.33
 5 -5 1 0.41 0.25
 -6 5 -1 0.7 0.37
 -6 5 -1 0.49 0.36
 -6 5 -1 0.82 0.39
 6 -5 1 0.27 0.3
 6 -5 1 0.83 0.32
 -7 5 -1 11.18 1.06
 -7 5 -1 13.22 1.14
 -7 5 -1 11.62 1.01
 7 -5 1 9.85 0.43
 7 -5 1 10.72 0.81
 -8 5 -1 2.22 0.56
 -8 5 -1 2.41 0.64
 -8 5 -1 3.57 0.67
 8 -5 1 2.89 0.58
 8 -5 1 2.17 0.29
 -9 5 -1 0.27 0.47
 -9 5 -1 0.22 0.53
 -9 5 -1 0.77 0.49
 9 -5 1 0.73 0.26
 9 -5 1 0.85 0.47
 -10 5 -1 9.24 1.21
 -10 5 -1 9.92 1.16
 10 -5 1 8.14 0.59
 10 -5 1 10.23 1.12
 -11 5 -1 0.46 0.58
 -11 5 -1 0.71 0.7
 -12 5 -1 11.1 1.42
 -12 5 -1 8.63 1.31
 -13 5 -1 5.81 1.21
 -13 5 -1 3.97 1
 -14 5 -1 0.89 0.82
 12 4 -1 11.14 1.53
 -12 -4 1 12.98 1.47
 -12 -4 1 11.26 1.5
 11 4 -1 1.43 0.79
 -11 -4 1 3.2 0.88
 -11 -4 1 2.43 0.82
 10 4 -1 6.93 1.08
 -10 -4 1 2.28 0.76
 -10 -4 1 5.37 1
 9 4 -1 19.31 1.47
 -9 -4 1 19.17 1.39
 -9 -4 1 18.22 1.58
 8 4 -1 60.96 2.57
 8 4 -1 63.75 2.61
 -8 -4 1 62.93 2.53
 -8 -4 1 61.42 2.47
 -8 -4 1 59.23 2.43
 7 4 -1 5.17 0.8
 7 4 -1 3.81 0.7
 -7 -4 1 3.91 0.68
 -7 -4 1 4.27 0.72
 -7 -4 1 4.66 0.72
 6 4 -1 2.68 0.58
 6 4 -1 2.93 0.58
 -6 -4 1 3.13 0.57
 -6 -4 1 2.57 0.54
 -6 -4 1 2.14 0.53
 5 4 -1 12.2 0.87
 5 4 -1 11.72 0.86
 5 4 -1 11.31 0.96
 5 4 -1 11.5 0.97
 -5 -4 1 10.78 0.81
 -5 -4 1 12.53 0.88
 -5 -4 1 11.81 0.85
 4 4 -1 126 3.5
 4 4 -1 121.89 3.5
 4 4 -1 128.31 3.49
 4 4 -1 122.37 3.49
 -4 -4 1 121.56 3.44
 -4 -4 1 121.4 3.39
 -4 -4 1 125.28 3.5
 3 4 -1 67.28 2.06
 3 4 -1 64.84 2.02
 3 4 -1 66.77 2.08
 3 4 -1 65.82 2.04
 -3 -4 1 67.82 2.09
 -3 -4 1 67.73 2.03
 -3 -4 1 52.45 1.88
 -3 -4 1 67.25 1.96
 2 4 -1 0.34 0.23
 2 4 -1 0.43 0.21
 2 4 -1 -0.03 0.18
 2 4 -1 0.08 0.22
 -2 -4 1 0.62 0.23
 -2 -4 1 0.33 0.2
 -2 -4 1 0.23 0.2
 1 4 -1 9.42 0.52
 1 4 -1 10.14 0.61
 1 4 -1 9.57 0.54
 1 4 -1 9.67 0.53
 -1 -4 1 9.6 0.52
 -1 -4 1 11.01 0.49
 -1 -4 1 9.44 0.49
 0 4 -1 8.29 0.47
 0 4 -1 9.79 0.46
 0 4 -1 8.89 0.47
 0 -4 1 9.5 0.43
 0 -4 1 8.53 0.45
 0 -4 1 8.92 0.39
 -1 4 -1 24.33 0.85
 -1 4 -1 23.67 0.81
 -1 4 -1 24.6 0.86
 -1 4 -1 24.48 0.86
 1 -4 1 24.66 0.74
 1 -4 1 24.51 0.77
 -2 4 -1 56.39 1.62
 -2 4 -1 57.18 1.54
 -2 4 -1 56.42 1.61
 -2 4 -1 55.17 1.64
 2 -4 1 59.1 1.62
 2 -4 1 58.09 1.54
 2 -4 1 54.08 1.53
 -3 4 -1 33.14 1.21
 -3 4 -1 33.04 1.17
 -3 4 -1 35.29 0.94
 -3 4 -1 31.34 1.19
 3 -4 1 35.35 1.2
 3 -4 1 33.09 1.11
 3 -4 1 34.62 1.14
 -4 4 -1 0.09 0.22
 -4 4 -1 0.16 0.21
 -4 4 -1 0.63 0.27
 4 -4 1 0.03 0.12
 4 -4 1 0.18 0.22
 4 -4 1 0.59 0.23
 -5 4 -1 3.19 0.5
 -5 4 -1 4.15 0.59
 -5 4 -1 3.92 0.53
 5 -4 1 4.43 0.51
 5 -4 1 3.43 0.48
 5 -4 1 4.51 0.56
 -6 4 -1 16.57 0.99
 -6 4 -1 17.43 1.09
 -6 4 -1 15.24 1
 6 -4 1 17.09 0.62
 6 -4 1 16.63 0.95
 6 -4 1 16.91 1
 6 -4 1 18.17 1.02
 -7 4 -1 7.63 0.84
 -7 4 -1 7.95 0.89
 -7 4 -1 7.13 0.81
 7 -4 1 6.86 0.75
 7 -4 1 8.65 0.47
 -8 4 -1 0.3 0.37
 -8 4 -1 0.63 0.47
 -8 4 -1 0.46 0.42
 8 -4 1 0.28 0.22
 8 -4 1 0.34 0.37
 -9 4 -1 21.1 1.42
 -9 4 -1 18.32 1.38
 -9 4 -1 20.68 1.39
 9 -4 1 18.72 1.25
 9 -4 1 20 0.91
 -10 4 -1 0.58 0.65
 -10 4 -1 1.48 0.6
 10 -4 1 2.5 0.66
 10 -4 1 2.35 0.44
 -11 4 -1 0.04 0.63
 -11 4 -1 -0.08 0.47
 11 -4 1 0.03 0.53
 11 -4 1 -0.29 0.31
 -12 4 -1 0.18 0.57
 -12 4 -1 -0.09 0.65
 -13 4 -1 12.96 1.68
 -13 4 -1 17.36 1.8
 -14 4 -1 0.24 0.75
 12 3 -1 2.18 0.88
 -12 -3 1 3.44 0.98
 -12 -3 1 1.14 0.82
 11 3 -1 2.06 0.77
 -11 -3 1 2.09 0.76
 -11 -3 1 2.99 0.84
 10 3 -1 2 0.75
 -10 -3 1 1.72 0.67
 -10 -3 1 1.44 0.69
 9 3 -1 1.78 0.63
 -9 -3 1 3.13 0.72
 -9 -3 1 1.63 0.6
 -9 -3 1 2.98 0.71
 8 3 -1 0.94 0.49
 8 3 -1 0.61 0.54
 -8 -3 1 0.67 0.49
 -8 -3 1 0.74 0.52
 -8 -3 1 0.41 0.44
 7 3 -1 3.1 0.63
 7 3 -1 2.42 0.56
 -7 -3 1 1.5 0.49
 -7 -3 1 2.15 0.58
 -7 -3 1 2.03 0.54
 6 3 -1 2.21 0.52
 6 3 -1 1.8 0.48
 -6 -3 1 2.95 0.55
 -6 -3 1 1.93 0.47
 -6 -3 1 2.29 0.49
 5 3 -1 7.87 0.76
 5 3 -1 9.37 0.83
 5 3 -1 6.93 0.74
 -5 -3 1 7.13 0.7
 -5 -3 1 9.13 0.79
 -5 -3 1 8.63 0.78
 -5 -3 1 8.46 0.79
 4 3 -1 18.77 0.95
 4 3 -1 17.26 0.93
 4 3 -1 17.43 0.92
 4 3 -1 18.4 0.94
 -4 -3 1 18 0.91
 -4 -3 1 16.83 0.89
 -4 -3 1 15.66 0.9
 -4 -3 1 16.48 0.87
 3 3 -1 81.61 2.32
 3 3 -1 80.25 2.34
 3 3 -1 79.35 2.34
 3 3 -1 81.28 2.34
 -3 -3 1 85.18 2.3
 -3 -3 1 79.91 2.3
 -3 -3 1 81.29 2.36
 2 3 -1 5.02 0.46
 2 3 -1 4.45 0.4
 2 3 -1 4.5 0.4
 2 3 -1 4.74 0.42
 -2 -3 1 5.14 0.37
 -2 -3 1 6.39 0.47
 -2 -3 1 5.47 0.38
 -2 -3 1 4.33 0.39
 1 3 -1 69.23 1.77
 1 3 -1 67.38 1.88
 1 3 -1 65.96 1.76
 1 3 -1 66.17 1.75
 -1 -3 1 64.84 1.71
 -1 -3 1 65.54 1.69
 -1 -3 1 65.8 1.75
 0 3 -1 9.2 0.38
 0 3 -1 10.33 0.42
 0 3 -1 9.34 0.42
 0 -3 1 9.8 0.37
 0 -3 1 9.07 0.33
 0 -3 1 9.47 0.41
 -1 3 -1 69.42 1.75
 -1 3 -1 67.54 1.78
 -1 3 -1 68.64 1.73
 -1 3 -1 71.63 1.77
 1 -3 1 67.98 1.73
 1 -3 1 69.58 1.68
 1 -3 1 69.17 1.67
 -2 3 -1 6.1 0.4
 -2 3 -1 5.95 0.38
 -2 3 -1 6.35 0.38
 -2 3 -1 6.61 0.27
 2 -3 1 5.82 0.38
 2 -3 1 6.48 0.35
 2 -3 1 6.59 0.35
 -3 3 -1 192.52 4.68
 -3 3 -1 189.35 4.62
 -3 3 -1 188.85 4.63
 3 -3 1 186.35 4.62
 3 -3 1 190.95 4.6
 -4 3 -1 19.82 0.9
 -4 3 -1 20.44 0.97
 -4 3 -1 20.33 0.94
 4 -3 1 21.12 0.94
 4 -3 1 20.91 0.93
 4 -3 1 20.11 0.87
 -5 3 -1 72.64 2.26
 -5 3 -1 71.66 2.3
 -5 3 -1 73.05 2.36
 5 -3 1 73.96 2.28
 5 -3 1 74.51 2.27
 5 -3 1 71.49 1.86
 5 -3 1 69.46 2.2
 -6 3 -1 0.11 0.3
 -6 3 -1 -0.14 0.31
 -6 3 -1 -0.17 0.26
 6 -3 1 0.33 0.28
 6 -3 1 0.41 0.34
 6 -3 1 0.32 0.28
 -7 3 -1 67.67 2.37
 -7 3 -1 65.38 2.39
 -7 3 -1 64.49 2.43
 7 -3 1 65.02 2.28
 -8 3 -1 3.16 0.68
 -8 3 -1 3.58 0.67
 -8 3 -1 3.11 0.64
 8 -3 1 3.04 0.59
 -9 3 -1 13.01 1.28
 -9 3 -1 10.18 1.16
 9 -3 1 11.74 1.12
 -10 3 -1 0.85 0.52
 -10 3 -1 0.66 0.58
 10 -3 1 1.37 0.57
 -11 3 -1 5.41 1.02
 -11 3 -1 2.93 0.87
 11 -3 1 5.49 0.94
 -12 3 -1 0.91 0.68
 -12 3 -1 -0.39 0.51
 -13 3 -1 2.29 0.88
 -14 3 -1 4.99 1.19
 -14 3 -1 7.17 1.41
 -13 -2 1 0.77 0.75
 -13 -2 1 0 0.8
 12 2 -1 6.69 1.19
 -12 -2 1 3.35 0.95
 -12 -2 1 5.36 1.07
 11 2 -1 0.56 0.64
 -11 -2 1 0.61 0.64
 -11 -2 1 -0.4 0.5
 10 2 -1 5.7 0.96
 -10 -2 1 4.72 0.87
 -10 -2 1 2.77 0.77
 9 2 -1 16.83 1.45
 -9 -2 1 17.79 1.3
 -9 -2 1 14.82 1.35
 -9 -2 1 15.82 1.42
 8 2 -1 39.71 1.86
 8 2 -1 35.39 1.77
 -8 -2 1 36.16 1.77
 -8 -2 1 31.07 1.66
 -8 -2 1 32.8 1.69
 7 2 -1 9.63 1
 7 2 -1 8.97 0.92
 -7 -2 1 9.7 0.95
 -7 -2 1 10.77 1
 -7 -2 1 9.76 0.95
 6 2 -1 60.35 2.16
 6 2 -1 61.42 2.17
 6 2 -1 56.13 2.08
 -6 -2 1 53.74 2.05
 -6 -2 1 58.2 2.11
 -6 -2 1 58.06 2.1
 5 2 -1 1.07 0.35
 5 2 -1 0.73 0.32
 5 2 -1 0.1 0.28
 -5 -2 1 0.93 0.33
 -5 -2 1 0.27 0.31
 -5 -2 1 0.52 0.3
 -5 -2 1 0.18 0.25
 4 2 -1 288.29 6.94
 4 2 -1 285.19 7.02
 4 2 -1 280.96 7
 -4 -2 1 290.04 7
 -4 -2 1 287.42 6.94
 -4 -2 1 288.96 6.96
 -4 -2 1 293.98 6.99
 3 2 -1 18.18 0.84
 3 2 -1 17.94 0.81
 3 2 -1 18.26 0.81
 3 2 -1 19.61 0.83
 -3 -2 1 18.65 0.8
 -3 -2 1 18.58 0.79
 -3 -2 1 17.35 0.77
 -3 -2 1 19.54 0.84
 2 2 -1 76.94 2.02
 2 2 -1 72.66 1.99
 2 2 -1 77.33 2.03
 2 2 -1 76.44 2.08
 -2 -2 1 76.53 1.99
 -2 -2 1 75.51 2.07
 -2 -2 1 75.5 2
 1 2 -1 13.34 0.49
 1 2 -1 13.2 0.48
 1 2 -1 13.22 0.57
 1 2 -1 13.45 0.48
 -1 -2 1 13.58 0.58
 -1 -2 1 13.47 0.46
 -1 -2 1 12.47 0.48
 -1 -2 1 13.68 0.46
 0 2 -1 188.41 4.12
 0 2 -1 189.53 4.1
 0 2 -1 190.03 4.12
 0 -2 1 161.59 4.09
 -1 2 -1 149.61 3.43
 -1 2 -1 150.28 3.45
 -1 2 -1 151.42 3.44
 1 -2 1 150.45 3.43
 1 -2 1 146.13 3.39
 1 -2 1 147.69 3.39
 -2 2 -1 92.41 2.3
 -2 2 -1 90.8 2.31
 -2 2 -1 88.61 2.32
 2 -2 1 92.05 2.31
 2 -2 1 93.12 2.3
 -3 2 -1 20.7 0.82
 -3 2 -1 19.78 0.83
 -3 2 -1 21.11 0.86
 3 -2 1 20.93 0.82
 3 -2 1 19.48 0.81
 3 -2 1 21.23 0.8
 -4 2 -1 32.6 1.19
 -4 2 -1 30.7 1.23
 -4 2 -1 31.81 1.22
 4 -2 1 32.02 1.2
 4 -2 1 33.3 1.23
 4 -2 1 31.83 1.17
 -5 2 -1 33.21 1.39
 -5 2 -1 32.62 1.36
 -5 2 -1 34.9 1.37
 5 -2 1 33.92 1.36
 5 -2 1 33.92 1.33
 5 -2 1 35.02 1.4
 -6 2 -1 38.48 1.63
 -6 2 -1 40.1 1.69
 -6 2 -1 38.07 1.57
 6 -2 1 39.06 1.62
 6 -2 1 40.93 1.62
 6 -2 1 41.07 1.6
 -7 2 -1 5.97 0.8
 -7 2 -1 6.16 0.74
 -7 2 -1 4.34 0.66
 7 -2 1 6.57 0.78
 7 -2 1 5.34 0.69
 -8 2 -1 8.39 0.98
 -8 2 -1 7.25 0.89
 -8 2 -1 6.78 0.85
 8 -2 1 8.67 0.91
 -9 2 -1 2.92 0.73
 -9 2 -1 1.6 0.58
 9 -2 1 3.5 0.71
 -10 2 -1 6.02 0.94
 -10 2 -1 8.16 1.13
 10 -2 1 5.98 0.92
 -11 2 -1 2.98 0.84
 -11 2 -1 2.93 0.78
 11 -2 1 3.34 0.79
 -12 2 -1 1.59 0.8
 -12 2 -1 2.19 0.76
 -13 2 -1 0.1 0.73
 -13 2 -1 0.43 0.65
 -14 2 -1 0.28 0.75
 -13 -1 1 0.21 0.7
 -13 -1 1 0.42 0.66
 12 1 -1 11.07 1.41
 -12 -1 1 10.11 1.33
 -12 -1 1 11.56 1.43
 11 1 -1 13.33 1.44
 -11 -1 1 11.7 1.37
 -11 -1 1 12.21 1.38
 10 1 -1 -0.65 0.42
 -10 -1 1 0.25 0.54
 -10 -1 1 -0.06 0.46
 -10 -1 1 0.41 0.5
 9 1 -1 8.11 1.01
 -9 -1 1 8.44 1.02
 -9 -1 1 10.13 1.13
 -9 -1 1 8.57 1.03
 8 1 -1 3.12 0.63
 8 1 -1 3.96 0.75
 -8 -1 1 3.56 0.68
 -8 -1 1 2.77 0.6
 -8 -1 1 3.2 0.66
 7 1 -1 22.46 1.27
 7 1 -1 24.01 1.32
 -7 -1 1 22.95 1.28
 -7 -1 1 21.46 1.26
 -7 -1 1 23.17 1.29
 6 1 -1 41.17 1.63
 6 1 -1 35.94 1.58
 6 1 -1 36.35 1.57
 -6 -1 1 38.48 1.57
 -6 -1 1 39.37 1.61
 -6 -1 1 37.07 1.58
 -6 -1 1 37.02 1.59
 5 1 -1 40.38 1.52
 5 1 -1 39.3 1.55
 5 1 -1 40.7 1.54
 -5 -1 1 37.67 1.52
 -5 -1 1 40.86 1.51
 -5 -1 1 38.84 1.52
 -5 -1 1 39 1.51
 4 1 -1 2.67 0.39
 4 1 -1 3.22 0.42
 4 1 -1 2.86 0.38
 -4 -1 1 2.76 0.39
 -4 -1 1 3.25 0.45
 -4 -1 1 3.33 0.41
 -4 -1 1 3.49 0.42
 3 1 -1 123.06 3.15
 3 1 -1 125.59 3.19
 3 1 -1 121.99 3.18
 -3 -1 1 122.84 3.15
 -3 -1 1 120.42 3.14
 -3 -1 1 125.03 3.17
 -3 -1 1 125.84 3.21
 2 1 -1 63.53 1.69
 2 1 -1 63.21 1.69
 2 1 -1 63.28 1.67
 2 1 -1 62.01 1.73
 -2 -1 1 64.46 1.67
 -2 -1 1 62.07 1.73
 -2 -1 1 62.29 1.67
 1 1 -1 151.9 3.55
 1 1 -1 151.86 3.46
 1 1 -1 149.57 3.44
 1 1 -1 152.32 3.47
 -1 -1 1 153.2 3.45
 -1 -1 1 146.74 3.44
 -1 -1 1 147.83 3.54
 -1 -1 1 152.89 3.45
 -1 1 -1 121.99 2.82
 -1 1 -1 127.7 2.82
 -1 1 -1 122.75 2.82
 -1 1 -1 125.68 2.85
 1 -1 1 121.29 2.8
 1 -1 1 115.59 2.81
 1 -1 1 120.12 2.81
 1 -1 1 124 2.83
 -2 1 -1 27.57 0.89
 -2 1 -1 25.77 0.84
 2 -1 1 27.23 0.87
 2 -1 1 25.85 0.83
 2 -1 1 27.48 0.87
 -3 1 -1 6.91 0.48
 -3 1 -1 7.08 0.48
 -3 1 -1 7.39 0.46
 3 -1 1 7.43 0.49
 3 -1 1 7.49 0.47
 3 -1 1 6.82 0.45
 -4 1 -1 21.1 0.92
 -4 1 -1 20.71 0.96
 -4 1 -1 19.07 0.91
 4 -1 1 20.86 0.94
 4 -1 1 20.29 0.9
 4 -1 1 20.08 0.91
 -5 1 -1 7.82 0.71
 -5 1 -1 5.69 0.64
 -5 1 -1 6.15 0.62
 5 -1 1 5.58 0.62
 5 -1 1 6.89 0.64
 5 -1 1 6.02 0.66
 -6 1 -1 13.1 0.87
 -6 1 -1 12.38 0.89
 -6 1 -1 12.39 0.91
 6 -1 1 11.69 0.83
 6 -1 1 12.46 0.88
 6 -1 1 12.8 0.92
 -7 1 -1 -0.38 0.3
 -7 1 -1 -0.15 0.27
 -7 1 -1 0.54 0.39
 7 -1 1 0.02 0.31
 7 -1 1 0.13 0.36
 -8 1 -1 17.29 1.22
 -8 1 -1 19.16 1.28
 8 -1 1 17.65 1.18
 -9 1 -1 7.61 1
 -9 1 -1 6.6 0.95
 9 -1 1 7.77 0.98
 -10 1 -1 0 0.51
 -10 1 -1 0.75 0.49
 10 -1 1 0.97 0.54
 -11 1 -1 0.3 0.5
 -11 1 -1 0.43 0.61
 -11 1 -1 0.99 0.7
 11 -1 1 0.48 0.57
 -12 1 -1 2.29 0.81
 -12 1 -1 4.66 0.97
 -13 1 -1 3.95 1.05
 -13 1 -1 5.95 1.19
 -13 0 1 4.59 1.06
 -13 0 1 3.81 0.98
 12 0 -1 3.67 0.91
 -12 0 1 3.92 0.94
 -12 0 1 4.2 0.99
 11 0 -1 9.61 1.24
 -11 0 1 7.77 1.12
 -11 0 1 6.96 1.08
 10 0 -1 6.27 0.94
 -10 0 1 6.39 0.99
 -10 0 1 7.05 1.04
 -10 0 1 6.28 1
 9 0 -1 2.91 0.68
 -9 0 1 3.28 0.7
 -9 0 1 2.05 0.66
 -9 0 1 2.47 0.69
 8 0 -1 1.09 0.45
 8 0 -1 0.65 0.43
 -8 0 1 0.55 0.43
 -8 0 1 -0.14 0.41
 -8 0 1 0.12 0.35
 7 0 -1 -0.12 0.3
 7 0 -1 0.07 0.35
 -7 0 1 0.27 0.31
 -7 0 1 -0.05 0.34
 6 0 -1 22.13 1.14
 6 0 -1 22.35 1.19
 6 0 -1 21.97 1.14
 -6 0 1 20.4 1.09
 -6 0 1 21.3 1.15
 -6 0 1 20.8 1.14
 5 0 -1 66.31 2.23
 5 0 -1 71.47 2.24
 5 0 -1 71.97 2.23
 -5 0 1 70.95 2.25
 -5 0 1 72.05 2.25
 -5 0 1 67.87 2.18
 4 0 -1 10.84 0.66
 4 0 -1 10.39 0.63
 4 0 -1 9.54 0.61
 -4 0 1 10.21 0.64
 -4 0 1 10.35 0.63
 -4 0 1 10.35 0.62
 3 0 -1 32.23 1.14
 3 0 -1 38.43 1.21
 3 0 -1 36.25 1.17
 -3 0 1 34.78 1.17
 -3 0 1 34.53 1.15
 -3 0 1 34.16 1.16
 2 0 -1 2.46 0.25
 2 0 -1 2.14 0.24
 2 0 -1 1.9 0.23
 -2 0 1 2.19 0.25
 -2 0 1 2.74 0.26
 -2 0 1 1.82 0.22
 1 0 -1 10.14 0.35
 1 0 -1 9.14 0.34
 1 0 -1 9.78 0.35
 -1 0 1 9.73 0.34
 -1 0 1 9.94 0.35
 0 0 -1 0.03 0.03
 0 0 -1 -0.09 0.02
 0 0 -1 -0.1 0.02
 0 0 -1 0.14 0.06
 0 0 -1 -0.05 0.03
 0 0 1 0.19 0.05
 0 0 1 0.31 0.06
 0 0 1 0.23 0.05
 0 0 1 0.49 0.09
 0 0 1 -0.05 0.03
 -1 0 -1 4.24 0.23
 -1 0 -1 4.52 0.24
 -1 0 -1 4.14 0.22
 -1 0 -1 4.44 0.24
 1 0 1 4.46 0.23
 1 0 1 4.48 0.24
 1 0 1 4.65 0.23
 1 0 1 4.62 0.25
 -2 0 -1 176.29 4.23
 -2 0 -1 179.08 4.22
 -2 0 -1 180.28 4.28
 2 0 1 176.65 4.26
 2 0 1 176.34 4.23
 2 0 1 177.48 4.21
 -3 0 -1 4.76 0.44
 -3 0 -1 5.12 0.46
 -3 0 -1 4.42 0.42
 3 0 1 4.45 0.42
 3 0 1 4.6 0.42
 3 0 1 4.63 0.44
 -4 0 -1 100.75 2.8
 -4 0 -1 101.15 2.84
 -4 0 -1 100.8 2.86
 4 0 1 102.88 2.81
 4 0 1 100.9 2.84
 4 0 1 95.61 2.78
 -5 0 -1 141.28 3.9
 -5 0 -1 139.85 3.87
 -5 0 -1 141.78 3.94
 5 0 1 142.09 3.87
 5 0 1 146.1 3.95
 5 0 1 141.47 3.89
 -6 0 -1 134.84 4.06
 -6 0 -1 144.39 4.04
 -6 0 -1 145.88 4.08
 6 0 1 141.63 4.04
 6 0 1 146.02 4.11
 6 0 1 143.29 4.03
 -7 0 -1 2.56 0.58
 -7 0 -1 2.5 0.54
 -7 0 -1 3.71 0.63
 7 0 1 2.9 0.58
 7 0 1 2.08 0.52
 -8 0 -1 19.97 1.24
 -8 0 -1 18.67 1.27
 -8 0 -1 18.22 1.27
 8 0 1 20.19 1.27
 -9 0 -1 3.57 0.74
 -9 0 -1 3.68 0.73
 -9 0 -1 5.19 0.84
 9 0 1 4.98 0.82
 -10 0 -1 51.74 2.44
 -10 0 -1 50.1 2.25
 -10 0 -1 50.82 2.48
 10 0 1 52.58 2.41
 -11 0 -1 0.15 0.5
 -11 0 -1 0.43 0.59
 -11 0 -1 0.17 0.59
 11 0 1 0.17 0.57
 -12 0 -1 7.32 1.21
 -12 0 -1 5.97 1.04
 -13 0 -1 -0.36 0.6
 -14 1 1 3.85 1.1
 -13 1 1 21.57 2
 -13 1 1 22.37 2.02
 12 -1 -1 0.31 0.62
 -12 1 1 0.36 0.58
 -12 1 1 0.8 0.73
 11 -1 -1 6.52 1.05
 -11 1 1 5.59 1
 -11 1 1 7.01 1.1
 -11 1 1 7.36 1.11
 10 -1 -1 0.64 0.51
 -10 1 1 0.36 0.53
 -10 1 1 0.08 0.43
 9 -1 -1 16.26 1.22
 -9 1 1 17.82 1.31
 -9 1 1 17.95 1.3
 8 -1 -1 5.58 0.76
 8 -1 -1 4.9 0.76
 -8 1 1 4.61 0.75
 -8 1 1 4.84 0.75
 7 -1 -1 3.73 0.61
 7 -1 -1 4.4 0.68
 -7 1 1 5.27 0.69
 -7 1 1 2.6 0.57
 -7 1 1 4.02 0.64
 6 -1 -1 0.16 0.28
 6 -1 -1 -0.22 0.28
 6 -1 -1 0.23 0.31
 -6 1 1 0.71 0.36
 -6 1 1 0.27 0.34
 -6 1 1 0.52 0.31
 5 -1 -1 95.77 2.82
 5 -1 -1 94.54 2.84
 5 -1 -1 100.23 2.9
 -5 1 1 96.93 2.85
 -5 1 1 98.81 2.9
 -5 1 1 99.87 2.85
 4 -1 -1 10.54 0.64
 4 -1 -1 10.28 0.63
 4 -1 -1 9.91 0.64
 -4 1 1 12.4 0.69
 -4 1 1 9.09 0.63
 -4 1 1 12.38 0.67
 3 -1 -1 0.7 0.22
 3 -1 -1 0.3 0.16
 3 -1 -1 0.32 0.17
 -3 1 1 0.12 0.18
 -3 1 1 0.06 0.16
 -3 1 1 0.19 0.16
 2 -1 -1 9.88 0.49
 2 -1 -1 10.85 0.49
 2 -1 -1 10 0.44
 2 -1 -1 10.59 0.49
 -2 1 1 10.25 0.49
 -2 1 1 10.49 0.5
 -2 1 1 9.59 0.48
 -2 1 1 10.02 0.44
 1 -1 -1 106.8 2.55
 1 -1 -1 107.42 2.62
 1 -1 -1 105.67 2.55
 1 -1 -1 103.83 2.57
 1 -1 -1 105.58 2.57
 -1 1 1 105.02 2.61
 -1 1 1 106.03 2.55
 -1 1 1 107.18 2.57
 -1 1 1 109.62 2.55
 -1 1 1 105.91 2.57
 -1 1 1 106.22 2.58
 0 -1 -1 6.59 0.31
 0 -1 -1 6.35 0.29
 0 -1 -1 6.75 0.3
 0 -1 -1 6.2 0.29
 0 -1 -1 6.4 0.29
 0 1 1 6.3 0.29
 0 1 1 5.88 0.28
 0 1 1 6.06 0.29
 0 1 1 7.03 0.32
 0 1 1 6.59 0.29
 -1 -1 -1 102.94 2.56
 -1 -1 -1 103.08 2.4
 -1 -1 -1 106.22 2.58
 -1 -1 -1 104.48 2.55
 1 1 1 104.45 2.62
 1 1 1 102.68 2.4
 1 1 1 103.49 2.56
 1 1 1 104.92 2.58
 -2 -1 -1 31.81 1.03
 -2 -1 -1 33.11 0.92
 -2 -1 -1 30.05 1.05
 2 1 1 30.88 1.03
 2 1 1 31.08 1.05
 2 1 1 30.63 1.04
 -3 -1 -1 328.09 7.86
 -3 -1 -1 334.55 7.83
 -3 -1 -1 333.07 7.91
 -3 -1 -1 325.68 7.63
 3 1 1 342.8 7.84
 3 1 1 337.82 7.92
 3 1 1 331.76 7.88
 -4 -1 -1 142.16 3.85
 -4 -1 -1 147.88 3.92
 -4 -1 -1 144.47 3.69
 -4 -1 -1 148.84 3.89
 4 1 1 145.91 3.92
 4 1 1 149.91 3.87
 4 1 1 144.31 3.88
 -5 -1 -1 132.4 3.67
 -5 -1 -1 132.62 3.73
 -5 -1 -1 129.94 3.48
 -5 -1 -1 126.71 3.65
 5 1 1 128.82 3.67
 5 1 1 130.9 3.67
 5 1 1 132.28 3.72
 -6 -1 -1 28.6 1.37
 -6 -1 -1 25.14 1.18
 -6 -1 -1 26.91 1.36
 -6 -1 -1 24.74 1.29
 6 1 1 27.93 1.38
 6 1 1 29.76 1.38
 -7 -1 -1 165.35 4.37
 -7 -1 -1 155.58 4.59
 -7 -1 -1 153.5 4.55
 7 1 1 152.18 4.57
 7 1 1 157.17 4.56
 -8 -1 -1 5.13 0.82
 -8 -1 -1 6.37 0.88
 -8 -1 -1 5.55 0.77
 8 1 1 5.56 0.81
 -9 -1 -1 24.36 1.43
 -9 -1 -1 25.67 1.61
 -9 -1 -1 24.01 1.56
 9 1 1 26.35 1.6
 -10 -1 -1 0.7 0.54
 -10 -1 -1 1.1 0.6
 -10 -1 -1 0.92 0.62
 10 1 1 0.86 0.6
 -11 -1 -1 21.83 1.53
 -11 -1 -1 19.61 1.77
 11 1 1 18.61 1.71
 -12 -1 -1 -1.05 0.54
 -12 -1 -1 0.28 0.63
 -13 -1 -1 1.78 0.92
 -14 2 1 3.57 1.07
 -13 2 1 0.16 0.72
 -13 2 1 0.12 0.63
 12 -2 -1 6.71 1.09
 -12 2 1 6.53 1.14
 11 -2 -1 6.41 1.03
 -11 2 1 4.64 0.94
 -11 2 1 5.37 0.99
 10 -2 -1 -0.32 0.4
 -10 2 1 -0.6 0.44
 -10 2 1 0.45 0.49
 9 -2 -1 2.72 0.64
 -9 2 1 2.7 0.65
 -9 2 1 1.89 0.63
 8 -2 -1 1.38 0.51
 8 -2 -1 1.89 0.51
 -8 2 1 1.18 0.51
 -8 2 1 1.35 0.48
 7 -2 -1 67.09 2.38
 7 -2 -1 62.02 2.27
 -7 2 1 62.21 2.3
 -7 2 1 61.34 2.35
 -7 2 1 63.44 2.29
 6 -2 -1 3.88 0.59
 6 -2 -1 3.9 0.53
 6 -2 -1 3.94 0.57
 -6 2 1 3.79 0.55
 -6 2 1 4.21 0.6
 -6 2 1 4.02 0.62
 5 -2 -1 21.78 1.05
 5 -2 -1 21.05 0.88
 5 -2 -1 20.46 1.02
 5 -2 -1 22.22 1.04
 -5 2 1 20.77 1.03
 -5 2 1 19.61 1.05
 -5 2 1 20.04 1.04
 4 -2 -1 65.87 2.05
 4 -2 -1 68.73 2.04
 4 -2 -1 67 2.03
 4 -2 -1 65.31 1.88
 -4 2 1 65.66 2.04
 -4 2 1 67.95 2.09
 -4 2 1 66.13 2.03
 3 -2 -1 146.35 3.65
 3 -2 -1 146.72 3.74
 3 -2 -1 149.77 3.72
 3 -2 -1 142.88 3.75
 -3 2 1 147.08 3.64
 -3 2 1 150.84 3.74
 -3 2 1 148.71 3.77
 -3 2 1 149.59 3.75
 2 -2 -1 42.26 1.28
 2 -2 -1 40.93 1.22
 2 -2 -1 40.55 1.27
 2 -2 -1 41.05 1.28
 -2 2 1 41.23 1.28
 -2 2 1 43.41 1.23
 -2 2 1 41.05 1.27
 -2 2 1 41.59 1.29
 1 -2 -1 2.33 0.26
 1 -2 -1 2.54 0.28
 1 -2 -1 2.8 0.29
 1 -2 -1 2.18 0.24
 1 -2 -1 2.67 0.27
 1 -2 -1 3.48 0.3
 -1 2 1 2.95 0.29
 -1 2 1 2.64 0.27
 -1 2 1 2.49 0.27
 -1 2 1 2.55 0.28
 -1 2 1 2.84 0.27
 0 -2 -1 91.56 2.41
 0 -2 -1 95.9 2.49
 0 -2 -1 97.05 2.41
 0 -2 -1 96.82 2.4
 0 2 1 94.11 2.41
 0 2 1 96.06 2.48
 0 2 1 99.02 2.4
 0 2 1 95.99 2.41
 0 2 1 96.92 2.4
 -1 -2 -1 4.84 0.37
 -1 -2 -1 3.77 0.35
 -1 -2 -1 4.61 0.34
 1 2 1 4.78 0.37
 1 2 1 5.44 0.38
 1 2 1 4.69 0.35
 1 2 1 4.98 0.3
 1 2 1 4.49 0.39
 -2 -2 -1 23.68 0.94
 -2 -2 -1 25.42 0.93
 -2 -2 -1 23.9 0.81
 -2 -2 -1 24.64 0.94
 2 2 1 25.3 0.95
 2 2 1 26.14 0.97
 2 2 1 24.32 0.82
 2 2 1 23.68 0.93
 -3 -2 -1 21.43 0.96
 -3 -2 -1 20.76 0.92
 -3 -2 -1 20.7 0.93
 -3 -2 -1 21.8 0.82
 3 2 1 22.96 0.99
 3 2 1 20.84 0.82
 3 2 1 21.54 0.95
 3 2 1 20.65 0.94
 -4 -2 -1 208.17 5.66
 -4 -2 -1 224.79 5.65
 -4 -2 -1 230.69 5.68
 -4 -2 -1 222.79 5.42
 4 2 1 229.74 5.73
 4 2 1 223.68 5.69
 4 2 1 229.79 5.68
 -5 -2 -1 21.85 1.16
 -5 -2 -1 22.01 1.14
 -5 -2 -1 22.05 1.12
 -5 -2 -1 21.4 0.98
 5 2 1 22.98 1.18
 5 2 1 18.48 1.07
 5 2 1 20.5 1.14
 -6 -2 -1 4.22 0.66
 -6 -2 -1 4.47 0.57
 -6 -2 -1 2.85 0.54
 -6 -2 -1 3.83 0.61
 6 2 1 3.14 0.6
 6 2 1 3.65 0.62
 -7 -2 -1 11.64 0.86
 -7 -2 -1 9.71 1.02
 -7 -2 -1 11.78 1.11
 7 2 1 10.87 1.09
 7 2 1 9.8 1
 -8 -2 -1 37.04 1.9
 -8 -2 -1 41.68 1.96
 -8 -2 -1 37.65 1.69
 8 2 1 39.36 1.9
 -9 -2 -1 7.07 1.05
 -9 -2 -1 7.27 0.91
 -9 -2 -1 10.51 1.23
 9 2 1 8.16 1.05
 -10 -2 -1 1.87 0.69
 -10 -2 -1 2.52 0.65
 -10 -2 -1 1.87 0.68
 10 2 1 1.47 0.7
 -11 -2 -1 2.24 0.76
 -11 -2 -1 0.89 0.63
 11 2 1 1.37 0.73
 -12 -2 -1 0.63 0.66
 -14 3 1 10.44 1.57
 -13 3 1 8 1.3
 12 -3 -1 19.39 1.27
 12 -3 -1 19.46 1.72
 -12 3 1 20.06 1.81
 -12 3 1 20.21 1.88
 11 -3 -1 5.37 0.93
 11 -3 -1 4.25 0.69
 -11 3 1 4.91 0.98
 -11 3 1 4.21 0.89
 10 -3 -1 15.02 1.37
 10 -3 -1 15.1 0.99
 -10 3 1 14.75 1.43
 -10 3 1 14.8 1.41
 9 -3 -1 12.41 1.2
 9 -3 -1 13.77 0.88
 -9 3 1 13.41 1.27
 -9 3 1 12.51 1.26
 8 -3 -1 20.66 1.28
 8 -3 -1 23.62 1.1
 -8 3 1 24.82 1.4
 -8 3 1 22.33 1.4
 -8 3 1 21.43 1.35
 7 -3 -1 0.62 0.4
 7 -3 -1 0.07 0.22
 7 -3 -1 0.1 0.31
 -7 3 1 0.38 0.33
 -7 3 1 1.11 0.46
 -7 3 1 0.39 0.32
 6 -3 -1 30.42 1.41
 6 -3 -1 29.71 1.17
 6 -3 -1 35.29 1.47
 6 -3 -1 31.38 1.4
 -6 3 1 31.99 1.44
 -6 3 1 31.89 1.49
 -6 3 1 33.82 1.49
 5 -3 -1 36.58 1.43
 5 -3 -1 35.83 1.24
 5 -3 -1 34.93 1.43
 5 -3 -1 36.44 1.47
 -5 3 1 38.09 1.48
 -5 3 1 36.49 1.51
 4 -3 -1 0.75 0.28
 4 -3 -1 0.27 0.23
 4 -3 -1 0.27 0.19
 4 -3 -1 0.45 0.24
 -4 3 1 0.31 0.24
 -4 3 1 0.7 0.2
 -4 3 1 0.16 0.22
 -4 3 1 0.7 0.25
 3 -3 -1 2.93 0.38
 3 -3 -1 2.16 0.28
 3 -3 -1 2.18 0.32
 3 -3 -1 2.25 0.34
 -3 3 1 2.37 0.28
 -3 3 1 1.96 0.32
 -3 3 1 1.87 0.33
 -3 3 1 2.08 0.33
 2 -3 -1 16.55 0.73
 2 -3 -1 17.51 0.75
 2 -3 -1 17.44 0.7
 2 -3 -1 17.24 0.76
 -2 3 1 17.16 0.76
 -2 3 1 17.04 0.75
 -2 3 1 18.26 0.77
 -2 3 1 17.17 0.68
 -2 3 1 17.02 0.77
 1 -3 -1 47.58 1.44
 1 -3 -1 47.49 1.45
 1 -3 -1 48.45 1.42
 1 -3 -1 49.11 1.43
 1 -3 -1 48.1 1.45
 1 -3 -1 48.45 1.45
 -1 3 1 45.68 1.44
 -1 3 1 49.45 1.45
 -1 3 1 49.09 1.44
 -1 3 1 46.35 1.42
 0 -3 -1 1.1 0.23
 0 -3 -1 0.98 0.22
 0 -3 -1 1.64 0.25
 0 3 1 1.16 0.23
 0 3 1 1.18 0.22
 0 3 1 1.01 0.22
 0 3 1 1.31 0.23
 0 3 1 1.08 0.22
 -1 -3 -1 9.1 0.53
 -1 -3 -1 7.89 0.49
 -1 -3 -1 9.13 0.53
 1 3 1 9.31 0.48
 1 3 1 9.55 0.54
 1 3 1 9.73 0.55
 1 3 1 9.34 0.54
 1 3 1 8.75 0.55
 -2 -3 -1 31.83 1.17
 -2 -3 -1 29.69 1.17
 -2 -3 -1 33.04 1.21
 2 3 1 32.66 1.08
 2 3 1 32.04 1.2
 2 3 1 34.02 1.24
 2 3 1 34.61 1.22
 -3 -3 -1 0.38 0.26
 -3 -3 -1 0.1 0.25
 -3 -3 -1 0.37 0.22
 -3 -3 -1 0.59 0.28
 3 3 1 0.6 0.26
 3 3 1 0.8 0.32
 3 3 1 0.83 0.28
 3 3 1 0.14 0.25
 -4 -3 -1 0.02 0.23
 -4 -3 -1 -0.19 0.22
 -4 -3 -1 -0.37 0.22
 -4 -3 -1 -0.06 0.26
 4 3 1 -0.45 0.22
 4 3 1 0.56 0.29
 4 3 1 -0.3 0.27
 4 3 1 -0.01 0.24
 -5 -3 -1 11.35 0.73
 -5 -3 -1 10.48 0.93
 -5 -3 -1 10.62 0.91
 -5 -3 -1 10.92 0.93
 5 3 1 9.87 0.9
 5 3 1 11.69 0.99
 5 3 1 10.1 0.9
 -6 -3 -1 3.1 0.51
 -6 -3 -1 3.47 0.62
 -6 -3 -1 1.99 0.48
 6 3 1 3.42 0.66
 6 3 1 1.88 0.52
 -7 -3 -1 33.45 1.7
 -7 -3 -1 32.83 1.51
 -7 -3 -1 31.4 1.66
 7 3 1 33.03 1.73
 7 3 1 32.83 1.7
 -8 -3 -1 5.27 0.84
 -8 -3 -1 3.89 0.78
 -8 -3 -1 5.94 0.79
 8 3 1 4.29 0.79
 -9 -3 -1 14.61 1.43
 -9 -3 -1 11.95 1.32
 -9 -3 -1 13.56 1.22
 9 3 1 15.93 1.49
 -10 -3 -1 5.9 1.04
 -10 -3 -1 4.94 0.89
 10 3 1 5.24 0.99
 -11 -3 -1 20.02 1.87
 -11 -3 -1 20.45 1.52
 11 3 1 20.31 1.86
 -12 -3 -1 11.38 1.54
 -14 4 1 18.91 2
 -13 4 1 16.18 1.72
 12 -4 -1 38.62 2.21
 -12 4 1 45.08 2.44
 -12 4 1 40.38 2.38
 11 -4 -1 18.94 1.43
 11 -4 -1 17.45 1.1
 -11 4 1 19.47 1.75
 -11 4 1 17.88 1.71
 10 -4 -1 16.1 0.99
 10 -4 -1 15.97 1.4
 -10 4 1 16.69 1.53
 -10 4 1 18.68 1.65
 9 -4 -1 35.18 1.77
 9 -4 -1 34.38 1.42
 -9 4 1 35.49 1.86
 -9 4 1 36.37 1.92
 8 -4 -1 99.82 3.29
 8 -4 -1 100.21 2.9
 -8 4 1 97.21 3.36
 -8 4 1 98.92 3.42
 -8 4 1 103.94 3.36
 7 -4 -1 10.73 0.96
 7 -4 -1 11.84 1.06
 7 -4 -1 12.57 0.72
 -7 4 1 11.12 1.02
 -7 4 1 14.99 1.08
 6 -4 -1 5.49 0.71
 6 -4 -1 6.14 0.69
 6 -4 -1 7.08 0.52
 6 -4 -1 7.01 0.73
 -6 4 1 5.98 0.74
 -6 4 1 6.38 0.77
 -6 4 1 6.7 0.73
 5 -4 -1 3.87 0.52
 5 -4 -1 4.41 0.55
 5 -4 -1 4.38 0.45
 5 -4 -1 4.24 0.57
 -5 4 1 4.34 0.59
 -5 4 1 4.23 0.42
 -5 4 1 5.83 0.67
 -5 4 1 5.03 0.62
 4 -4 -1 91.89 2.67
 4 -4 -1 92.02 2.47
 4 -4 -1 89.34 2.64
 4 -4 -1 90.86 2.66
 -4 4 1 86.27 2.66
 -4 4 1 89.16 2.44
 -4 4 1 89.52 2.66
 -4 4 1 90.59 2.71
 3 -4 -1 1.68 0.32
 3 -4 -1 1.67 0.28
 3 -4 -1 1.47 0.3
 3 -4 -1 1.81 0.33
 -3 4 1 1.82 0.36
 -3 4 1 1.58 0.31
 -3 4 1 2.12 0.29
 -3 4 1 1.7 0.33
 -3 4 1 1.73 0.34
 2 -4 -1 4.27 0.45
 2 -4 -1 4.31 0.45
 2 -4 -1 4.8 0.44
 2 -4 -1 4.97 0.46
 2 -4 -1 4.18 0.43
 -2 4 1 5.08 0.48
 -2 4 1 5.64 0.41
 -2 4 1 4.87 0.49
 -2 4 1 4.1 0.44
 -2 4 1 3.85 0.43
 -2 4 1 4.92 0.49
 1 -4 -1 9.05 0.56
 1 -4 -1 9.73 0.57
 1 -4 -1 9.05 0.56
 1 -4 -1 9.39 0.57
 1 -4 -1 9.08 0.53
 1 -4 -1 10.07 0.56
 -1 4 1 9.5 0.56
 -1 4 1 8.7 0.56
 -1 4 1 6.95 0.49
 -1 4 1 9.19 0.56
 -1 4 1 8.07 0.53
 0 -4 -1 86.87 2.47
 0 -4 -1 86.14 2.45
 0 -4 -1 88.73 2.43
 0 4 1 90.41 2.47
 0 4 1 90.86 2.5
 0 4 1 93.5 2.59
 0 4 1 87.66 2.46
 0 4 1 91.96 2.49
 -1 -4 -1 31.45 1.16
 -1 -4 -1 32.81 1.2
 -1 -4 -1 30.63 1.18
 1 4 1 30.97 1.26
 1 4 1 33.82 1.22
 1 4 1 30.35 1.18
 1 4 1 32.35 1.21
 -2 -4 -1 0.67 0.29
 -2 -4 -1 2.07 0.36
 -2 -4 -1 0.56 0.27
 2 4 1 0.99 0.27
 2 4 1 0.79 0.32
 2 4 1 1.39 0.33
 2 4 1 0.61 0.28
 -3 -4 -1 16.25 0.89
 -3 -4 -1 14.08 0.87
 -3 -4 -1 15.3 0.88
 3 4 1 14.07 0.9
 3 4 1 14.71 0.88
 3 4 1 16.93 0.94
 3 4 1 15.25 0.79
 -4 -4 -1 62.67 2.22
 -4 -4 -1 66.3 2.07
 -4 -4 -1 63.53 2.18
 -4 -4 -1 64 2.24
 4 4 1 64.86 2.27
 4 4 1 69.03 2.1
 4 4 1 69.43 2.29
 4 4 1 67.98 2.3
 -5 -4 -1 2.99 0.56
 -5 -4 -1 1.97 0.49
 -5 -4 -1 4.48 0.58
 5 4 1 2.65 0.55
 5 4 1 3.6 0.65
 -6 -4 -1 9.42 0.86
 -6 -4 -1 11.2 1.07
 -6 -4 -1 11.18 1.07
 6 4 1 10.79 1.1
 6 4 1 11.94 1.1
 -7 -4 -1 24.7 1.31
 -7 -4 -1 25.85 1.53
 -7 -4 -1 25.99 1.52
 7 4 1 24.67 1.5
 7 4 1 23.33 1.5
 -8 -4 -1 33.7 1.85
 -8 -4 -1 34.09 1.87
 -8 -4 -1 31.7 1.6
 8 4 1 32.07 1.83
 -9 -4 -1 23.31 1.41
 -9 -4 -1 20.65 1.55
 9 4 1 23.92 1.67
 -10 -4 -1 23.07 1.72
 -10 -4 -1 22.08 1.48
 10 4 1 24.34 1.8
 -11 -4 -1 1.38 0.75
 11 4 1 0.61 0.69
 -12 -4 -1 17.03 1.88
 -14 5 1 2.34 0.95
 -13 5 1 8.04 1.29
 -12 5 1 0.83 0.76
 -12 5 1 1.57 0.76
 11 -5 -1 44.94 2.26
 11 -5 -1 45.52 1.8
 -11 5 1 49.36 2.51
 -11 5 1 47.35 2.42
 10 -5 -1 1.32 0.6
 10 -5 -1 1.18 0.4
 -10 5 1 0.6 0.62
 -10 5 1 1.04 0.57
 9 -5 -1 14.54 1.29
 9 -5 -1 18.79 0.97
 -9 5 1 16.12 1.4
 -9 5 1 17.05 1.48
 8 -5 -1 11.67 1.09
 8 -5 -1 12.15 0.75
 -8 5 1 10.69 1.09
 -8 5 1 11.28 1.11
 -8 5 1 11.2 1.16
 7 -5 -1 26.97 1.1
 7 -5 -1 24.35 1.32
 -7 5 1 28.66 1.45
 -7 5 1 24.98 1.42
 -7 5 1 23.36 1.4
 6 -5 -1 2.81 0.51
 6 -5 -1 3.12 0.4
 6 -5 -1 3.08 0.56
 -6 5 1 3.9 0.64
 -6 5 1 3.92 0.62
 -6 5 1 3.28 0.59
 5 -5 -1 0.51 0.35
 5 -5 -1 0.56 0.32
 5 -5 -1 0.27 0.3
 5 -5 -1 0.25 0.24
 -5 5 1 1.21 0.38
 -5 5 1 0.57 0.36
 -5 5 1 0.27 0.22
 -5 5 1 0 0.31
 4 -5 -1 44.59 1.65
 4 -5 -1 44.94 1.66
 4 -5 -1 48.74 1.71
 4 -5 -1 47.31 1.51
 -4 5 1 43.76 1.68
 -4 5 1 45.73 1.72
 -4 5 1 44.31 1.49
 -4 5 1 47.34 1.72
 -4 5 1 44.45 1.69
 3 -5 -1 16.96 0.8
 3 -5 -1 16.04 0.85
 3 -5 -1 16.57 0.87
 3 -5 -1 18.34 0.92
 -3 5 1 16.03 0.9
 -3 5 1 17.63 0.91
 -3 5 1 17.69 0.8
 -3 5 1 14.93 0.87
 -3 5 1 16.99 0.91
 2 -5 -1 0.43 0.24
 2 -5 -1 0.9 0.26
 2 -5 -1 1.91 0.36
 2 -5 -1 1.22 0.28
 2 -5 -1 1.71 0.34
 -2 5 1 0.88 0.27
 -2 5 1 0.84 0.31
 -2 5 1 1.28 0.31
 -2 5 1 1.08 0.26
 -2 5 1 1.49 0.32
 1 -5 -1 49.57 1.62
 1 -5 -1 46.3 1.52
 1 -5 -1 43.9 1.55
 1 -5 -1 47.07 1.6
 -1 5 1 45.22 1.59
 -1 5 1 45.87 1.57
 -1 5 1 48.25 1.59
 -1 5 1 46.57 1.6
 -1 5 1 47.08 1.58
 0 -5 -1 38.06 1.43
 0 -5 -1 40.21 1.44
 0 -5 -1 40.49 1.39
 0 5 1 40.84 1.46
 0 5 1 42.21 1.54
 0 5 1 38.97 1.45
 0 5 1 40.42 1.45
 0 5 1 42.25 1.46
 -1 -5 -1 14.42 0.76
 -1 -5 -1 13.77 0.8
 -1 -5 -1 12.08 0.75
 1 5 1 12.18 0.76
 1 5 1 12.45 0.79
 1 5 1 12.46 0.82
 1 5 1 13.45 0.8
 -2 -5 -1 0.71 0.3
 -2 -5 -1 1.07 0.36
 -2 -5 -1 0.65 0.3
 2 5 1 0.41 0.29
 2 5 1 0.95 0.31
 2 5 1 0.83 0.31
 2 5 1 0.23 0.31
 2 5 1 0.63 0.34
 -3 -5 -1 -0.1 0.26
 -3 -5 -1 0.31 0.29
 -3 -5 -1 0.01 0.27
 3 5 1 0.26 0.29
 3 5 1 -0.06 0.25
 3 5 1 0.16 0.3
 3 5 1 0.11 0.28
 -4 -5 -1 27.79 1.38
 -4 -5 -1 32.3 1.45
 4 5 1 32.39 1.33
 4 5 1 28.75 1.44
 4 5 1 28.49 1.42
 -5 -5 -1 13.24 1.12
 -5 -5 -1 12.87 0.87
 -5 -5 -1 13.37 1.15
 5 5 1 15.59 1.08
 5 5 1 14.8 1.09
 5 5 1 13.2 0.91
 -6 -5 -1 21.75 1.33
 -6 -5 -1 18.32 1.13
 -6 -5 -1 21.93 1.36
 6 5 1 23.06 1.44
 6 5 1 18.76 1.3
 -7 -5 -1 21.86 1.28
 -7 -5 -1 21.91 1.44
 -7 -5 -1 23.26 1.47
 7 5 1 21.81 1.48
 -8 -5 -1 0.39 0.52
 -8 -5 -1 -0.54 0.41
 8 5 1 0.69 0.57
 -9 -5 -1 19.05 1.35
 -9 -5 -1 22.39 1.63
 9 5 1 17.85 1.68
 -10 -5 -1 6.47 1.12
 -10 -5 -1 6.82 0.98
 10 5 1 7.29 1.19
 -11 -5 -1 7.17 1.24
 11 5 1 9.96 1.42
 -14 6 1 3.37 1.04
 -13 6 1 5.49 1.13
 -13 6 1 6.97 1.31
 -12 6 1 0.58 0.64
 -12 6 1 -0.02 0.54
 11 -6 -1 6.69 1
 11 -6 -1 4.71 0.64
 -11 6 1 5.11 0.98
 -11 6 1 5.28 1.04
 10 -6 -1 3.08 0.71
 10 -6 -1 3.26 0.53
 -10 6 1 3.04 0.8
 -10 6 1 2.28 0.7
 9 -6 -1 19.39 0.98
 9 -6 -1 20.01 1.35
 -9 6 1 16.89 1.48
 -9 6 1 23.08 1.55
 8 -6 -1 25.52 1.48
 8 -6 -1 30.15 1.2
 -8 6 1 31.81 1.67
 -8 6 1 30.15 1.67
 -8 6 1 29.21 1.67
 7 -6 -1 106.38 3.29
 7 -6 -1 102.82 2.87
 -7 6 1 97.86 3.31
 -7 6 1 100.03 3.38
 -7 6 1 101.33 3.36
 6 -6 -1 26.58 1.3
 6 -6 -1 23.51 1.03
 -6 6 1 26.45 1.37
 -6 6 1 25.49 1.36
 -6 6 1 23.79 1.34
 -6 6 1 25.34 1.04
 5 -6 -1 72.19 2.47
 5 -6 -1 76.93 2.49
 5 -6 -1 75.17 2.25
 5 -6 -1 74.84 2.46
 -5 6 1 74.16 2.56
 -5 6 1 77.02 2.56
 -5 6 1 76.67 2.56
 -5 6 1 74.74 2.23
 4 -6 -1 100.18 2.86
 4 -6 -1 103.89 3.03
 4 -6 -1 100.88 2.99
 4 -6 -1 100.22 3
 -4 6 1 101.95 3.06
 -4 6 1 100.71 3.07
 -4 6 1 100.88 3.08
 -4 6 1 100.51 3.06
 -4 6 1 99.93 2.84
 3 -6 -1 180.15 4.66
 3 -6 -1 173.92 4.67
 3 -6 -1 173.93 4.65
 3 -6 -1 181.53 4.73
 -3 6 1 181.25 4.78
 -3 6 1 185.46 4.75
 -3 6 1 182.96 4.66
 -3 6 1 177.84 4.72
 -3 6 1 181.15 4.76
 -3 6 1 174.64 4.76
 2 -6 -1 11.09 0.7
 2 -6 -1 10.31 0.74
 2 -6 -1 12.04 0.78
 2 -6 -1 10.15 0.7
 -2 6 1 11.57 0.72
 -2 6 1 8.17 0.75
 -2 6 1 11.35 0.76
 -2 6 1 9.52 0.71
 -2 6 1 12.08 0.79
 1 -6 -1 36.28 1.45
 1 -6 -1 36.23 1.44
 1 -6 -1 38.87 1.47
 1 -6 -1 36.11 1.38
 -1 6 1 39.44 1.48
 -1 6 1 38.9 1.5
 -1 6 1 37.86 1.46
 -1 6 1 41.4 1.53
 -1 6 1 38.68 1.47
 0 -6 -1 -0.14 0.24
 0 -6 -1 0.07 0.25
 0 -6 -1 0.39 0.27
 0 6 1 0.33 0.29
 0 6 1 0.23 0.25
 0 6 1 0.13 0.24
 0 6 1 0.25 0.29
 0 6 1 0.62 0.29
 -1 -6 -1 21.82 1.09
 -1 -6 -1 22.5 1.1
 -1 -6 -1 25.03 1.09
 1 6 1 24.22 1.15
 1 6 1 24.79 1.17
 1 6 1 22.68 1.15
 1 6 1 21.74 1.18
 -2 -6 -1 3.36 0.52
 -2 -6 -1 2.86 0.49
 2 6 1 2.71 0.53
 2 6 1 3.4 0.55
 2 6 1 3.56 0.54
 2 6 1 3.2 0.53
 -3 -6 -1 -0.39 0.22
 -3 -6 -1 0.27 0.28
 3 6 1 0.34 0.38
 3 6 1 -0.12 0.32
 3 6 1 0.26 0.32
 3 6 1 -0.14 0.28
 3 6 1 -0.27 0.25
 -4 -6 -1 0.28 0.34
 -4 -6 -1 0.32 0.34
 4 6 1 0.01 0.36
 4 6 1 -0.17 0.33
 4 6 1 -0.11 0.33
 4 6 1 -0.12 0.4
 -5 -6 -1 6.82 0.86
 -5 -6 -1 5.81 0.79
 5 6 1 6.84 0.86
 5 6 1 6.89 0.92
 5 6 1 8.71 0.86
 -6 -6 -1 6.77 0.92
 -6 -6 -1 4.3 0.76
 6 6 1 5.15 0.87
 6 6 1 5.66 0.82
 6 6 1 4.45 0.81
 -7 -6 -1 3.32 0.78
 7 6 1 4.76 0.88
 -8 -6 -1 0.25 0.5
 8 6 1 0.72 0.6
 -9 -6 -1 3.34 0.85
 9 6 1 2.48 0.81
 -10 -6 -1 0.31 0.61
 10 6 1 1.22 0.81
 -14 7 1 5.38 1.24
 -13 7 1 9.67 1.48
 -13 7 1 8.59 1.34
 -12 7 1 3.65 0.98
 -12 7 1 3.28 0.95
 -11 7 1 7.81 1.21
 -11 7 1 7.76 1.19
 10 -7 -1 27.14 1.19
 10 -7 -1 24.77 1.59
 -10 7 1 25.31 1.77
 -10 7 1 28.38 1.82
 9 -7 -1 30.29 1.25
 9 -7 -1 31.29 1.71
 -9 7 1 33.26 1.84
 -9 7 1 30.91 1.81
 -9 7 1 29.11 1.81
 8 -7 -1 18.68 1.27
 8 -7 -1 17.81 0.91
 -8 7 1 19.98 1.37
 -8 7 1 20.47 1.42
 -8 7 1 17.88 1.31
 7 -7 -1 99.32 2.85
 7 -7 -1 99.18 3.23
 -7 7 1 98.63 3.41
 -7 7 1 99.73 2.83
 -7 7 1 94.88 3.33
 -7 7 1 105.5 3.4
 6 -7 -1 58.35 1.95
 6 -7 -1 62.82 2.27
 -6 7 1 65.71 2.4
 -6 7 1 59.02 2.36
 -6 7 1 61.24 2.36
 -6 7 1 62.36 1.97
 5 -7 -1 57.7 2.12
 5 -7 -1 59.08 1.95
 -5 7 1 60.36 2.24
 -5 7 1 58.92 2.24
 -5 7 1 59.81 2.26
 -5 7 1 59.7 2.24
 -5 7 1 60.96 1.96
 4 -7 -1 7.89 0.79
 4 -7 -1 7.06 0.66
 4 -7 -1 7.61 0.76
 -4 7 1 7.87 0.83
 -4 7 1 7.54 0.84
 -4 7 1 7.99 0.82
 -4 7 1 7.23 0.65
 -4 7 1 7.13 0.79
 -4 7 1 7.71 0.79
 3 -7 -1 71.54 2.32
 3 -7 -1 71.42 2.26
 3 -7 -1 69.27 2.28
 -3 7 1 69.31 2.35
 -3 7 1 67.54 2.33
 -3 7 1 69.39 2.34
 -3 7 1 69.88 2.38
 -3 7 1 70.5 2.24
 2 -7 -1 85.38 2.68
 2 -7 -1 88.31 2.61
 2 -7 -1 89.66 2.67
 2 -7 -1 88.43 2.73
 -2 7 1 86.62 2.71
 -2 7 1 91.41 2.74
 -2 7 1 83.2 2.73
 -2 7 1 86.3 2.71
 -2 7 1 85.1 2.7
 1 -7 -1 103.92 3.12
 1 -7 -1 106.21 3.02
 1 -7 -1 104.79 3.12
 -1 7 1 107.59 3.15
 -1 7 1 108.95 3.24
 -1 7 1 107.26 3.15
 -1 7 1 106.38 3.2
 -1 7 1 104.94 3.14
 0 -7 -1 7.79 0.75
 0 -7 -1 8.43 0.77
 0 7 1 8.82 0.82
 0 7 1 8.36 0.78
 0 7 1 7.16 0.78
 0 7 1 10.33 0.91
 0 7 1 8.44 0.82
 -1 -7 -1 14.04 0.91
 -1 -7 -1 12.6 0.89
 1 7 1 13.86 0.99
 1 7 1 15.11 0.98
 1 7 1 17.27 1.06
 1 7 1 13.44 0.91
 1 7 1 15.16 0.98
 1 7 1 13.94 0.92
 -2 -7 -1 5.22 0.66
 -2 -7 -1 5.37 0.67
 2 7 1 5.5 0.71
 2 7 1 6.09 0.73
 2 7 1 5.51 0.67
 2 7 1 5.01 0.73
 2 7 1 4.36 0.66
 -3 -7 -1 9.42 0.91
 -3 -7 -1 8.75 0.89
 3 7 1 8 0.91
 3 7 1 10.15 0.91
 3 7 1 10.04 1.05
 3 7 1 10.53 0.99
 -4 -7 -1 1.24 0.46
 -4 -7 -1 2.02 0.52
 4 7 1 1.53 0.51
 4 7 1 2.48 0.64
 4 7 1 1.56 0.5
 -5 -7 -1 3.62 0.7
 -5 -7 -1 4.8 0.76
 5 7 1 5.44 0.88
 5 7 1 4.63 0.72
 5 7 1 4.4 0.78
 -6 -7 -1 -0.51 0.35
 6 7 1 -0.16 0.43
 6 7 1 0.34 0.44
 -7 -7 -1 10.15 1.22
 7 7 1 7.68 1.09
 -8 -7 -1 4.47 0.95
 8 7 1 6.05 1.06
 -9 -7 -1 0.84 0.63
 9 7 1 1.91 0.77
 -10 -7 -1 0.51 0.65
 10 7 1 0.5 0.78
 -14 8 1 2.63 0.97
 -13 8 1 1.28 0.8
 -13 8 1 3.39 1.06
 -12 8 1 7.2 1.22
 -12 8 1 6.66 1.26
 -11 8 1 1.31 0.73
 -11 8 1 1.74 0.79
 10 -8 -1 30.92 1.25
 10 -8 -1 30.83 1.78
 -10 8 1 32.26 2.01
 -10 8 1 31 1.94
 9 -8 -1 3.44 0.73
 9 -8 -1 4.14 0.52
 -9 8 1 4.01 0.82
 -9 8 1 3.65 0.79
 -9 8 1 3.53 0.85
 8 -8 -1 33.36 1.66
 8 -8 -1 27.14 1.19
 -8 8 1 27.31 1.68
 -8 8 1 28.71 1.69
 -8 8 1 29.04 1.72
 7 -8 -1 4.85 0.55
 7 -8 -1 5.44 0.75
 -7 8 1 4.48 0.78
 -7 8 1 5.42 0.82
 -7 8 1 2.75 0.67
 -7 8 1 4.02 0.52
 6 -8 -1 33.83 1.39
 6 -8 -1 37.18 1.66
 -6 8 1 32.43 1.68
 -6 8 1 35.98 1.74
 -6 8 1 34.49 1.74
 -6 8 1 33.57 1.38
 5 -8 -1 27.89 1.25
 5 -8 -1 24.06 1.32
 -5 8 1 30.89 1.55
 -5 8 1 25.15 1.44
 -5 8 1 27.34 1.21
 -5 8 1 26.71 1.44
 -5 8 1 25.64 1.43
 4 -8 -1 40.7 1.69
 -4 8 1 42.14 1.62
 -4 8 1 41.26 1.79
 -4 8 1 41.86 1.8
 -4 8 1 40.42 1.8
 -4 8 1 44.32 1.83
 3 -8 -1 28.25 1.36
 -3 8 1 32.8 1.5
 -3 8 1 31.23 1.51
 -3 8 1 33.78 1.52
 -3 8 1 33.24 1.51
 -3 8 1 32.33 1.41
 2 -8 -1 8.45 0.84
 -2 8 1 9.99 0.88
 -2 8 1 10.35 0.92
 -2 8 1 10.1 0.92
 -2 8 1 7.97 0.81
 -2 8 1 7.9 0.82
 1 -8 -1 3.33 0.54
 -1 8 1 3.23 0.56
 -1 8 1 2.4 0.5
 -1 8 1 3.83 0.59
 -1 8 1 1.84 0.49
 -1 8 1 2.93 0.53
 0 -8 -1 5.77 0.7
 0 8 1 7.54 0.8
 0 8 1 5.18 0.69
 0 8 1 6.09 0.74
 0 8 1 6.87 0.81
 0 8 1 6.7 0.78
 -1 -8 -1 66.95 2.32
 1 8 1 62.11 2.32
 1 8 1 60.44 2.42
 1 8 1 62.02 2.25
 1 8 1 62.7 2.35
 1 8 1 63.33 2.32
 -2 -8 -1 3.02 0.57
 -2 -8 -1 2.08 0.5
 2 8 1 3.68 0.65
 2 8 1 1.12 0.46
 2 8 1 2.02 0.54
 -3 -8 -1 20.8 1.25
 -3 -8 -1 19.92 1.27
 3 8 1 20.07 1.31
 3 8 1 22.34 1.38
 3 8 1 22.65 1.28
 -4 -8 -1 12.13 1.17
 -4 -8 -1 10.24 1.05
 4 8 1 9.88 1.08
 4 8 1 9.66 0.99
 4 8 1 11.79 1.21
 -5 -8 -1 25.31 1.56
 5 8 1 23.01 1.52
 5 8 1 22.79 1.38
 -6 -8 -1 0.08 0.46
 6 8 1 -0.28 0.51
 7 8 1 3.81 0.92
 -8 -8 -1 5.58 1.02
 8 8 1 4.64 1
 -9 -8 -1 4.12 1
 9 8 1 3.24 0.94
 -13 9 1 1.23 0.8
 -13 9 1 0.24 0.84
 -12 9 1 -0.61 0.57
 -12 9 1 -0.05 0.69
 -11 9 1 3.7 0.94
 -11 9 1 3.88 1.01
 -10 9 1 9.08 1.25
 -10 9 1 10.04 1.31
 9 -9 -1 1.58 0.57
 9 -9 -1 1.07 0.36
 -9 9 1 1.19 0.61
 -9 9 1 1.71 0.65
 -9 9 1 0.99 0.65
 8 -9 -1 0.98 0.37
 8 -9 -1 0.33 0.42
 -8 9 1 0.41 0.34
 -8 9 1 0.52 0.55
 -8 9 1 0.22 0.45
 -8 9 1 0.16 0.55
 7 -9 -1 22.35 1.36
 7 -9 -1 25.79 1.19
 -7 9 1 20.71 1.48
 -7 9 1 23.19 1.52
 -7 9 1 25.08 1.55
 -7 9 1 25.64 1.17
 6 -9 -1 21.87 1.28
 -6 9 1 20.4 1.08
 -6 9 1 20.31 1.39
 -6 9 1 21.05 1.36
 -6 9 1 21.02 1.39
 -6 9 1 19.99 1.37
 5 -9 -1 1.73 0.5
 -5 9 1 1.31 0.51
 -5 9 1 1.32 0.49
 -5 9 1 1.54 0.56
 -5 9 1 2.89 0.5
 -5 9 1 1.19 0.47
 -4 9 1 10.15 1.04
 -4 9 1 7.23 0.87
 -4 9 1 9.94 1
 -4 9 1 10.21 0.88
 3 -9 -1 0.18 0.18
 -3 9 1 0.1 0.31
 -3 9 1 0.22 0.39
 -3 9 1 0.56 0.37
 2 -9 -1 41.98 1.81
 -2 9 1 42.51 1.83
 -2 9 1 40.13 1.79
 -2 9 1 41.22 1.83
 -2 9 1 41.95 1.81
 1 -9 -1 47.42 2.02
 1 -9 -1 60.54 2.22
 -1 9 1 61.3 2.31
 -1 9 1 59.29 2.25
 -1 9 1 58.98 2.23
 -1 9 1 57.7 2.24
 0 -9 -1 30.98 1.51
 0 -9 -1 28.96 1.49
 0 -9 -1 38.39 1.69
 0 9 1 37.31 1.71
 0 9 1 35.37 1.69
 0 9 1 39.79 1.73
 0 9 1 38.32 1.81
 -1 -9 -1 22.54 1.29
 1 9 1 19 1.26
 1 9 1 20.03 1.31
 1 9 1 24.48 1.36
 1 9 1 21.53 1.3
 -2 -9 -1 69.11 2.57
 2 9 1 68.32 2.51
 2 9 1 66.34 2.62
 2 9 1 75.82 2.75
 2 9 1 67.15 2.6
 -3 -9 -1 55.18 2.22
 3 9 1 51.99 2.12
 3 9 1 46.69 2.17
 3 9 1 47.08 2.2
 -4 -9 -1 23.02 1.48
 4 9 1 24.45 1.42
 4 9 1 21.34 1.49
 -5 -9 -1 3.14 0.72
 5 9 1 4.74 0.87
 -6 -9 -1 8.47 1.18
 6 9 1 8.56 1.21
 -7 -9 -1 11.15 1.43
 7 9 1 14.18 1.58
 -8 -9 -1 5 1.01
 8 9 1 4.32 1.06
 -13 10 1 1.13 0.88
 -13 10 1 2.59 1.11
 -12 10 1 -0.03 0.64
 -12 10 1 0.11 0.71
 -11 10 1 -0.23 0.6
 -11 10 1 -0.09 0.59
 -10 10 1 0.47 0.65
 -10 10 1 0.29 0.59
 -9 10 1 6.99 1.09
 -9 10 1 6.92 1.08
 -8 10 1 10.61 0.81
 -8 10 1 10.86 1.24
 -8 10 1 12.6 1.32
 7 -10 -1 7.56 0.92
 -7 10 1 10.02 1.2
 -7 10 1 8.02 1.05
 -7 10 1 7.59 0.79
 -7 10 1 7.49 1.03
 -7 10 1 9.85 1.2
 6 -10 -1 -0.04 0.26
 -6 10 1 1.02 0.41
 -6 10 1 1.41 0.59
 -6 10 1 1.18 0.6
 -6 10 1 1.19 0.52
 -6 10 1 1.31 0.57
 -5 10 1 29.66 1.68
 -5 10 1 32.19 1.7
 -5 10 1 27.35 1.37
 -5 10 1 26.59 1.58
 4 -10 -1 76.78 2.7
 -4 10 1 78.65 2.71
 -4 10 1 85.12 2.99
 -4 10 1 78.28 2.89
 -4 10 1 78.61 2.89
 3 -10 -1 19.94 1.22
 -3 10 1 21.35 1.32
 -3 10 1 19.22 1.33
 -3 10 1 19.31 1.28
 -3 10 1 22.51 1.29
 2 -10 -1 7.82 0.89
 2 -10 -1 8.72 0.96
 -2 10 1 8.02 0.98
 -2 10 1 7.6 0.91
 -2 10 1 8.43 0.94
 -2 10 1 7.42 0.89
 1 -10 -1 34.89 1.66
 1 -10 -1 38.66 1.78
 -1 10 1 37.29 1.84
 -1 10 1 38.46 1.85
 -1 10 1 38.82 1.81
 -1 10 1 38.04 1.83
 0 -10 -1 82.83 2.89
 0 -10 -1 81.43 2.8
 0 10 1 78.87 2.91
 0 10 1 80 2.93
 0 10 1 83.19 2.99
 -1 -10 -1 33.65 1.67
 -1 -10 -1 33.21 1.69
 -1 -10 -1 31.27 1.62
 1 10 1 32.71 1.69
 1 10 1 30.38 1.67
 1 10 1 33.91 1.76
 1 10 1 33.41 1.77
 -2 -10 -1 10.04 1.12
 2 10 1 10.59 1.15
 2 10 1 11.86 1.2
 -3 -10 -1 4.48 0.81
 3 10 1 4.65 0.86
 -4 -10 -1 29.99 1.76
 4 10 1 32.72 1.89
 -5 -10 -1 1.32 0.63
 5 10 1 0.39 0.61
 -6 -10 -1 1.75 0.76
 6 10 1 3.12 0.9
 -7 -10 -1 1.2 0.7
 7 10 1 1.31 0.77
 -13 11 1 0.83 0.82
 -13 11 1 0.49 0.89
 -12 11 1 -0.01 0.81
 -12 11 1 -0.03 0.71
 -11 11 1 8.02 1.31
 -11 11 1 8.62 1.37
 -10 11 1 1.67 0.74
 -10 11 1 1.51 0.74
 -9 11 1 0.99 0.69
 -9 11 1 1.44 0.68
 -8 11 1 -0.18 0.48
 -8 11 1 0.33 0.55
 -7 11 1 18.74 1.16
 -7 11 1 16.69 1.54
 -7 11 1 19.11 1.63
 -6 11 1 1.63 0.51
 -6 11 1 0.12 0.52
 -6 11 1 1.29 0.56
 5 -11 -1 1.89 0.58
 -5 11 1 1.93 0.61
 -5 11 1 2.01 0.64
 -5 11 1 0.86 0.56
 -5 11 1 0.56 0.43
 4 -11 -1 0.34 0.42
 -4 11 1 0.45 0.42
 -4 11 1 -0.19 0.5
 -4 11 1 0.72 0.49
 -4 11 1 -0.22 0.45
 3 -11 -1 50.03 2.08
 -3 11 1 54.1 2.3
 -3 11 1 51.4 2.26
 -3 11 1 47.43 2.23
 -3 11 1 52.81 2.22
 2 -11 -1 1.89 0.57
 2 -11 -1 2.04 0.56
 -2 11 1 1.87 0.6
 -2 11 1 2.05 0.66
 -2 11 1 1.27 0.56
 1 -11 -1 8.78 1.02
 -1 11 1 8.81 1.06
 -1 11 1 8.85 1.06
 0 -11 -1 -0.09 0.36
 0 11 1 1.25 0.55
 0 11 1 0.33 0.48
 -1 -11 -1 15.98 1.39
 1 11 1 19.69 1.39
 1 11 1 20.1 1.41
 -2 -11 -1 -0.31 0.41
 2 11 1 0.24 0.51
 2 11 1 -0.04 0.5
 -3 -11 -1 1.64 0.62
 3 11 1 0.36 0.54
 3 11 1 1.32 0.66
 -4 -11 -1 4.17 0.85
 4 11 1 3.55 0.87
 -5 -11 -1 7.55 1.14
 5 11 1 6.13 1.13
 6 11 1 6.26 1.18
 -12 12 1 4.98 1.3
 -12 12 1 3.76 1.05
 -11 12 1 5.37 1.2
 -11 12 1 5.29 1.13
 -10 12 1 2.62 0.88
 -10 12 1 1.89 0.82
 -9 12 1 5.51 1.07
 -9 12 1 5.48 1.08
 -8 12 1 2.06 0.74
 -8 12 1 1.85 0.77
 -7 12 1 -0.56 0.51
 -7 12 1 -0.12 0.48
 -6 12 1 7.51 1.08
 -6 12 1 8.06 1.12
 -6 12 1 7.24 0.9
 -5 12 1 6.14 0.85
 -5 12 1 5.28 0.91
 -5 12 1 4.17 0.84
 -4 12 1 2.09 0.7
 -4 12 1 2.59 0.7
 -3 12 1 13.98 1.36
 -3 12 1 12.75 1.29
 2 -12 -1 9.86 1.13
 -2 12 1 8.44 1.06
 -2 12 1 10.37 1.18
 -1 12 1 1.61 0.63
 -1 12 1 1.58 0.66
 0 12 1 5.56 0.92
 0 12 1 6.19 0.98
 -1 -12 -1 35.01 1.91
 1 12 1 33.79 1.96
 1 12 1 38.22 2.06
 -2 -12 -1 0.87 0.56
 2 12 1 1.56 0.65
 2 12 1 1.28 0.68
 -3 -12 -1 9.87 1.26
 3 12 1 11.39 1.37
 3 12 1 10.52 1.35
 4 12 1 4.23 1
 4 12 1 4.37 1
 5 12 1 29.09 2.04
 5 12 1 26.51 1.96
 -11 13 1 1.41 0.83
 -11 13 1 1.51 0.93
 -10 13 1 1.19 0.75
 -10 13 1 2.29 0.93
 -9 13 1 4.76 1.04
 -9 13 1 3.72 0.95
 -8 13 1 0.08 0.63
 -8 13 1 1.22 0.69
 -7 13 1 -0.12 0.51
 -7 13 1 0.76 0.68
 -6 13 1 11 1.35
 -6 13 1 11.61 1.36
 -5 13 1 0.19 0.58
 -5 13 1 -0.29 0.49
 -4 13 1 0.54 0.53
 -4 13 1 0.33 0.57
 -3 13 1 9.85 1.22
 -3 13 1 9.38 1.21
 -2 13 1 10.21 1.24
 -2 13 1 9.48 1.2
 1 -13 -1 1.01 0.55
 -1 13 1 0.38 0.56
 -1 13 1 0.47 0.54
 0 -13 -1 8.22 1.1
 0 13 1 8.08 1.16
 0 13 1 9.75 1.26
 1 13 1 20.73 1.78
 1 13 1 20.55 1.79
 2 13 1 11.88 1.43
 2 13 1 15.71 1.61
 3 13 1 13.64 1.54
 3 13 1 11.71 1.48
 4 13 1 0.8 0.73
 4 13 1 0.56 0.82
 -10 14 1 2.36 0.9
 -10 14 1 1.04 0.83
 -9 14 1 3.84 1.03
 -9 14 1 4.48 1.1
 -8 14 1 3.34 0.96
 -8 14 1 5.78 1.11
 -7 14 1 5.72 1.07
 -7 14 1 7.28 1.24
 -6 14 1 0.01 0.62
 -6 14 1 0.59 0.58
 -5 14 1 1.51 0.77
 -5 14 1 0.23 0.59
 -4 14 1 1.16 0.72
 -4 14 1 -0.55 0.49
 -3 14 1 0.55 0.59
 -3 14 1 1.2 0.69
 -2 14 1 5.52 1.01
 -2 14 1 5.3 1.06
 -1 14 1 8.74 1.25
 -1 14 1 11.25 1.36
 0 14 1 6.76 1.14
 0 14 1 8.81 1.3
 1 14 1 3.33 0.93
 1 14 1 5.78 1.13
 2 14 1 8.61 1.34
 2 14 1 5.78 1.16
 -9 15 1 3.33 0.98
 -9 15 1 3.78 1.21
 -8 15 1 12.96 1.66
 -8 15 1 12.51 1.55
 -7 15 1 5.65 1.18
 -7 15 1 2.78 0.96
 -6 15 1 21.49 1.96
 -6 15 1 20.34 1.94
 -5 15 1 0.09 0.62
 -5 15 1 0.59 0.7
 -4 15 1 1.23 0.7
 -4 15 1 0.86 0.72
 -3 15 1 4.2 1.01
 -3 15 1 3.17 0.9
 -2 15 1 10.15 1.42
 -2 15 1 10.77 1.46
 -1 15 1 0.35 0.62
 -1 15 1 0.47 0.73
 0 15 1 0.39 0.75
 0 15 1 1.05 0.71
 -5 16 1 2.12 0.9
 -5 16 1 0.79 0.86
 -4 16 1 -1.32 0.59
 -4 16 1 -0.61 0.57
 -2 16 -2 10.49 1.38
 -2 16 -2 12.18 1.47
 -3 16 -2 35.01 2.16
 -3 16 -2 38.63 2.28
 -4 16 -2 0.67 0.72
 -4 16 -2 1.03 0.8
 -5 16 -2 4.04 1.06
 -5 16 -2 2.44 0.88
 -6 16 -2 0.34 0.65
 -6 16 -2 0.96 0.82
 -7 16 -2 22.18 2.06
 -7 16 -2 18.15 1.8
 1 15 -2 -0.05 0.62
 1 15 -2 1.46 0.77
 0 15 -2 42.45 2.28
 0 15 -2 35.18 2.14
 -1 15 -2 6.04 1.07
 -2 15 -2 3.79 0.86
 -2 15 -2 4.43 0.94
 -3 15 -2 1.36 0.71
 -3 15 -2 1.01 0.62
 -4 15 -2 29.93 1.88
 -4 15 -2 29.74 1.92
 -5 15 -2 -0.05 0.6
 -5 15 -2 0.29 0.58
 -6 15 -2 1.02 0.64
 -6 15 -2 1.25 0.68
 -7 15 -2 1.11 0.7
 -7 15 -2 0.24 0.69
 -8 15 -2 2.18 0.85
 -8 15 -2 0.91 0.82
 -9 15 -2 4.37 1.04
 -9 15 -2 4.61 1.14
 3 14 -2 15.73 1.69
 3 14 -2 18.5 1.77
 2 14 -2 -0.49 0.54
 2 14 -2 -0.61 0.53
 1 14 -2 0.91 0.69
 1 14 -2 0.92 0.61
 0 14 -2 5.37 0.98
 0 14 -2 4.66 0.92
 -1 14 -2 4.82 0.9
 -1 14 -2 6.22 0.97
 -2 14 -2 1.62 0.63
 -2 14 -2 0.63 0.61
 -3 14 -2 3.32 0.8
 -3 14 -2 5.41 0.93
 -4 14 -2 16.37 1.51
 -4 14 -2 15.22 1.46
 -5 14 -2 0.41 0.59
 -5 14 -2 0.64 0.55
 -6 14 -2 11.59 1.32
 -6 14 -2 10.5 1.27
 -7 14 -2 15.62 1.6
 -7 14 -2 11.46 1.38
 -8 14 -2 40.13 2.35
 -8 14 -2 42.9 2.38
 -9 14 -2 6.69 1.22
 -9 14 -2 5.14 1.06
 -10 14 -2 6.03 1.19
 -10 14 -2 3.44 1.06
 4 13 -2 1.39 0.76
 4 13 -2 2.31 0.79
 3 13 -2 2.12 0.74
 3 13 -2 1.87 0.76
 2 13 -2 1.3 0.62
 2 13 -2 0.87 0.61
 1 13 -2 -0.03 0.46
 1 13 -2 0.37 0.53
 0 13 -2 18.79 1.38
 0 13 -2 14.33 1.35
 -1 13 -2 12.68 1.28
 -1 13 -2 9.31 1.11
 -2 13 -2 1.93 0.62
 -2 13 -2 2.63 0.69
 -3 13 -2 0.77 0.55
 -3 13 -2 0.44 0.48
 -4 13 -2 34.1 1.85
 -4 13 -2 32.48 1.8
 -4 13 -2 33.26 1.7
 -5 13 -2 57.2 2.52
 -5 13 -2 55.96 2.51
 -6 13 -2 34.19 1.97
 -6 13 -2 38.76 2.04
 -7 13 -2 11.84 1.36
 -7 13 -2 12.45 1.39
 -8 13 -2 42.46 2.36
 -8 13 -2 42.66 2.29
 -9 13 -2 21.52 1.93
 -9 13 -2 22.2 1.9
 -10 13 -2 21.4 1.98
 -10 13 -2 23.41 2.06
 -11 13 -2 1.63 0.81
 -11 13 -2 0.95 0.88
 6 12 -2 0.02 0.7
 5 12 -2 1.3 0.74
 4 12 -2 7.35 1.1
 3 12 -2 4.47 0.89
 3 12 -2 5.73 0.97
 2 12 -2 0.07 0.5
 2 12 -2 0.22 0.48
 1 12 -2 11.54 1.18
 1 12 -2 11.51 1.2
 0 12 -2 2.11 0.58
 0 12 -2 1.5 0.56
 0 -12 2 3.12 0.6
 -1 12 -2 9.62 1.07
 -1 12 -2 8.99 1.01
 -2 12 -2 12.71 1.19
 -2 12 -2 12.85 1.19
 -3 12 -2 35.7 1.73
 -3 12 -2 31.77 1.69
 -3 12 -2 34.62 1.76
 -4 12 -2 1.53 0.51
 -4 12 -2 0.44 0.43
 -4 12 -2 0.42 0.48
 -5 12 -2 50.77 2.27
 -5 12 -2 48.36 2.21
 -5 12 -2 50.73 1.96
 -6 12 -2 10.06 1.16
 -6 12 -2 12.92 1.28
 -7 12 -2 14.1 1.41
 -7 12 -2 13.41 1.36
 -8 12 -2 -0.15 0.5
 -8 12 -2 0.05 0.49
 -9 12 -2 12.69 1.41
 -9 12 -2 14.76 1.56
 -10 12 -2 0.71 0.63
 -10 12 -2 0.23 0.69
 -11 12 -2 8.32 1.31
 -11 12 -2 7.54 1.32
 -12 12 -2 2.56 0.98
 -12 12 -2 0.36 0.71
 7 11 -2 28.27 2.04
 6 11 -2 0.47 0.61
 5 11 -2 9.66 1.24
 4 11 -2 -0.1 0.5
 3 11 -2 40.19 2.02
 2 11 -2 2.06 0.58
 2 11 -2 0.58 0.51
 -2 -11 2 0.6 0.43
 1 11 -2 0.14 0.42
 1 11 -2 -0.17 0.37
 -1 -11 2 0.78 0.41
 0 11 -2 6.35 0.83
 0 11 -2 6.22 0.83
 0 11 -2 5.81 0.81
 0 -11 2 5.35 0.72
 -1 11 -2 12.86 1.12
 -1 11 -2 10.88 1.02
 -1 11 -2 8.62 0.94
 -1 11 -2 13.46 1.16
 -2 11 -2 0.27 0.41
 -2 11 -2 1.17 0.47
 -2 11 -2 1.31 0.47
 -2 11 -2 1.51 0.45
 -2 11 -2 0.82 0.44
 -3 11 -2 2.78 0.63
 -3 11 -2 2.18 0.55
 -3 11 -2 3.79 0.67
 -3 11 -2 3.33 0.63
 -3 11 -2 2.47 0.58
 -4 11 -2 5.66 0.85
 -4 11 -2 4.97 0.67
 -4 11 -2 6.36 0.86
 -4 11 -2 4.38 0.72
 -4 11 -2 5.29 0.78
 -4 11 -2 5.61 0.81
 4 -11 2 5.58 0.41
 -5 11 -2 4.53 0.8
 -5 11 -2 5.03 0.63
 -5 11 -2 5.71 0.82
 -5 11 -2 3.69 0.7
 -5 11 -2 3.9 0.76
 5 -11 2 4.44 0.46
 -6 11 -2 4.94 0.84
 -6 11 -2 4.3 0.81
 -6 11 -2 3.81 0.52
 -7 11 -2 -0.03 0.44
 -7 11 -2 0.68 0.56
 -8 11 -2 0.66 0.54
 -8 11 -2 0.29 0.54
 -9 11 -2 20.12 1.71
 -9 11 -2 17.61 1.66
 -10 11 -2 12.49 1.45
 -10 11 -2 12.1 1.51
 -11 11 -2 13.46 1.6
 -11 11 -2 13.91 1.66
 -12 11 -2 5.57 1.24
 -12 11 -2 3.49 1.02
 8 10 -2 10 1.43
 7 10 -2 3.23 0.88
 6 10 -2 25.12 1.74
 5 10 -2 1.1 0.59
 -5 -10 2 1.31 0.54
 4 10 -2 -0.01 0.47
 -4 -10 2 0.69 0.45
 3 10 -2 0.06 0.45
 -3 -10 2 0.38 0.4
 2 10 -2 23.96 1.36
 2 10 -2 23.96 1.4
 -2 -10 2 24.81 1.28
 -2 -10 2 20.49 0.92
 1 10 -2 0.23 0.39
 1 10 -2 0.03 0.34
 1 10 -2 -0.01 0.42
 1 10 -2 0.57 0.39
 -1 -10 2 -0.06 0.3
 -1 -10 2 0.48 0.22
 0 10 -2 4.07 0.66
 0 10 -2 4.89 0.68
 0 10 -2 4.3 0.67
 0 10 -2 4.29 0.66
 0 -10 2 5.53 0.68
 -1 10 -2 10.19 0.94
 -1 10 -2 9.37 0.89
 -1 10 -2 9.88 1
 -1 10 -2 9.06 0.89
 -1 10 -2 10.9 0.98
 -2 10 -2 9.13 0.9
 -2 10 -2 9.32 0.93
 -2 10 -2 8.54 0.84
 -2 10 -2 9.86 0.91
 -2 10 -2 9.72 0.92
 -3 10 -2 7.16 0.76
 -3 10 -2 8.44 0.85
 -3 10 -2 8.58 0.89
 -3 10 -2 8.62 0.87
 -3 10 -2 7.49 0.84
 3 -10 2 7.02 0.43
 -4 10 -2 0.4 0.39
 -4 10 -2 0.22 0.44
 -4 10 -2 0.1 0.36
 -4 10 -2 1.01 0.49
 -4 10 -2 0.02 0.31
 -4 10 -2 0.3 0.32
 4 -10 2 0.36 0.23
 -5 10 -2 3.3 0.48
 -5 10 -2 3.62 0.67
 -5 10 -2 2.68 0.61
 -5 10 -2 3.03 0.6
 -5 10 -2 3.48 0.64
 5 -10 2 3.19 0.43
 -6 10 -2 14.34 0.76
 -6 10 -2 14.04 1.23
 -6 10 -2 12.78 1.19
 -6 10 -2 11.77 1.14
 6 -10 2 13.61 0.82
 -7 10 -2 25.98 1.55
 -7 10 -2 23.5 1.49
 -7 10 -2 20.69 1.45
 -7 10 -2 22.7 0.84
 7 -10 2 23.19 1.15
 -8 10 -2 1.89 0.67
 -8 10 -2 3.97 0.81
 -9 10 -2 4.05 0.85
 -9 10 -2 4.06 0.88
 -10 10 -2 22.07 1.92
 -10 10 -2 21.51 1.87
 -11 10 -2 27.35 2.01
 -11 10 -2 24.01 2.09
 -12 10 -2 16.22 1.84
 -12 10 -2 17.62 1.86
 -13 10 -2 9.96 1.5
 -13 10 -2 10.58 1.63
 9 9 -2 10.14 1.44
 8 9 -2 3.92 0.97
 7 9 -2 1.7 0.72
 6 9 -2 0.26 0.54
 -6 -9 2 -0.2 0.42
 5 9 -2 0.55 0.54
 -5 -9 2 2.5 0.6
 4 9 -2 3.6 0.69
 -4 -9 2 3.35 0.6
 3 9 -2 16.88 1.15
 3 9 -2 18.69 1.2
 -3 -9 2 17.77 0.94
 -3 -9 2 18.95 1.12
 -3 -9 2 16.94 0.94
 2 9 -2 2.27 0.5
 2 9 -2 2.71 0.58
 2 9 -2 3.2 0.59
 -2 -9 2 3.24 0.43
 -2 -9 2 3.07 0.54
 1 9 -2 6.37 0.86
 1 9 -2 4.98 0.67
 1 9 -2 6.82 0.75
 1 9 -2 7.79 0.81
 1 9 -2 6.72 0.74
 -1 -9 2 6.96 0.72
 -1 -9 2 5.88 0.47
 0 9 -2 0.52 0.34
 0 9 -2 0.78 0.37
 0 9 -2 0.3 0.36
 0 9 -2 0.13 0.3
 0 9 -2 0.79 0.38
 0 -9 2 0.61 0.19
 0 -9 2 0.27 0.29
 -1 9 -2 18.59 1.05
 -1 9 -2 19.12 1.04
 -1 9 -2 18.74 1.05
 -1 9 -2 19.09 1.07
 1 -9 2 18.78 0.63
 -2 9 -2 1.32 0.42
 -2 9 -2 0.93 0.36
 -2 9 -2 1.16 0.39
 -2 9 -2 1.64 0.43
 -2 9 -2 1.3 0.41
 2 -9 2 1.08 0.2
 -3 9 -2 4.36 0.61
 -3 9 -2 4.85 0.59
 -3 9 -2 5.13 0.66
 -3 9 -2 3.22 0.57
 -3 9 -2 5.21 0.65
 -3 9 -2 4.01 0.62
 3 -9 2 5.07 0.4
 -4 9 -2 27.64 1.35
 -4 9 -2 29.28 1.42
 -4 9 -2 27.57 1.18
 -4 9 -2 26.35 1.36
 -4 9 -2 28.67 1.39
 4 -9 2 28.76 1.02
 -5 9 -2 6.11 0.79
 -5 9 -2 8.01 0.89
 -5 9 -2 7.07 0.58
 -5 9 -2 6.28 0.79
 -5 9 -2 5.61 0.74
 5 -9 2 7.36 0.6
 -6 9 -2 0.07 0.39
 -6 9 -2 0.44 0.38
 -6 9 -2 0 0.2
 -6 9 -2 0.53 0.41
 6 -9 2 -0.15 0.27
 -7 9 -2 1.75 0.61
 -7 9 -2 1.62 0.57
 -7 9 -2 0.63 0.52
 7 -9 2 2.02 0.46
 -8 9 -2 27.76 1.64
 -8 9 -2 29.89 1.72
 -8 9 -2 31.85 1.74
 8 -9 2 28.29 1.39
 -9 9 -2 -0.27 0.45
 -9 9 -2 -0.18 0.48
 -10 9 -2 21.96 1.85
 -10 9 -2 20.84 1.83
 -11 9 -2 0.5 0.6
 -11 9 -2 1.38 0.79
 -12 9 -2 16.56 1.76
 -12 9 -2 14.19 1.73
 -13 9 -2 0.08 0.77
 -13 9 -2 0.5 0.69
 10 8 -2 7.73 1.37
 9 8 -2 0.65 0.73
 8 8 -2 7.42 1.15
 -8 -8 2 6.57 0.98
 7 8 -2 0.11 0.54
 -7 -8 2 0.2 0.41
 6 8 -2 54.97 2.47
 -6 -8 2 57.27 2.31
 5 8 -2 35.02 1.77
 -5 -8 2 35.19 1.67
 4 8 -2 41.97 1.87
 4 8 -2 40.66 1.85
 -4 -8 2 45.8 1.65
 -4 -8 2 43.12 1.78
 3 8 -2 5.85 0.74
 3 8 -2 7.15 0.78
 3 8 -2 5.34 0.72
 3 8 -2 5.86 0.81
 -3 -8 2 6.25 0.71
 -3 -8 2 6.2 0.61
 2 8 -2 114.93 3.46
 2 8 -2 103.15 3.21
 2 8 -2 106.38 3.22
 2 8 -2 109.96 3.22
 -2 -8 2 102.88 2.86
 -2 -8 2 109.25 3.12
 1 8 -2 44.12 1.69
 1 8 -2 45.93 1.7
 1 8 -2 46.44 1.7
 1 8 -2 44.64 1.88
 -1 -8 2 43.36 1.35
 -1 -8 2 45.38 1.62
 0 8 -2 31.24 1.32
 0 8 -2 31.15 1.31
 0 8 -2 30.68 1.34
 0 8 -2 33 1.32
 0 -8 2 32 0.96
 0 -8 2 31.81 1.26
 -1 8 -2 4.98 0.59
 -1 8 -2 6.12 0.6
 -1 8 -2 6.14 0.62
 -1 8 -2 5.15 0.58
 1 -8 2 6.35 0.32
 -2 8 -2 42.29 1.61
 -2 8 -2 44.05 1.61
 -2 8 -2 42.53 1.56
 -2 8 -2 44.8 1.61
 -2 8 -2 42.08 1.62
 -2 8 -2 40 1.59
 2 -8 2 44.1 1.18
 -3 8 -2 14.74 0.9
 -3 8 -2 14.99 0.81
 -3 8 -2 15.56 0.9
 -3 8 -2 16.57 0.96
 -3 8 -2 15.88 0.93
 3 -8 2 14.43 0.62
 3 -8 2 13.24 0.76
 -4 8 -2 22.55 1.19
 -4 8 -2 23.95 1.21
 -4 8 -2 25.09 1.22
 -4 8 -2 25.69 1.01
 -4 8 -2 22.35 1.19
 4 -8 2 24.42 0.92
 4 -8 2 23.89 1.1
 -5 8 -2 30.75 1.06
 -5 8 -2 29.4 1.46
 -5 8 -2 32.36 1.47
 -5 8 -2 29.4 1.44
 5 -8 2 31.38 1.18
 -6 8 -2 0.66 0.42
 -6 8 -2 1.2 0.45
 -6 8 -2 1.58 0.49
 6 -8 2 2.12 0.4
 -7 8 -2 0.08 0.41
 -7 8 -2 -0.21 0.36
 -7 8 -2 0.39 0.4
 7 -8 2 0.02 0.29
 -8 8 -2 7.01 0.94
 -8 8 -2 5.12 0.84
 -8 8 -2 7.76 1.02
 8 -8 2 8.04 0.84
 -9 8 -2 15.77 1.46
 -9 8 -2 18.34 1.6
 -9 8 -2 18 1.54
 -10 8 -2 0.7 0.62
 -10 8 -2 -0.24 0.47
 -11 8 -2 -0.68 0.47
 -11 8 -2 1.67 0.79
 -12 8 -2 4.89 1.17
 -12 8 -2 4.85 1.1
 -13 8 -2 0.78 0.76
 -13 8 -2 1.74 0.93
 10 7 -2 0.99 0.74
 -10 -7 2 0.39 0.67
 9 7 -2 24.61 1.78
 -9 -7 2 21.1 1.83
 -9 -7 2 23.62 1.65
 8 7 -2 19.26 1.69
 -8 -7 2 19.52 1.67
 -8 -7 2 18.17 1.55
 7 7 -2 34.48 1.9
 -7 -7 2 40.32 1.91
 -7 -7 2 34.07 1.89
 6 7 -2 1.9 0.57
 -6 -7 2 2.01 0.55
 5 7 -2 108.83 3.53
 5 7 -2 108.39 3.55
 5 7 -2 114.57 3.61
 -5 -7 2 109.71 3.41
 -5 -7 2 110.02 3.26
 4 7 -2 44.59 1.88
 4 7 -2 48 1.97
 4 7 -2 46.65 1.89
 4 7 -2 47.09 1.87
 -4 -7 2 48.21 1.68
 -4 -7 2 44.61 1.78
 3 7 -2 123.86 3.55
 3 7 -2 119.81 3.48
 3 7 -2 120.32 3.67
 3 7 -2 121.43 3.54
 -3 -7 2 117.45 3.24
 -3 -7 2 121.28 3.41
 2 7 -2 8.01 0.74
 2 7 -2 9.64 0.91
 2 7 -2 9.32 0.71
 2 7 -2 8.57 0.75
 -2 -7 2 8.76 0.56
 -2 -7 2 9.25 0.58
 -2 -7 2 9.11 0.68
 1 7 -2 101.29 3.05
 1 7 -2 95.05 2.76
 1 7 -2 96.15 2.76
 1 7 -2 94.95 2.77
 -1 -7 2 96.94 2.42
 -1 -7 2 94.03 2.68
 -1 -7 2 96.29 2.46
 0 7 -2 21.36 0.98
 0 7 -2 20.33 0.96
 0 7 -2 20.7 0.94
 0 7 -2 19.86 0.97
 0 -7 2 21.38 0.93
 0 -7 2 20.66 0.66
 -1 7 -2 59.24 1.82
 -1 7 -2 58.26 1.85
 -1 7 -2 58.58 1.83
 -1 7 -2 55.85 1.84
 -2 7 -2 4.76 0.54
 -2 7 -2 4.6 0.5
 -2 7 -2 4.28 0.51
 -2 7 -2 6.17 0.58
 2 -7 2 4.8 0.3
 -3 7 -2 2.76 0.43
 -3 7 -2 2.69 0.37
 -3 7 -2 1.92 0.38
 -3 7 -2 2.26 0.41
 -3 7 -2 2.19 0.42
 3 -7 2 2.19 0.35
 3 -7 2 2.21 0.27
 3 -7 2 2.69 0.27
 -4 7 -2 2.19 0.44
 -4 7 -2 2.72 0.49
 -4 7 -2 1.92 0.29
 -4 7 -2 2.23 0.42
 4 -7 2 2.3 0.32
 4 -7 2 2.06 0.32
 4 -7 2 1.66 0.35
 -5 7 -2 0.6 0.33
 -5 7 -2 0.89 0.39
 -5 7 -2 0.6 0.34
 -5 7 -2 0.36 0.16
 5 -7 2 0.28 0.25
 5 -7 2 0.25 0.23
 -6 7 -2 5.91 0.75
 -6 7 -2 6.19 0.77
 -6 7 -2 7.29 0.81
 6 -7 2 7.82 0.68
 -7 7 -2 1.32 0.49
 -7 7 -2 0.78 0.48
 -7 7 -2 2.1 0.54
 7 -7 2 1.39 0.4
 -8 7 -2 6.19 0.86
 -8 7 -2 4.86 0.86
 -8 7 -2 5.77 0.86
 8 -7 2 4.73 0.63
 -9 7 -2 3.32 0.73
 -9 7 -2 2.04 0.66
 -9 7 -2 2.97 0.76
 9 -7 2 1.29 0.44
 -10 7 -2 1.28 0.7
 -10 7 -2 0.68 0.56
 -11 7 -2 -0.32 0.58
 -11 7 -2 0.07 0.55
 -12 7 -2 13.72 1.64
 -12 7 -2 10.56 1.4
 -13 7 -2 12.1 1.61
 -13 7 -2 13.31 1.7
 -14 7 -2 6.05 1.31
 -14 7 -2 6.32 1.4
 11 6 -2 3.25 0.97
 -11 -6 2 2.5 0.85
 10 6 -2 4.6 1.04
 -10 -6 2 7.3 1.2
 -10 -6 2 6.83 1.1
 9 6 -2 2.25 0.77
 -9 -6 2 1.61 0.65
 -9 -6 2 2.65 0.81
 8 6 -2 13.38 1.36
 -8 -6 2 14.41 1.37
 -8 -6 2 14 1.39
 7 6 -2 10.3 1.11
 -7 -6 2 8.86 1.05
 -7 -6 2 7.55 0.92
 6 6 -2 2.96 0.67
 6 6 -2 2.86 0.65
 6 6 -2 2.39 0.63
 -6 -6 2 3.33 0.61
 -6 -6 2 3.69 0.72
 5 6 -2 1.87 0.5
 5 6 -2 1.88 0.53
 5 6 -2 1.05 0.46
 5 6 -2 2.87 0.57
 -5 -6 2 2.31 0.5
 -5 -6 2 2.19 0.55
 -5 -6 2 2.05 0.46
 4 6 -2 11.56 1.02
 4 6 -2 11.7 0.85
 4 6 -2 12.2 0.88
 4 6 -2 11.65 0.86
 -4 -6 2 12.42 0.83
 -4 -6 2 9.61 0.71
 -4 -6 2 12.89 0.94
 3 6 -2 77.39 2.41
 3 6 -2 76.83 2.55
 3 6 -2 76.38 2.43
 3 6 -2 78.5 2.45
 -3 -6 2 75.8 2.35
 -3 -6 2 77.67 2.23
 2 6 -2 5.93 0.6
 2 6 -2 5.44 0.58
 2 6 -2 6.34 0.71
 2 6 -2 6.1 0.59
 -2 -6 2 6.35 0.43
 -2 -6 2 5.52 0.55
 -2 -6 2 6.15 0.46
 1 6 -2 48.54 1.57
 1 6 -2 46.65 1.57
 1 6 -2 47.93 1.79
 1 6 -2 50.65 1.6
 -1 -6 2 47.75 1.33
 -1 -6 2 47.97 1.52
 -1 -6 2 48.37 1.3
 0 6 -2 30.51 1.13
 0 6 -2 31.73 1.1
 0 6 -2 30.61 1.12
 0 -6 2 30.21 1.08
 -1 6 -2 16.14 0.75
 -1 6 -2 14.86 0.75
 -1 6 -2 16.28 0.77
 -1 6 -2 14.81 0.74
 -1 6 -2 15.33 0.71
 -2 6 -2 5.55 0.51
 -2 6 -2 7.62 0.52
 -2 6 -2 6.51 0.55
 -2 6 -2 6.91 0.58
 2 -6 2 6.93 0.48
 2 -6 2 7 0.31
 -3 6 -2 6.52 0.61
 -3 6 -2 6.28 0.58
 -3 6 -2 6.87 0.44
 -3 6 -2 5.9 0.55
 3 -6 2 5.8 0.38
 3 -6 2 6.32 0.38
 3 -6 2 6.88 0.51
 -4 6 -2 42.77 1.54
 -4 6 -2 44.34 1.6
 -4 6 -2 40.53 1.56
 -4 6 -2 42.85 1.2
 4 -6 2 41.28 1.34
 4 -6 2 40 1.33
 4 -6 2 44.89 1.52
 -5 6 -2 4.51 0.58
 -5 6 -2 4.64 0.59
 -5 6 -2 4.25 0.6
 5 -6 2 6.31 0.65
 5 -6 2 5.25 0.52
 -6 6 -2 2.66 0.55
 -6 6 -2 2.48 0.51
 -6 6 -2 2.81 0.53
 6 -6 2 1.82 0.37
 -7 6 -2 10.64 1.03
 -7 6 -2 11.25 1.01
 -7 6 -2 10.05 0.98
 -8 6 -2 27.85 1.61
 -8 6 -2 29.5 1.57
 -8 6 -2 26.51 1.53
 8 -6 2 26.08 1.36
 -9 6 -2 16.05 1.48
 -9 6 -2 20.92 1.44
 -9 6 -2 20.53 1.43
 9 -6 2 18.56 1.21
 -10 6 -2 0.57 0.52
 -10 6 -2 0.4 0.63
 -10 6 -2 0.52 0.52
 -11 6 -2 1.78 0.7
 -11 6 -2 2.04 0.8
 -12 6 -2 0.2 0.67
 -12 6 -2 0.6 0.66
 -13 6 -2 4.04 1.11
 -13 6 -2 8.24 1.35
 -14 6 -2 0.93 0.78
 11 5 -2 0.95 0.73
 -11 -5 2 0.62 0.63
 -11 -5 2 -0.22 0.65
 10 5 -2 7.16 1.16
 -10 -5 2 7.34 1.11
 -10 -5 2 8.29 1.15
 9 5 -2 0.12 0.49
 -9 -5 2 1.45 0.62
 -9 -5 2 -0.01 0.43
 8 5 -2 0.62 0.52
 -8 -5 2 1.14 0.54
 -8 -5 2 1.08 0.59
 7 5 -2 8 0.98
 7 5 -2 7.09 0.94
 -7 -5 2 10.53 1.04
 -7 -5 2 7.73 0.97
 -7 -5 2 8.61 0.92
 6 5 -2 38.08 1.75
 6 5 -2 34.83 1.69
 6 5 -2 32.76 1.62
 -6 -5 2 35.61 1.62
 -6 -5 2 33.32 1.68
 -6 -5 2 37.29 1.59
 5 5 -2 1.9 0.47
 5 5 -2 2.36 0.49
 5 5 -2 1.73 0.44
 5 5 -2 3.28 0.6
 -5 -5 2 2.18 0.54
 -5 -5 2 1.4 0.4
 -5 -5 2 2.25 0.45
 4 5 -2 1.75 0.41
 4 5 -2 1.7 0.42
 4 5 -2 2.06 0.47
 4 5 -2 1.39 0.37
 -4 -5 2 1.68 0.37
 -4 -5 2 2.09 0.49
 -4 -5 2 1.52 0.35
 3 5 -2 15.58 0.94
 3 5 -2 15.32 0.83
 3 5 -2 12.55 0.78
 3 5 -2 15.91 0.84
 -3 -5 2 14.71 0.79
 -3 -5 2 14.46 0.73
 -3 -5 2 13.28 0.9
 -3 -5 2 16.06 0.71
 2 5 -2 36.2 1.28
 2 5 -2 35.34 1.43
 2 5 -2 34.9 1.26
 2 5 -2 35.64 1.27
 -2 -5 2 34.31 1.21
 -2 -5 2 35.89 1.09
 -2 -5 2 35.76 1.13
 1 5 -2 73.14 2.04
 1 5 -2 77.55 2.07
 1 5 -2 72.44 2.27
 1 5 -2 73.04 2.03
 -1 -5 2 72.74 1.81
 -1 -5 2 73.13 2
 -1 -5 2 73.15 1.79
 0 5 -2 0.28 0.19
 0 5 -2 0.16 0.16
 0 5 -2 0.75 0.21
 0 -5 2 0.43 0.17
 -1 5 -2 205.34 4.85
 -1 5 -2 206.8 4.89
 -1 5 -2 207.08 4.9
 -1 5 -2 203.43 4.87
 -2 5 -2 59.77 1.76
 -2 5 -2 63.12 1.75
 -2 5 -2 60.63 1.72
 2 -5 2 61.4 1.67
 -3 5 -2 203.08 5.13
 -3 5 -2 212.36 4.96
 -3 5 -2 212.96 5.16
 -3 5 -2 208.63 5.12
 3 -5 2 216.75 5.08
 3 -5 2 211.09 4.92
 3 -5 2 203.99 4.92
 -4 5 -2 93.97 2.77
 -4 5 -2 97.31 2.73
 -4 5 -2 97.87 2.81
 4 -5 2 97.18 2.61
 4 -5 2 96 2.57
 4 -5 2 98.4 2.73
 -5 5 -2 242.07 6.23
 -5 5 -2 245.74 6.22
 -5 5 -2 248.21 6.33
 5 -5 2 251.14 6.18
 5 -5 2 247.04 6.06
 5 -5 2 253.66 6.17
 -6 5 -2 10.86 0.94
 -6 5 -2 13.05 0.87
 -6 5 -2 12.28 0.92
 6 -5 2 10.93 0.81
 -7 5 -2 49.18 2.04
 -7 5 -2 50.05 2
 -7 5 -2 53.66 2.16
 7 -5 2 51.47 1.9
 -8 5 -2 7.11 0.94
 -8 5 -2 6.97 0.86
 -8 5 -2 6.05 0.85
 8 -5 2 5.44 0.73
 -9 5 -2 39.05 2.02
 -9 5 -2 40.39 1.99
 -9 5 -2 38.71 1.92
 9 -5 2 39.03 1.8
 9 -5 2 36.83 1.12
 -10 5 -2 -0.27 0.43
 -10 5 -2 0.84 0.64
 10 -5 2 0.34 0.24
 10 -5 2 0.11 0.43
 -11 5 -2 3.16 0.89
 -11 5 -2 1.46 0.68
 -12 5 -2 2.3 0.84
 -12 5 -2 1.92 0.83
 -13 5 -2 5.39 1.09
 -13 5 -2 5.73 1.23
 -14 5 -2 1.39 0.85
 12 4 -2 1.49 0.84
 -12 -4 2 0.92 0.76
 -12 -4 2 2.71 0.9
 11 4 -2 0.88 0.72
 -11 -4 2 1.64 0.81
 -11 -4 2 0.77 0.65
 10 4 -2 9.07 1.25
 -10 -4 2 9.78 1.25
 -10 -4 2 7.95 1.13
 9 4 -2 6.62 0.99
 -9 -4 2 6.25 0.98
 -9 -4 2 5.32 0.87
 8 4 -2 2.57 0.68
 8 4 -2 3.46 0.77
 -8 -4 2 2.31 0.6
 -8 -4 2 2.55 0.63
 -8 -4 2 2.1 0.68
 7 4 -2 1.33 0.54
 7 4 -2 1.28 0.49
 -7 -4 2 1.67 0.55
 -7 -4 2 0.3 0.31
 -7 -4 2 1.36 0.51
 6 4 -2 54.21 2.1
 6 4 -2 54.46 2.09
 -6 -4 2 54.7 2.04
 -6 -4 2 49.6 2.06
 5 4 -2 0.77 0.35
 5 4 -2 0.66 0.36
 5 4 -2 1.01 0.36
 5 4 -2 0.9 0.4
 -5 -4 2 0.75 0.31
 -5 -4 2 0.33 0.29
 -5 -4 2 1.35 0.43
 4 4 -2 65.57 2.11
 4 4 -2 65.75 2.11
 4 4 -2 60.1 2.14
 4 4 -2 66.11 2.09
 -4 -4 2 65.79 1.98
 -4 -4 2 64.59 2.21
 -4 -4 2 62.49 2.04
 -4 -4 2 65.04 2
 3 4 -2 16.52 0.83
 3 4 -2 13.98 0.87
 3 4 -2 16.14 0.82
 3 4 -2 17.02 0.83
 -3 -4 2 16.64 0.8
 -3 -4 2 16.59 0.74
 -3 -4 2 15.76 0.71
 -3 -4 2 17.18 0.94
 2 4 -2 118.18 3.04
 2 4 -2 115.06 3.22
 2 4 -2 121.22 3.05
 2 4 -2 117.3 3.02
 -2 -4 2 121.93 3.26
 -2 -4 2 116.21 2.88
 -2 -4 2 115.67 2.98
 -2 -4 2 115.72 2.88
 1 4 -2 31.19 1
 1 4 -2 33.2 1.24
 1 4 -2 32.06 1.03
 1 4 -2 33.73 1.03
 -1 -4 2 33.17 1
 0 4 -2 10.43 0.47
 0 4 -2 10.86 0.43
 0 4 -2 11.07 0.46
 0 -4 2 11.54 0.46
 -1 4 -2 117.14 2.78
 -1 4 -2 116.02 2.81
 -1 4 -2 117.34 2.76
 -1 4 -2 113.9 2.83
 -2 4 -2 279.21 6.48
 -2 4 -2 279.73 6.48
 -2 4 -2 279 6.49
 2 -4 2 280.46 6.41
 2 -4 2 280.81 6.27
 -3 4 -2 8.74 0.55
 -3 4 -2 10.02 0.54
 -3 4 -2 9.18 0.32
 -3 4 -2 10.1 0.59
 3 -4 2 9.47 0.55
 3 -4 2 9.57 0.46
 3 -4 2 10.77 0.5
 -4 4 -2 21.66 0.98
 -4 4 -2 26.3 1.08
 -4 4 -2 24.67 1.08
 4 -4 2 23.67 0.92
 4 -4 2 22.36 0.95
 4 -4 2 24.44 1.01
 -5 4 -2 13.04 0.84
 -5 4 -2 12.88 0.79
 -5 4 -2 13.02 0.86
 5 -4 2 13.71 0.81
 5 -4 2 13.19 0.8
 -6 4 -2 103.84 3.2
 -6 4 -2 104.61 3.15
 -6 4 -2 105.78 3.28
 6 -4 2 104.12 3.05
 6 -4 2 108.29 3.15
 -7 4 -2 9.22 0.98
 -7 4 -2 7.13 0.82
 -7 4 -2 8 0.85
 7 -4 2 7.26 0.39
 7 -4 2 6.64 0.72
 7 -4 2 7.58 0.39
 -8 4 -2 0.4 0.47
 -8 4 -2 1.6 0.52
 -8 4 -2 1.12 0.47
 8 -4 2 1.14 0.24
 8 -4 2 0.5 0.36
 8 -4 2 0.78 0.23
 -9 4 -2 3.7 0.72
 -9 4 -2 3.74 0.83
 -9 4 -2 3.14 0.7
 9 -4 2 4 0.45
 9 -4 2 3 0.4
 9 -4 2 4.35 0.71
 -10 4 -2 11.08 1.32
 -10 4 -2 13.85 1.39
 10 -4 2 13.19 1.24
 10 -4 2 12.57 0.76
 10 -4 2 12.33 0.74
 -11 4 -2 -0.24 0.62
 -11 4 -2 0.76 0.59
 -12 4 -2 0.14 0.74
 -12 4 -2 0.05 0.56
 -13 4 -2 2.11 0.89
 -13 4 -2 1.39 0.86
 -14 4 -2 0.42 0.65
 12 3 -2 1.86 0.82
 -12 -3 2 2.09 0.79
 -12 -3 2 2.02 0.82
 11 3 -2 3.11 0.86
 -11 -3 2 3.23 0.92
 -11 -3 2 1.51 0.73
 10 3 -2 0.47 0.56
 -10 -3 2 0.09 0.47
 -10 -3 2 0.53 0.59
 9 3 -2 11.76 1.25
 9 3 -2 13.42 1.34
 -9 -3 2 15.9 1.42
 -9 -3 2 10.43 1.16
 8 3 -2 -0.15 0.4
 8 3 -2 0.35 0.49
 -8 -3 2 0.17 0.41
 -8 -3 2 0.03 0.42
 -8 -3 2 0.21 0.33
 7 3 -2 0.7 0.46
 7 3 -2 0.82 0.45
 -7 -3 2 2.12 0.51
 -7 -3 2 2.43 0.54
 -7 -3 2 1.53 0.51
 6 3 -2 0.27 0.37
 6 3 -2 -0.02 0.29
 6 3 -2 0.15 0.27
 -6 -3 2 0.26 0.31
 -6 -3 2 -0.44 0.21
 -6 -3 2 0.06 0.33
 5 3 -2 70.62 2.29
 5 3 -2 68.24 2.31
 5 3 -2 71.29 2.33
 -5 -3 2 71.56 2.28
 -5 -3 2 72.99 2.39
 4 3 -2 3.66 0.55
 4 3 -2 3.37 0.46
 4 3 -2 3.33 0.47
 4 3 -2 4.11 0.5
 -4 -3 2 3.61 0.43
 -4 -3 2 3.81 0.45
 -4 -3 2 3.81 0.47
 -4 -3 2 4.88 0.59
 3 3 -2 0.07 0.19
 3 3 -2 0.14 0.21
 3 3 -2 -0.04 0.17
 3 3 -2 0.12 0.24
 -3 -3 2 0.43 0.19
 -3 -3 2 0.05 0.17
 -3 -3 2 0.11 0.17
 -3 -3 2 0.03 0.24
 2 3 -2 3.56 0.34
 2 3 -2 3.56 0.34
 2 3 -2 4.3 0.45
 2 3 -2 4 0.35
 -2 -3 2 4.3 0.47
 -2 -3 2 3.83 0.27
 -2 -3 2 4.14 0.28
 -2 -3 2 3.5 0.33
 1 3 -2 175.78 4.05
 1 3 -2 174.91 4.31
 1 3 -2 176.6 4.06
 1 3 -2 177.82 4.06
 -1 -3 2 169.14 4.31
 -1 -3 2 173.82 4.02
 0 3 -2 61.94 1.52
 -1 3 -2 35.95 0.86
 -1 3 -2 34.52 0.95
 1 -3 2 34.59 0.88
 -2 3 -2 2.91 0.25
 -2 3 -2 3.02 0.28
 -2 3 -2 3.05 0.31
 2 -3 2 3.61 0.2
 2 -3 2 2.81 0.19
 2 -3 2 3.32 0.29
 -3 3 -2 14.8 0.7
 -3 3 -2 14.83 0.65
 -3 3 -2 13.64 0.67
 3 -3 2 13.93 0.66
 3 -3 2 14.09 0.59
 3 -3 2 14.77 0.64
 -4 3 -2 19.84 0.97
 -4 3 -2 21.31 0.94
 -4 3 -2 21.12 0.97
 4 -3 2 24.22 0.98
 4 -3 2 22.15 0.95
 -5 3 -2 1.67 0.39
 -5 3 -2 1.26 0.34
 -5 3 -2 0.73 0.35
 5 -3 2 1.34 0.18
 5 -3 2 1.71 0.36
 5 -3 2 1.31 0.34
 5 -3 2 0.83 0.34
 -6 3 -2 5.6 0.7
 -6 3 -2 4.28 0.59
 -6 3 -2 4.51 0.6
 6 -3 2 6.06 0.69
 6 -3 2 3.82 0.52
 6 -3 2 4.38 0.56
 6 -3 2 4.7 0.35
 -7 3 -2 3.53 0.64
 -7 3 -2 3.72 0.64
 -7 3 -2 4.18 0.64
 7 -3 2 5.1 0.44
 7 -3 2 3.87 0.59
 -8 3 -2 0.1 0.36
 -8 3 -2 0.09 0.41
 -8 3 -2 0.12 0.35
 8 -3 2 -0.16 0.21
 8 -3 2 0.3 0.37
 -9 3 -2 29.05 1.69
 -9 3 -2 33.05 1.82
 -9 3 -2 33.01 1.72
 9 -3 2 29.45 1.59
 9 -3 2 28.44 1.24
 -10 3 -2 4.38 0.92
 -10 3 -2 3.73 0.82
 10 -3 2 4.08 0.79
 10 -3 2 5.54 0.65
 -11 3 -2 1.42 0.72
 -11 3 -2 0.86 0.59
 -12 3 -2 0.95 0.68
 -12 3 -2 0.03 0.65
 -13 3 -2 11.43 1.54
 -14 3 -2 -0.22 0.69
 13 2 -2 -0.04 0.77
 -13 -2 2 0.71 0.72
 12 2 -2 3.6 0.95
 -12 -2 2 2.58 0.83
 -12 -2 2 2.17 0.85
 11 2 -2 10.34 1.31
 -11 -2 2 13.38 1.46
 -11 -2 2 13.4 1.46
 10 2 -2 5.82 0.97
 -10 -2 2 7.34 1.09
 -10 -2 2 7.87 1.08
 9 2 -2 0.19 0.48
 9 2 -2 -0.3 0.42
 -9 -2 2 -0.11 0.37
 -9 -2 2 0 0.46
 -9 -2 2 -0.23 0.48
 8 2 -2 1.67 0.58
 8 2 -2 0.86 0.48
 -8 -2 2 1.71 0.52
 -8 -2 2 1.64 0.53
 -8 -2 2 1.56 0.58
 7 2 -2 6.5 0.81
 7 2 -2 5.47 0.73
 -7 -2 2 7.02 0.87
 -7 -2 2 5.05 0.7
 -7 -2 2 4.94 0.69
 6 2 -2 35.27 1.5
 6 2 -2 34.4 1.51
 6 2 -2 35.51 1.55
 -6 -2 2 35.49 1.5
 -6 -2 2 31 1.42
 -6 -2 2 31.14 1.49
 5 2 -2 1.66 0.4
 5 2 -2 0.93 0.34
 5 2 -2 1.6 0.37
 -5 -2 2 1.34 0.43
 -5 -2 2 0.97 0.32
 -5 -2 2 1.62 0.37
 -5 -2 2 1.29 0.36
 4 2 -2 3.74 0.47
 4 2 -2 3.74 0.46
 4 2 -2 3.51 0.44
 -4 -2 2 3.87 0.52
 -4 -2 2 3.84 0.46
 -4 -2 2 3.79 0.45
 3 2 -2 17.26 0.74
 3 2 -2 16.92 0.75
 3 2 -2 16.58 0.82
 3 2 -2 15.9 0.73
 -3 -2 2 17.96 0.84
 -3 -2 2 16.73 0.69
 -3 -2 2 15.9 0.71
 -3 -2 2 16.19 0.69
 2 2 -2 87.45 2.19
 2 2 -2 84.03 2.34
 2 2 -2 84.66 2.19
 2 2 -2 86.61 2.19
 -2 -2 2 85.88 2.36
 -2 -2 2 85.65 2.12
 -2 -2 2 88.68 2.12
 -2 -2 2 85.41 2.16
 1 2 -2 13.25 0.39
 1 2 -2 13.09 0.6
 1 2 -2 13.22 0.44
 1 2 -2 12.77 0.39
 -1 -2 2 14.03 0.62
 0 2 -2 7 0.4
 -1 2 -2 40.16 1.02
 -1 2 -2 41.02 1.1
 1 -2 2 37.9 0.97
 -2 2 -2 48.42 1.33
 -2 2 -2 46.63 1.18
 -2 2 -2 47.23 1.28
 -2 2 -2 47.37 1.33
 2 -2 2 45.46 1.26
 2 -2 2 47.89 1.19
 2 -2 2 46.35 1.23
 2 -2 2 46.6 1.3
 -3 2 -2 6.45 0.43
 -3 2 -2 6.89 0.49
 -3 2 -2 6.74 0.47
 3 -2 2 7.44 0.3
 3 -2 2 6.97 0.46
 3 -2 2 7.42 0.47
 -4 2 -2 4.71 0.48
 -4 2 -2 4.22 0.5
 -4 2 -2 4.41 0.48
 4 -2 2 4.3 0.47
 4 -2 2 4.72 0.45
 4 -2 2 5.34 0.51
 4 -2 2 4.63 0.29
 -5 2 -2 0.14 0.26
 -5 2 -2 -0.05 0.27
 -5 2 -2 0.2 0.26
 5 -2 2 0.12 0.25
 5 -2 2 0.16 0.23
 5 -2 2 0.24 0.18
 5 -2 2 0.23 0.26
 -6 2 -2 148.3 4.18
 -6 2 -2 147.58 4.21
 -6 2 -2 157.01 4.34
 6 -2 2 153.05 4.14
 6 -2 2 145 4.18
 6 -2 2 151.32 4.17
 -7 2 -2 15.22 1.03
 -7 2 -2 16.25 1.11
 -7 2 -2 15.92 1.08
 7 -2 2 12.78 0.92
 -8 2 -2 28.97 1.54
 -8 2 -2 27.11 1.53
 -8 2 -2 28.62 1.6
 8 -2 2 25.98 1.42
 -9 2 -2 2.39 0.66
 -9 2 -2 1.06 0.54
 9 -2 2 1.22 0.49
 -10 2 -2 53.41 2.52
 -10 2 -2 51.3 2.44
 10 -2 2 53.66 2.34
 10 -2 2 48.08 1.96
 -11 2 -2 19.33 1.76
 -11 2 -2 20.43 1.82
 11 -2 2 20.7 1.55
 -12 2 -2 28.8 1.99
 -12 2 -2 29.02 2.04
 -13 2 -2 0.62 0.68
 13 1 -2 13.81 1.62
 -13 -1 2 15.33 1.69
 -13 -1 2 15.35 1.73
 12 1 -2 2.13 0.84
 -12 -1 2 3.02 0.92
 -12 -1 2 1.81 0.77
 11 1 -2 0.92 0.61
 -11 -1 2 1.87 0.68
 -11 -1 2 0.78 0.65
 10 1 -2 0.74 0.54
 -10 -1 2 1.83 0.67
 -10 -1 2 2.42 0.77
 -10 -1 2 0.97 0.56
 9 1 -2 14.7 1.34
 9 1 -2 13.67 1.28
 -9 -1 2 16.67 1.42
 -9 -1 2 13.31 1.25
 -9 -1 2 13.63 1.25
 8 1 -2 0.27 0.42
 8 1 -2 0.5 0.49
 -8 -1 2 0.89 0.45
 -8 -1 2 0.57 0.46
 -8 -1 2 0.02 0.38
 7 1 -2 0.27 0.35
 7 1 -2 0.7 0.41
 -7 -1 2 0.38 0.34
 -7 -1 2 0.38 0.4
 -7 -1 2 0.29 0.3
 6 1 -2 16.62 1.01
 6 1 -2 18.91 1.07
 6 1 -2 17.41 1.02
 -6 -1 2 16.82 1.02
 -6 -1 2 17.38 0.98
 -6 -1 2 21.08 1.17
 -6 -1 2 16.58 0.99
 5 1 -2 25.64 1.14
 5 1 -2 24.25 1.14
 5 1 -2 24.96 1.15
 -5 -1 2 24.18 1.11
 -5 -1 2 24.08 1.2
 -5 -1 2 22.01 1.07
 -5 -1 2 24.81 1.13
 4 1 -2 1.36 0.3
 4 1 -2 1.66 0.33
 4 1 -2 1.02 0.28
 -4 -1 2 1.47 0.31
 -4 -1 2 1.03 0.27
 -4 -1 2 1.39 0.35
 -4 -1 2 0.99 0.28
 3 1 -2 18.36 0.75
 3 1 -2 17.81 0.74
 3 1 -2 17.6 0.74
 -3 -1 2 17.6 0.72
 -3 -1 2 17.42 0.73
 -3 -1 2 16.75 0.81
 2 1 -2 5.09 0.44
 2 1 -2 5.32 0.33
 2 1 -2 6.12 0.34
 2 1 -2 4.62 0.32
 -2 -1 2 5.54 0.41
 -2 -1 2 5.33 0.31
 -2 -1 2 4.68 0.31
 -2 -1 2 5.02 0.29
 1 1 -2 176.53 3.96
 1 1 -2 179.07 3.95
 1 1 -2 173.99 3.97
 1 1 -2 174.65 4.15
 -1 -1 2 175.2 4.15
 0 1 -2 0.22 0.11
 0 1 -2 0.29 0.12
 0 -1 2 0.25 0.1
 0 -1 2 0.2 0.1
 -1 1 -2 57.51 1.44
 -1 1 -2 57.87 1.45
 -1 1 -2 59.77 1.42
 -1 1 -2 56.92 1.51
 1 -1 2 58.18 1.38
 1 -1 2 58.11 1.51
 1 -1 2 56.27 1.43
 1 -1 2 59.25 1.4
 -2 1 -2 90.96 2.25
 -2 1 -2 91.03 2.34
 -2 1 -2 90.14 2.3
 -2 1 -2 90.87 2.31
 2 -1 2 89.41 2.3
 2 -1 2 90.53 2.32
 2 -1 2 93.12 2.27
 -3 1 -2 254.9 6.05
 -3 1 -2 250.81 6.12
 -3 1 -2 254.41 6.04
 3 -1 2 255.43 6.09
 3 -1 2 257.11 6.03
 3 -1 2 253.47 5.99
 3 -1 2 252.01 6.02
 -4 1 -2 45.69 1.59
 -4 1 -2 45.4 1.57
 -4 1 -2 45.33 1.53
 4 -1 2 43.84 1.37
 4 -1 2 43.46 1.52
 4 -1 2 44.82 1.56
 4 -1 2 47.44 1.53
 -5 1 -2 201.69 5.16
 -5 1 -2 202.5 5.15
 -5 1 -2 195.79 5.21
 5 -1 2 188.78 5.07
 5 -1 2 198.51 4.96
 5 -1 2 205.88 5.2
 5 -1 2 196.71 5.1
 -6 1 -2 2.4 0.49
 -6 1 -2 3.27 0.57
 -6 1 -2 2.58 0.5
 6 -1 2 2.6 0.52
 6 -1 2 2.97 0.5
 -7 1 -2 32.51 1.63
 -7 1 -2 34.6 1.6
 -7 1 -2 31.78 1.6
 7 -1 2 36.26 1.61
 -8 1 -2 22.26 1.38
 -8 1 -2 22.65 1.36
 -8 1 -2 19.72 1.34
 8 -1 2 21.87 1.31
 -9 1 -2 21.44 1.48
 -9 1 -2 23.97 1.57
 9 -1 2 27.23 1.54
 -10 1 -2 -0.18 0.48
 -10 1 -2 0.02 0.45
 10 -1 2 0.1 0.4
 10 -1 2 0.09 0.48
 -11 1 -2 16.13 1.45
 -11 1 -2 16.86 1.64
 -11 1 -2 17.23 1.67
 11 -1 2 16.04 1.53
 -12 1 -2 4.87 1
 -12 1 -2 6.5 1.14
 -13 1 -2 2.54 0.91
 13 0 -2 0.53 0.72
 -13 0 2 2.48 0.89
 -13 0 2 0.64 0.8
 12 0 -2 12.32 1.45
 -12 0 2 14.22 1.53
 -12 0 2 11.24 1.43
 11 0 -2 5.33 0.95
 -11 0 2 4.92 0.93
 -11 0 2 4.51 1
 10 0 -2 2.55 0.68
 -10 0 2 2.23 0.72
 -10 0 2 2.86 0.78
 -10 0 2 0.69 0.52
 9 0 -2 35.48 1.82
 9 0 -2 35.31 1.86
 -9 0 2 36.02 1.89
 -9 0 2 33.97 1.81
 -9 0 2 35.36 1.84
 8 0 -2 3.21 0.65
 8 0 -2 4.8 0.76
 -8 0 2 3.64 0.73
 -8 0 2 3.12 0.61
 -8 0 2 3.24 0.63
 7 0 -2 40.54 1.74
 7 0 -2 35.52 1.62
 -7 0 2 33.53 1.6
 -7 0 2 37.69 1.66
 6 0 -2 3.06 0.53
 6 0 -2 3.69 0.55
 6 0 -2 2 0.47
 -6 0 2 2.41 0.47
 -6 0 2 3.38 0.53
 -6 0 2 2.75 0.53
 5 0 -2 16.67 0.91
 5 0 -2 17.93 0.95
 5 0 -2 17.25 0.93
 -5 0 2 15.51 0.88
 -5 0 2 17.81 0.94
 -5 0 2 16.09 0.91
 4 0 -2 16.49 0.81
 4 0 -2 17.33 0.83
 4 0 -2 18.23 0.86
 -4 0 2 17.9 0.83
 -4 0 2 16.84 0.82
 -4 0 2 15.66 0.8
 3 0 -2 32.16 1.11
 3 0 -2 33.69 1.13
 3 0 -2 31.38 1.09
 -3 0 2 33.73 1.12
 -3 0 2 33.11 1.11
 -3 0 2 31.86 1.11
 2 0 -2 0.2 0.16
 2 0 -2 0.11 0.13
 2 0 -2 0 0.16
 2 0 -2 0.39 0.17
 -2 0 2 0.33 0.15
 -2 0 2 0.3 0.15
 1 0 -2 23.82 0.72
 1 0 -2 23.6 0.71
 1 0 -2 23.07 0.82
 1 0 -2 24.13 0.7
 1 0 -2 24.62 0.72
 -1 0 2 23.47 0.68
 -1 0 2 23.94 0.7
 -1 0 2 24.2 0.72
 -1 0 2 22.75 0.7
 0 0 -2 82.75 2.16
 0 0 -2 83.47 1.99
 0 0 -2 81.31 1.99
 0 0 -2 82.27 1.98
 0 0 -2 83.41 1.96
 0 0 -2 81.8 1.99
 0 0 2 81.45 2.15
 0 0 2 82.73 1.98
 0 0 2 80.04 1.98
 0 0 2 84.89 1.97
 0 0 2 83.21 1.95
 0 0 2 83.16 1.98
 -1 0 -2 177.24 4.13
 -1 0 -2 174.61 4.17
 -1 0 -2 179.55 4.17
 -1 0 -2 179.81 4.27
 1 0 2 179.39 4.28
 1 0 2 174.8 4.12
 1 0 2 178 4.17
 -2 0 -2 14.38 0.59
 -2 0 -2 13.11 0.6
 -2 0 -2 14.27 0.64
 -2 0 -2 14.37 0.63
 2 0 2 14.98 0.61
 2 0 2 14.68 0.63
 2 0 2 14.17 0.6
 2 0 2 13.93 0.63
 -3 0 -2 3.43 0.4
 -3 0 -2 3.58 0.38
 -3 0 -2 3.09 0.37
 3 0 2 3.55 0.35
 3 0 2 3.73 0.4
 3 0 2 3.83 0.39
 3 0 2 3.64 0.42
 -4 0 -2 3.44 0.48
 -4 0 -2 3.79 0.46
 -4 0 -2 2.8 0.45
 4 0 2 3.38 0.4
 4 0 2 3.11 0.43
 4 0 2 2.87 0.45
 4 0 2 5.84 0.56
 -5 0 -2 58.9 2.06
 -5 0 -2 58.94 2.04
 -5 0 -2 61.58 2.13
 5 0 2 60.41 2.05
 5 0 2 60.67 2.05
 5 0 2 62.15 2.1
 -6 0 -2 5.76 0.72
 -6 0 -2 7.12 0.79
 -6 0 -2 7.37 0.78
 6 0 2 5.3 0.67
 6 0 2 5.58 0.71
 -7 0 -2 1.36 0.47
 -7 0 -2 1.08 0.42
 -7 0 -2 1.38 0.46
 7 0 2 1.24 0.47
 -8 0 -2 3.38 0.64
 -8 0 -2 3.45 0.71
 -8 0 -2 1.68 0.54
 8 0 2 3.46 0.66
 -9 0 -2 7.79 1.03
 -9 0 -2 7 0.89
 -9 0 -2 5.25 0.92
 9 0 2 7.98 1
 9 0 2 7.01 0.86
 -10 0 -2 1.56 0.59
 -10 0 -2 0.69 0.56
 -10 0 -2 1.42 0.6
 10 0 2 0.57 0.49
 10 0 2 1.32 0.6
 -11 0 -2 10.14 1.3
 -11 0 -2 9.9 1.34
 -11 0 -2 10.47 1.19
 11 0 2 12.59 1.4
 -12 0 -2 2.45 0.83
 -12 0 -2 3.55 0.96
 -13 0 -2 -0.4 0.67
 -14 1 2 0.85 0.75
 13 -1 -2 3.97 0.98
 -13 1 2 5.59 1.21
 -13 1 2 5.2 1.12
 12 -1 -2 19.73 1.79
 -12 1 2 18.4 1.82
 -12 1 2 17.36 1.7
 11 -1 -2 5 0.91
 -11 1 2 5.79 1.04
 -11 1 2 9.39 1.27
 -11 1 2 6.16 1.04
 10 -1 -2 6.9 0.97
 -10 1 2 6.92 1.03
 -10 1 2 8.14 1.06
 9 -1 -2 22.44 1.41
 -9 1 2 20.78 1.43
 -9 1 2 20.05 1.37
 8 -1 -2 41.3 1.89
 8 -1 -2 39.49 1.82
 -8 1 2 40.64 1.87
 -8 1 2 40.27 1.85
 7 -1 -2 57.35 2.18
 7 -1 -2 52.42 2.1
 -7 1 2 55.77 2.16
 -7 1 2 62.17 2.18
 -7 1 2 55.16 2.14
 6 -1 -2 36.99 1.57
 6 -1 -2 36.15 1.53
 6 -1 -2 40.57 1.59
 -6 1 2 36.87 1.54
 -6 1 2 37.03 1.55
 -6 1 2 35.38 1.56
 5 -1 -2 12.26 0.8
 5 -1 -2 10.98 0.75
 5 -1 -2 12.65 0.78
 -5 1 2 11.3 0.76
 -5 1 2 11.31 0.77
 -5 1 2 10.48 0.75
 4 -1 -2 125.9 3.3
 4 -1 -2 121.85 3.33
 4 -1 -2 126.91 3.35
 4 -1 -2 121.46 3.3
 -4 1 2 123.84 3.32
 -4 1 2 125.4 3.36
 -4 1 2 121.02 3.3
 3 -1 -2 11.93 0.62
 3 -1 -2 10.18 0.59
 3 -1 -2 12.08 0.62
 3 -1 -2 10.8 0.58
 -3 1 2 11.89 0.62
 -3 1 2 12.89 0.65
 -3 1 2 12.12 0.62
 2 -1 -2 200.2 4.76
 2 -1 -2 196.62 4.75
 2 -1 -2 199.42 4.7
 2 -1 -2 195.22 4.84
 -2 1 2 205.36 4.75
 -2 1 2 199.01 4.75
 -2 1 2 197.85 4.7
 -2 1 2 195.1 4.84
 -2 1 2 194.61 4.73
 -2 1 2 198.73 4.71
 1 -1 -2 4.22 0.3
 1 -1 -2 3.69 0.35
 1 -1 -2 4.83 0.31
 1 -1 -2 3.86 0.3
 1 -1 -2 4.54 0.3
 -1 1 2 4.42 0.3
 -1 1 2 4.01 0.3
 -1 1 2 4.48 0.34
 -1 1 2 4.22 0.29
 -1 1 2 4.04 0.3
 0 -1 -2 31.74 0.93
 0 -1 -2 30.75 0.92
 0 -1 -2 28.67 0.9
 0 -1 -2 29.89 0.92
 0 -1 -2 29.43 0.98
 0 1 2 29.99 0.91
 0 1 2 29.66 0.91
 0 1 2 29.73 0.98
 0 1 2 29.66 0.91
 0 1 2 28.38 0.9
 -1 -1 -2 12.42 0.58
 -1 -1 -2 12.29 0.55
 -1 -1 -2 11.73 0.55
 -1 -1 -2 12.4 0.55
 1 1 2 12.54 0.58
 1 1 2 13.16 0.57
 1 1 2 12.3 0.34
 1 1 2 11.97 0.54
 1 1 2 12.12 0.55
 -2 -1 -2 19.76 0.58
 -2 -1 -2 19.12 0.81
 -2 -1 -2 19.63 0.8
 -2 -1 -2 18.22 0.78
 2 1 2 18.88 0.78
 2 1 2 19.49 0.8
 2 1 2 19.36 0.8
 2 1 2 19.77 0.81
 -3 -1 -2 1.29 0.31
 -3 -1 -2 1.05 0.27
 -3 -1 -2 1.61 0.23
 -3 -1 -2 1.06 0.27
 3 1 2 1.59 0.3
 3 1 2 0.73 0.25
 3 1 2 1.53 0.32
 3 1 2 1.21 0.28
 -4 -1 -2 11.76 0.78
 -4 -1 -2 12.28 0.78
 -4 -1 -2 12.13 0.6
 -4 -1 -2 10.51 0.7
 4 1 2 11.36 0.71
 4 1 2 9.63 0.73
 4 1 2 10.7 0.75
 4 1 2 10.49 0.72
 -5 -1 -2 13.09 0.9
 -5 -1 -2 13.89 0.91
 -5 -1 -2 13.51 0.73
 -5 -1 -2 15.06 0.92
 5 1 2 14.68 0.95
 5 1 2 14.98 0.92
 5 1 2 15.22 0.94
 -6 -1 -2 1.05 0.41
 -6 -1 -2 1.05 0.43
 -6 -1 -2 1.05 0.34
 -6 -1 -2 0.79 0.38
 6 1 2 0.87 0.38
 6 1 2 1.1 0.41
 -7 -1 -2 14.23 0.9
 -7 -1 -2 15.43 1.11
 -7 -1 -2 13.92 1.2
 7 1 2 14.21 1.06
 -8 -1 -2 17.61 1.26
 -8 -1 -2 17.06 1.07
 -8 -1 -2 18.59 1.32
 8 1 2 15.73 1.19
 -9 -1 -2 35.83 1.69
 -9 -1 -2 37.98 2.04
 -9 -1 -2 34.93 1.93
 9 1 2 38.85 1.87
 9 1 2 37.96 1.97
 -10 -1 -2 0.46 0.6
 -10 -1 -2 0.93 0.57
 -10 -1 -2 0.66 0.56
 10 1 2 0.24 0.53
 -11 -1 -2 15.26 1.37
 -11 -1 -2 13.15 1.52
 11 1 2 14.13 1.53
 -12 -1 -2 5.93 1.15
 -13 -1 -2 26.53 2.42
 -14 2 2 10.42 1.55
 13 -2 -2 8.11 1.27
 -13 2 2 6.21 1.23
 -13 2 2 5.37 1.2
 12 -2 -2 45.15 2.39
 12 -2 -2 45.97 2.1
 -12 2 2 44.32 2.44
 11 -2 -2 13.56 1.41
 11 -2 -2 14.29 1.1
 -11 2 2 16.31 1.51
 -11 2 2 15.31 1.53
 10 -2 -2 32.5 1.81
 10 -2 -2 32.59 1.59
 -10 2 2 32.31 1.89
 -10 2 2 32.12 1.84
 9 -2 -2 0.85 0.41
 9 -2 -2 1.26 0.53
 -9 2 2 1.03 0.49
 -9 2 2 1.06 0.54
 8 -2 -2 51.98 2.18
 8 -2 -2 54.01 1.97
 8 -2 -2 54.65 2.19
 -8 2 2 51.7 2.17
 -8 2 2 54.25 2.25
 7 -2 -2 9.9 0.72
 7 -2 -2 10.38 0.94
 7 -2 -2 9.43 0.94
 -7 2 2 10.49 0.95
 -7 2 2 9.97 0.97
 -7 2 2 9.64 0.95
 6 -2 -2 58.96 2.09
 6 -2 -2 60.14 2.12
 6 -2 -2 60.4 1.96
 6 -2 -2 58.23 2.08
 -6 2 2 57.63 2.11
 -6 2 2 61.33 2.19
 -6 2 2 56.87 2.06
 5 -2 -2 8.47 0.61
 5 -2 -2 8.41 0.73
 5 -2 -2 6.95 0.7
 5 -2 -2 7.91 0.71
 -5 2 2 7.22 0.71
 -5 2 2 7.79 0.74
 -5 2 2 8.81 0.76
 4 -2 -2 62.47 1.9
 4 -2 -2 58.01 1.8
 4 -2 -2 58.23 1.88
 4 -2 -2 58.24 1.88
 -4 2 2 56.93 1.86
 -4 2 2 56.63 1.89
 -4 2 2 59.09 1.88
 3 -2 -2 134.14 3.47
 3 -2 -2 134.91 3.49
 3 -2 -2 138.24 3.53
 3 -2 -2 133.24 3.5
 -3 2 2 129.95 3.51
 -3 2 2 138.74 3.5
 -3 2 2 134.34 3.49
 -3 2 2 131.91 3.49
 2 -2 -2 20.34 0.82
 2 -2 -2 20.36 0.82
 2 -2 -2 18.91 0.8
 2 -2 -2 20.49 0.83
 -2 2 2 21.06 0.83
 -2 2 2 19.28 0.79
 -2 2 2 19.01 0.81
 -2 2 2 19.19 0.8
 -2 2 2 18.81 0.79
 1 -2 -2 22.55 0.83
 1 -2 -2 22.08 0.81
 1 -2 -2 22.33 0.86
 1 -2 -2 21.45 0.8
 1 -2 -2 21.27 0.81
 -1 2 2 19.81 0.79
 -1 2 2 22.24 0.84
 -1 2 2 21.27 0.81
 -1 2 2 20.66 0.8
 -1 2 2 21.03 0.81
 0 -2 -2 0.91 0.21
 0 -2 -2 0.84 0.19
 0 -2 -2 0.39 0.17
 0 -2 -2 0.44 0.18
 0 2 2 0.77 0.2
 0 2 2 0.5 0.19
 0 2 2 0.3 0.18
 0 2 2 0.56 0.18
 0 2 2 0.42 0.16
 -1 -2 -2 2.58 0.33
 -1 -2 -2 2.84 0.34
 -1 -2 -2 2.88 0.37
 -1 -2 -2 3.08 0.36
 1 2 2 2.11 0.31
 1 2 2 2.3 0.31
 1 2 2 3.35 0.37
 1 2 2 3.13 0.37
 -2 -2 -2 6.52 0.48
 -2 -2 -2 6.56 0.55
 -2 -2 -2 4.63 0.46
 2 2 2 5.29 0.32
 2 2 2 4.11 0.43
 2 2 2 5.7 0.52
 2 2 2 6.18 0.54
 2 2 2 5.71 0.5
 -3 -2 -2 23.28 1.05
 -3 -2 -2 25.84 1.11
 -3 -2 -2 26.46 1.13
 -3 -2 -2 25.45 0.86
 3 2 2 23.69 1.07
 3 2 2 26.13 1.12
 3 2 2 26.42 1.11
 3 2 2 24.76 1.1
 -4 -2 -2 20.06 1.05
 -4 -2 -2 17.3 0.99
 -4 -2 -2 18.75 0.99
 -4 -2 -2 18.28 0.79
 4 2 2 19.57 1.04
 4 2 2 20.74 1.05
 4 2 2 17.31 0.96
 4 2 2 20.34 1.07
 -5 -2 -2 19.75 1.1
 -5 -2 -2 17.89 1.04
 -5 -2 -2 17.2 1.06
 -5 -2 -2 18.21 0.86
 5 2 2 18.44 1.04
 5 2 2 16.98 1.03
 5 2 2 19.24 1.11
 -6 -2 -2 68.97 2.49
 -6 -2 -2 72.77 2.57
 -6 -2 -2 70.31 2.57
 -6 -2 -2 73.65 2.22
 6 2 2 71.39 2.53
 6 2 2 71.45 2.59
 -7 -2 -2 0.61 0.44
 -7 -2 -2 0.27 0.37
 -7 -2 -2 -0.03 0.31
 7 2 2 0.32 0.36
 7 2 2 1.02 0.45
 -8 -2 -2 17.09 1.06
 -8 -2 -2 14.26 1.3
 -8 -2 -2 15.87 1.39
 8 2 2 18.33 1.26
 8 2 2 15.13 1.34
 -9 -2 -2 5.58 0.79
 -9 -2 -2 2.6 0.73
 -9 -2 -2 4.99 0.94
 9 2 2 5.57 0.91
 -10 -2 -2 62.88 2.86
 -10 -2 -2 62.98 2.46
 -10 -2 -2 66.12 2.92
 10 2 2 63.62 2.84
 -11 -2 -2 3.16 0.9
 11 2 2 1.71 0.77
 -12 -2 -2 22.33 2.06
 -14 3 2 1.53 0.82
 -13 3 2 15.63 1.75
 12 -3 -2 0.16 0.55
 12 -3 -2 0.17 0.47
 -12 3 2 0.17 0.54
 11 -3 -2 3.49 0.83
 11 -3 -2 4.89 0.75
 -11 3 2 4.06 0.84
 -11 3 2 7.4 1.13
 10 -3 -2 1.6 0.62
 10 -3 -2 3.36 0.6
 -10 3 2 2.2 0.67
 -10 3 2 2.48 0.73
 9 -3 -2 11.83 1.15
 9 -3 -2 12.7 0.9
 -9 3 2 10.69 1.18
 -9 3 2 11.06 1.16
 8 -3 -2 11.04 0.8
 8 -3 -2 10.43 1.04
 8 -3 -2 10.23 1.04
 -8 3 2 11.78 1.14
 -8 3 2 15.07 1.27
 7 -3 -2 0.86 0.41
 7 -3 -2 1.76 0.38
 7 -3 -2 1.92 0.51
 -7 3 2 1.51 0.45
 -7 3 2 1.17 0.45
 -7 3 2 1.05 0.42
 6 -3 -2 -0.04 0.22
 6 -3 -2 -0.17 0.26
 6 -3 -2 0 0.23
 6 -3 -2 0.25 0.3
 -6 3 2 0.44 0.34
 -6 3 2 -0.42 0.24
 -6 3 2 -0.22 0.23
 5 -3 -2 12.25 0.84
 5 -3 -2 11.65 0.81
 5 -3 -2 11.21 0.7
 5 -3 -2 13.48 0.85
 -5 3 2 12.96 0.85
 -5 3 2 13.16 0.86
 -5 3 2 12.37 0.86
 4 -3 -2 61.55 1.93
 4 -3 -2 67.39 2.1
 4 -3 -2 67.85 2.06
 4 -3 -2 60.54 2.01
 -4 3 2 64.21 1.93
 -4 3 2 58.52 1.99
 -4 3 2 63.61 2.05
 -4 3 2 61.03 2.05
 3 -3 -2 56.67 1.82
 3 -3 -2 57.15 1.81
 3 -3 -2 55.57 1.81
 3 -3 -2 58.51 1.79
 -3 3 2 59.88 1.83
 -3 3 2 55.73 1.81
 -3 3 2 57.99 1.83
 -3 3 2 55.81 1.75
 -3 3 2 56.65 1.83
 2 -3 -2 4.66 0.45
 2 -3 -2 5.5 0.5
 2 -3 -2 5.58 0.5
 2 -3 -2 5.89 0.51
 2 -3 -2 5.31 0.48
 -2 3 2 5.19 0.47
 -2 3 2 5.88 0.51
 -2 3 2 5.34 0.49
 -2 3 2 5.21 0.48
 -2 3 2 5.74 0.49
 1 -3 -2 0.95 0.24
 1 -3 -2 1.11 0.26
 1 -3 -2 1.25 0.26
 1 -3 -2 0.98 0.23
 1 -3 -2 1.02 0.23
 -1 3 2 1.67 0.29
 -1 3 2 1.02 0.23
 -1 3 2 1 0.24
 -1 3 2 1.33 0.27
 -1 3 2 1.23 0.25
 0 -3 -2 187.69 4.58
 0 -3 -2 176.32 4.57
 0 -3 -2 186.44 4.62
 0 3 2 186.43 4.6
 0 3 2 187.13 4.73
 0 3 2 190.24 4.62
 0 3 2 186.16 4.57
 0 3 2 189.96 4.57
 -1 -3 -2 6.93 0.51
 -1 -3 -2 5.24 0.51
 -1 -3 -2 5.88 0.51
 1 3 2 5.92 0.52
 1 3 2 5.04 0.51
 1 3 2 5.86 0.53
 1 3 2 6.45 0.48
 -2 -3 -2 11.1 0.69
 -2 -3 -2 12.12 0.71
 -2 -3 -2 11.67 0.71
 2 3 2 11.52 0.54
 2 3 2 10.71 0.71
 2 3 2 9.36 0.64
 2 3 2 11.8 0.71
 2 3 2 11.02 0.71
 -3 -3 -2 35.53 1.43
 -3 -3 -2 35.24 1.39
 -3 -3 -2 35.18 1.42
 3 3 2 34.13 1.17
 3 3 2 35.52 1.42
 3 3 2 34.8 1.4
 3 3 2 37.15 1.49
 3 3 2 37.86 1.47
 -4 -3 -2 19.46 1.07
 -4 -3 -2 17.89 1.02
 -4 -3 -2 19.5 1.06
 -4 -3 -2 18.82 0.83
 4 3 2 17.62 1.05
 4 3 2 17.2 1.04
 4 3 2 16.86 1.01
 4 3 2 19.84 1.07
 -5 -3 -2 1.62 0.47
 -5 -3 -2 2.9 0.55
 -5 -3 -2 2.98 0.43
 -5 -3 -2 2.33 0.51
 5 3 2 3.79 0.62
 5 3 2 2.86 0.55
 5 3 2 4.06 0.62
 -6 -3 -2 -0.08 0.28
 -6 -3 -2 0.13 0.29
 -6 -3 -2 0.09 0.37
 6 3 2 0.2 0.3
 6 3 2 0.36 0.42
 6 3 2 0.01 0.36
 -7 -3 -2 41.43 1.65
 -7 -3 -2 41.07 1.98
 -7 -3 -2 40.44 1.95
 7 3 2 44.63 2.03
 7 3 2 43.64 2.01
 -8 -3 -2 1.48 0.59
 -8 -3 -2 2.12 0.55
 -8 -3 -2 1.3 0.57
 8 3 2 0.59 0.53
 -9 -3 -2 2.26 0.69
 -9 -3 -2 3.3 0.81
 -9 -3 -2 2.43 0.62
 9 3 2 4.34 0.89
 -10 -3 -2 5.5 0.85
 -10 -3 -2 6.48 1.06
 10 3 2 5.04 0.99
 -11 -3 -2 7.82 1.27
 -12 -3 -2 -0.19 0.62
 -14 4 2 0.3 0.67
 -13 4 2 0.33 0.64
 12 -4 -2 0.55 0.6
 12 -4 -2 1.13 0.51
 -12 4 2 1.72 0.76
 -12 4 2 -0.64 0.49
 11 -4 -2 15.08 1.47
 11 -4 -2 14.12 1.03
 -11 4 2 14.04 1.53
 -11 4 2 14.23 1.47
 10 -4 -2 0.73 0.51
 10 -4 -2 0.08 0.35
 -10 4 2 0.56 0.55
 -10 4 2 1.36 0.6
 9 -4 -2 9.34 0.85
 9 -4 -2 8.07 0.99
 -9 4 2 8.89 1.09
 -9 4 2 9.74 1.1
 8 -4 -2 8.1 0.91
 8 -4 -2 8.64 0.76
 -8 4 2 8.4 0.95
 -8 4 2 9.1 1.01
 -8 4 2 6.67 0.9
 7 -4 -2 86.22 2.9
 7 -4 -2 86.08 2.86
 7 -4 -2 84.3 2.59
 -7 4 2 85.25 2.98
 -7 4 2 84.45 2.92
 -7 4 2 84.33 2.86
 6 -4 -2 26.39 1.3
 6 -4 -2 26.21 1.32
 6 -4 -2 24.7 1.29
 6 -4 -2 25.12 1.12
 -6 4 2 24.73 1.33
 -6 4 2 24.96 1.3
 -6 4 2 25.37 1.3
 5 -4 -2 26.11 1.25
 5 -4 -2 23.87 1.06
 5 -4 -2 24.68 1.22
 5 -4 -2 25.98 1.24
 -5 4 2 23.96 1.22
 -5 4 2 25.12 1.07
 -5 4 2 24.96 1.23
 -5 4 2 24.37 1.24
 4 -4 -2 18.36 0.98
 4 -4 -2 18.15 0.96
 4 -4 -2 16.73 0.84
 4 -4 -2 18.7 0.98
 -4 4 2 18.09 0.97
 -4 4 2 17.14 0.95
 -4 4 2 17.83 0.86
 -4 4 2 16.81 0.94
 -4 4 2 16.66 0.97
 3 -4 -2 30.68 1.17
 3 -4 -2 30.51 1.21
 3 -4 -2 31 1.24
 3 -4 -2 27.02 1.19
 -3 4 2 29.46 1.21
 -3 4 2 29.9 1.24
 -3 4 2 29.46 1.15
 -3 4 2 30.42 1.23
 -3 4 2 29.3 1.22
 -3 4 2 27.24 1.21
 2 -4 -2 79.96 2.41
 2 -4 -2 86.58 2.47
 2 -4 -2 86.5 2.43
 2 -4 -2 81.4 2.44
 -2 4 2 82.2 2.45
 -2 4 2 85.29 2.43
 -2 4 2 83.16 2.42
 -2 4 2 83.71 2.43
 1 -4 -2 32.03 1.17
 1 -4 -2 31.15 1.22
 1 -4 -2 29.92 1.18
 1 -4 -2 29.07 1.14
 1 -4 -2 29.36 1.16
 -1 4 2 31.09 1.17
 -1 4 2 31.8 1.21
 -1 4 2 29.42 1.16
 -1 4 2 31.85 1.21
 -1 4 2 31.85 1.18
 0 -4 -2 0.24 0.19
 0 -4 -2 0.13 0.2
 0 -4 -2 0.11 0.2
 0 -4 -2 0.11 0.2
 0 4 2 0.01 0.18
 0 4 2 0 0.18
 0 4 2 0.03 0.17
 0 4 2 -0.05 0.18
 0 4 2 0.19 0.2
 -1 -4 -2 66.8 2.11
 -1 -4 -2 68.52 2.12
 -1 -4 -2 69.76 2.11
 1 4 2 68.56 2.12
 1 4 2 67.08 2.2
 1 4 2 68.87 2.15
 1 4 2 70.46 2.14
 -2 -4 -2 95.26 2.85
 -2 -4 -2 103.71 2.93
 -2 -4 -2 97.56 2.85
 2 4 2 96.26 2.62
 2 4 2 101.4 2.9
 2 4 2 102.54 3.04
 2 4 2 96.7 2.9
 2 4 2 99.12 2.89
 -3 -4 -2 1.3 0.37
 -3 -4 -2 0.46 0.35
 -3 -4 -2 0.86 0.33
 3 4 2 1.4 0.38
 3 4 2 0.86 0.37
 3 4 2 0.81 0.32
 3 4 2 1.14 0.29
 3 4 2 1.61 0.4
 -4 -4 -2 5.09 0.66
 -4 -4 -2 3.37 0.55
 -4 -4 -2 3.94 0.59
 4 4 2 2.66 0.52
 4 4 2 4.19 0.5
 4 4 2 4.47 0.65
 4 4 2 4.65 0.65
 -5 -4 -2 0.1 0.31
 -5 -4 -2 0.17 0.27
 -5 -4 -2 -0.03 0.33
 5 4 2 -0.07 0.32
 5 4 2 0.19 0.35
 5 4 2 0.24 0.4
 -6 -4 -2 8.76 0.77
 -6 -4 -2 8.78 0.99
 -6 -4 -2 8.95 0.97
 6 4 2 9.31 1.03
 6 4 2 8.38 0.96
 6 4 2 7.52 0.95
 -7 -4 -2 5.47 0.86
 -7 -4 -2 3.39 0.71
 -7 -4 -2 4.84 0.66
 7 4 2 5.4 0.86
 -8 -4 -2 0.16 0.44
 -8 -4 -2 -0.1 0.4
 -8 -4 -2 0.55 0.51
 8 4 2 0.58 0.53
 -9 -4 -2 2.37 0.75
 -9 -4 -2 1.66 0.59
 9 4 2 2.56 0.77
 -10 -4 -2 8.04 1.28
 10 4 2 8.72 1.24
 -11 -4 -2 0.61 0.63
 -14 5 2 6.3 1.28
 -13 5 2 18.19 1.84
 12 -5 -2 2.13 0.77
 -12 5 2 1.91 0.73
 -12 5 2 1.16 0.76
 11 -5 -2 1.82 0.68
 11 -5 -2 2.07 0.57
 -11 5 2 1.46 0.69
 -11 5 2 2.64 0.78
 10 -5 -2 18.25 1.1
 10 -5 -2 19 1.39
 -10 5 2 18.26 1.66
 -10 5 2 17.31 1.57
 9 -5 -2 86.74 2.72
 9 -5 -2 87.39 3.13
 -9 5 2 82.73 3.18
 -9 5 2 83.7 3.23
 8 -5 -2 42.96 1.64
 8 -5 -2 39.84 1.86
 -8 5 2 42.25 1.99
 -8 5 2 42.49 2.03
 -8 5 2 40.83 1.92
 7 -5 -2 48.85 1.79
 7 -5 -2 49.76 2.08
 7 -5 -2 52.45 2.07
 -7 5 2 53.48 2.19
 -7 5 2 52.62 2.13
 -7 5 2 49.1 2.08
 6 -5 -2 33.5 1.36
 6 -5 -2 34.85 1.58
 6 -5 -2 36.01 1.61
 -6 5 2 33.19 1.56
 -6 5 2 35.09 1.35
 -6 5 2 34.22 1.61
 -6 5 2 36.05 1.65
 5 -5 -2 191.98 5.17
 5 -5 -2 196.24 5.24
 5 -5 -2 196.11 5.07
 5 -5 -2 192.32 5.22
 -5 5 2 193 5.24
 -5 5 2 193.82 5.24
 -5 5 2 199.76 5.05
 -5 5 2 196.13 5.21
 -5 5 2 194.98 5.29
 4 -5 -2 73.47 2.4
 4 -5 -2 75.76 2.4
 4 -5 -2 75.48 2.3
 4 -5 -2 71.32 2.37
 -4 5 2 74.25 2.45
 -4 5 2 72.27 2.44
 -4 5 2 74.9 2.44
 -4 5 2 73.46 2.4
 -4 5 2 74.96 2.28
 -4 5 2 75.49 2.43
 3 -5 -2 58.55 1.91
 3 -5 -2 54.29 1.9
 3 -5 -2 54.48 1.86
 3 -5 -2 53.12 1.87
 -3 5 2 54.15 1.89
 -3 5 2 56.49 1.94
 -3 5 2 56.95 1.92
 -3 5 2 54.3 1.9
 -3 5 2 56.04 1.83
 2 -5 -2 22.05 1.06
 2 -5 -2 24.06 1.08
 2 -5 -2 23.01 1.07
 2 -5 -2 22.74 1.09
 2 -5 -2 22.5 1.05
 -2 5 2 22.36 1.02
 -2 5 2 22.74 1.07
 -2 5 2 23.17 1.1
 -2 5 2 22.58 1.06
 1 -5 -2 84.99 2.6
 1 -5 -2 86.33 2.68
 1 -5 -2 84.83 2.58
 1 -5 -2 91.38 2.58
 -1 5 2 88.72 2.61
 -1 5 2 91.38 2.61
 -1 5 2 82.28 2.56
 -1 5 2 91.71 2.66
 -1 5 2 90.15 2.66
 0 -5 -2 0.1 0.25
 0 -5 -2 -0.21 0.19
 0 -5 -2 0.05 0.26
 0 5 2 0.15 0.25
 0 5 2 0.03 0.21
 0 5 2 0.3 0.24
 0 5 2 -0.2 0.24
 0 5 2 0.14 0.25
 -1 -5 -2 9.98 0.7
 -1 -5 -2 8.72 0.75
 -1 -5 -2 8.25 0.74
 1 5 2 11.03 0.8
 1 5 2 9.56 0.79
 1 5 2 9.23 0.7
 1 5 2 9.35 0.8
 -2 -5 -2 31.08 1.37
 -2 -5 -2 30.09 1.37
 -2 -5 -2 31.64 1.36
 2 5 2 33.86 1.45
 2 5 2 36.52 1.46
 2 5 2 30.12 1.2
 2 5 2 31.79 1.4
 2 5 2 35 1.53
 -3 -5 -2 39.93 1.64
 -3 -5 -2 37.59 1.61
 3 5 2 40.82 1.66
 3 5 2 38.29 1.65
 3 5 2 37.55 1.62
 3 5 2 40.01 1.75
 3 5 2 37.04 1.39
 -4 -5 -2 9.77 0.94
 -4 -5 -2 10.27 0.99
 4 5 2 12.79 1.14
 4 5 2 10.49 1
 4 5 2 10.76 0.74
 4 5 2 9.79 0.92
 -5 -5 -2 -0.38 0.26
 -5 -5 -2 -0.01 0.39
 5 5 2 0.1 0.36
 5 5 2 0.19 0.36
 5 5 2 -0.09 0.31
 5 5 2 0.03 0.42
 -6 -5 -2 24.52 1.5
 -6 -5 -2 26.12 1.53
 6 5 2 25.89 1.51
 -7 -5 -2 0.06 0.47
 -7 -5 -2 0.32 0.44
 -7 -5 -2 0.28 0.38
 7 5 2 0.37 0.48
 -8 -5 -2 0.64 0.55
 -8 -5 -2 -0.22 0.43
 8 5 2 -0.21 0.48
 -9 -5 -2 0.69 0.59
 -9 -5 -2 0.58 0.5
 9 5 2 0.34 0.63
 -10 -5 -2 6.27 1.13
 10 5 2 7.92 1.25
 -11 -5 -2 5.37 1.18
 -14 6 2 1.52 0.87
 -13 6 2 1.57 0.82
 -12 6 2 31.55 2.14
 -12 6 2 32.94 2.15
 11 -6 -2 4.21 0.86
 11 -6 -2 2.25 0.56
 -11 6 2 2.67 0.86
 -11 6 2 2.94 0.78
 10 -6 -2 22.61 1.2
 10 -6 -2 21.09 1.5
 -10 6 2 22.41 1.65
 -10 6 2 20.43 1.75
 9 -6 -2 6.2 0.69
 9 -6 -2 5.16 0.85
 -9 6 2 5.46 0.91
 -9 6 2 7.6 1.06
 8 -6 -2 62.06 2.14
 8 -6 -2 62.56 2.48
 -8 6 2 59.98 2.52
 -8 6 2 64.12 2.62
 -8 6 2 64.24 2.53
 7 -6 -2 1.93 0.41
 7 -6 -2 1.61 0.48
 -7 6 2 1.48 0.47
 -7 6 2 1.59 0.4
 -7 6 2 1.2 0.5
 -7 6 2 1.77 0.57
 6 -6 -2 29.85 1.45
 6 -6 -2 28.72 1.26
 -6 6 2 28.48 1.49
 -6 6 2 29.04 1.49
 -6 6 2 27.72 1.48
 -6 6 2 30.37 1.26
 5 -6 -2 0.4 0.33
 5 -6 -2 0.25 0.32
 5 -6 -2 0.05 0.26
 -5 6 2 -0.04 0.33
 -5 6 2 0.36 0.32
 -5 6 2 0.1 0.25
 -5 6 2 0.45 0.39
 -5 6 2 -0.02 0.28
 4 -6 -2 50.34 1.89
 4 -6 -2 51.02 1.81
 4 -6 -2 49.8 1.87
 4 -6 -2 50.8 1.91
 -4 6 2 53.62 1.97
 -4 6 2 51.36 1.95
 -4 6 2 50.1 1.94
 -4 6 2 48.45 1.9
 -4 6 2 50.7 1.78
 -4 6 2 48.84 1.91
 3 -6 -2 12.39 0.82
 3 -6 -2 13.37 0.87
 3 -6 -2 13.95 0.9
 -3 6 2 15.28 0.92
 -3 6 2 13.1 0.81
 -3 6 2 12.62 0.87
 -3 6 2 13.99 0.93
 -3 6 2 13.59 0.9
 2 -6 -2 -0.2 0.25
 2 -6 -2 0.1 0.24
 2 -6 -2 1.29 0.39
 2 -6 -2 0.39 0.29
 2 -6 -2 -0.27 0.27
 -2 6 2 0.18 0.26
 -2 6 2 0.36 0.28
 -2 6 2 -0.06 0.29
 -2 6 2 0.06 0.27
 -2 6 2 -0.11 0.24
 1 -6 -2 58.9 2
 1 -6 -2 53.74 1.96
 1 -6 -2 57.31 1.93
 -1 6 2 55.32 2
 -1 6 2 58.75 2.01
 -1 6 2 57.16 1.98
 -1 6 2 58.56 2
 -1 6 2 59.97 2.05
 0 -6 -2 45.47 1.65
 0 -6 -2 44.29 1.7
 0 -6 -2 41.77 1.66
 0 6 2 44.93 1.71
 0 6 2 46.11 1.78
 0 6 2 45.2 1.71
 0 6 2 46.41 1.73
 0 6 2 45.77 1.74
 -1 -6 -2 11.88 0.84
 -1 -6 -2 11.62 0.84
 -1 -6 -2 10.88 0.77
 1 6 2 12.24 0.89
 1 6 2 12.02 0.88
 1 6 2 12.26 0.87
 1 6 2 10.81 0.81
 1 6 2 12.77 0.88
 -2 -6 -2 3.66 0.58
 -2 -6 -2 3.04 0.53
 2 6 2 3.95 0.52
 2 6 2 3.76 0.59
 2 6 2 3.93 0.6
 2 6 2 2.76 0.53
 2 6 2 2.03 0.51
 -3 -6 -2 72.02 2.59
 -3 -6 -2 78.76 2.65
 3 6 2 75.73 2.79
 3 6 2 79.07 2.71
 3 6 2 79.3 2.42
 3 6 2 78.19 2.68
 -4 -6 -2 1.72 0.53
 -4 -6 -2 1.72 0.49
 4 6 2 0.83 0.48
 4 6 2 2.14 0.55
 4 6 2 2.04 0.46
 -5 -6 -2 2.58 0.62
 -5 -6 -2 3.53 0.71
 5 6 2 3.57 0.71
 5 6 2 3.25 0.69
 5 6 2 2.37 0.54
 -6 -6 -2 0.53 0.46
 -6 -6 -2 1.19 0.57
 6 6 2 0.39 0.49
 -7 -6 -2 21.19 1.5
 7 6 2 19.78 1.49
 -8 -6 -2 1.21 0.62
 8 6 2 1.8 0.69
 -9 -6 -2 0.2 0.56
 9 6 2 0.6 0.67
 -10 -6 -2 0.68 0.65
 10 6 2 -1.01 0.57
 -14 7 2 2.56 0.96
 -13 7 2 2.04 0.87
 -12 7 2 -0.08 0.7
 -12 7 2 0.36 0.59
 11 -7 -2 13.95 1.45
 -11 7 2 14.47 1.54
 -11 7 2 13.5 1.54
 10 -7 -2 1.79 0.66
 10 -7 -2 2.61 0.51
 -10 7 2 2.03 0.76
 -10 7 2 1.64 0.67
 9 -7 -2 3.07 0.53
 9 -7 -2 3.81 0.73
 -9 7 2 1.76 0.68
 -9 7 2 2.47 0.7
 8 -7 -2 16.68 1.21
 8 -7 -2 15.4 0.94
 -8 7 2 15.54 1.41
 -8 7 2 12.99 1.29
 -8 7 2 17.42 1.31
 7 -7 -2 14.27 0.91
 7 -7 -2 14.07 1.2
 -7 7 2 13.83 1.28
 -7 7 2 16.54 1.22
 -7 7 2 13.99 1.25
 -7 7 2 14.94 0.9
 6 -7 -2 0.21 0.34
 6 -7 -2 0.31 0.29
 -6 7 2 -0.11 0.36
 -6 7 2 0.05 0.3
 -6 7 2 0.41 0.39
 -6 7 2 0.02 0.33
 5 -7 -2 16.04 0.94
 5 -7 -2 16.57 1.08
 -5 7 2 15.64 1.1
 -5 7 2 16.92 1.11
 -5 7 2 15.47 0.92
 -5 7 2 16.83 1.16
 -5 7 2 16.11 1.1
 4 -7 -2 48.57 1.91
 4 -7 -2 47.62 1.83
 -4 7 2 50.85 1.98
 -4 7 2 49.23 1.81
 -4 7 2 48.19 1.95
 -4 7 2 49.55 1.95
 -4 7 2 49.4 1.95
 3 -7 -2 17.82 1.05
 3 -7 -2 17.18 1.05
 3 -7 -2 17.65 1.03
 3 -7 -2 17.26 1.02
 -3 7 2 16.01 1.03
 -3 7 2 16.46 1.05
 -3 7 2 17.48 0.99
 -3 7 2 15.23 1.01
 -3 7 2 17.64 1.06
 2 -7 -2 25.23 1.28
 2 -7 -2 24.61 1.19
 2 -7 -2 23.84 1.24
 2 -7 -2 22.37 1.22
 -2 7 2 24.55 1.26
 -2 7 2 25.78 1.27
 -2 7 2 22.47 1.2
 -2 7 2 25.68 1.24
 -2 7 2 25.31 1.28
 1 -7 -2 47.69 1.81
 1 -7 -2 43.6 1.77
 1 -7 -2 44.78 1.78
 -1 7 2 48.66 1.84
 -1 7 2 45.51 1.78
 -1 7 2 45.73 1.82
 -1 7 2 42.4 1.78
 -1 7 2 46.68 1.82
 0 -7 -2 110.75 3.36
 0 -7 -2 109.43 3.36
 0 7 2 117.49 3.43
 0 7 2 111.37 3.43
 0 7 2 114.06 3.52
 0 7 2 112.59 3.4
 0 7 2 115.71 3.4
 -1 -7 -2 33.27 1.52
 -1 -7 -2 34.07 1.54
 1 7 2 36.17 1.61
 1 7 2 38.12 1.63
 1 7 2 35.42 1.62
 1 7 2 36.3 1.69
 -2 -7 -2 27.47 1.39
 -2 -7 -2 24.49 1.31
 2 7 2 21.45 1.3
 2 7 2 25.91 1.24
 2 7 2 26.14 1.37
 2 7 2 24.31 1.42
 -3 -7 -2 105.86 3.39
 -3 -7 -2 105.53 3.41
 3 7 2 105.02 3.16
 3 7 2 107.08 3.5
 3 7 2 108.36 3.47
 -4 -7 -2 36.02 1.74
 -4 -7 -2 32.38 1.66
 4 7 2 31.62 1.69
 4 7 2 34.4 1.78
 4 7 2 32.49 1.5
 -5 -7 -2 0.08 0.46
 -5 -7 -2 -0.13 0.42
 5 7 2 0.17 0.45
 5 7 2 -0.27 0.44
 5 7 2 -0.11 0.4
 6 7 2 8.1 0.96
 6 7 2 9.61 1.14
 -7 -7 -2 11.21 1.34
 7 7 2 8.66 1.18
 -8 -7 -2 7.28 1.17
 8 7 2 5.95 1.1
 -9 -7 -2 2.01 0.83
 9 7 2 1.75 0.79
 -14 8 2 1.11 0.87
 -13 8 2 3.33 0.97
 -13 8 2 4.26 1.13
 -12 8 2 0.84 0.65
 -12 8 2 0.31 0.72
 -11 8 2 0.85 0.74
 -11 8 2 0.38 0.54
 10 -8 -2 8.74 1.13
 10 -8 -2 8.45 0.82
 -10 8 2 7.1 1.1
 -10 8 2 11.14 1.38
 9 -8 -2 0.4 0.35
 9 -8 -2 0.09 0.49
 -9 8 2 0.01 0.45
 -9 8 2 0.16 0.52
 8 -8 -2 15.6 0.98
 8 -8 -2 19.55 1.31
 -8 8 2 17.17 1.51
 -8 8 2 17.38 1.52
 -8 8 2 17.79 1.02
 -8 8 2 17.97 1.56
 7 -8 -2 3.19 0.54
 7 -8 -2 2.99 0.65
 -7 8 2 4.16 0.76
 -7 8 2 4.21 0.6
 -7 8 2 4.73 0.85
 -7 8 2 3.7 0.71
 6 -8 -2 15.58 0.98
 6 -8 -2 15.09 1.12
 -6 8 2 16.59 1.4
 -6 8 2 17.63 1.01
 -6 8 2 16.14 1.19
 -6 8 2 16.52 1.19
 -6 8 2 14.93 1.29
 5 -8 -2 16.46 1.12
 5 -8 -2 18.45 1.08
 -5 8 2 18.92 1.24
 -5 8 2 18.81 1.24
 -5 8 2 16.3 1.15
 -5 8 2 18.78 1.05
 -5 8 2 19.54 1.27
 4 -8 -2 74.86 2.53
 4 -8 -2 73.57 2.57
 -4 8 2 72.81 2.63
 -4 8 2 74.91 2.45
 -4 8 2 69.68 2.58
 -4 8 2 69.67 2.59
 3 -8 -2 65.14 2.36
 3 -8 -2 69.76 2.46
 -3 8 2 68.23 2.43
 -3 8 2 68.97 2.47
 -3 8 2 61.34 2.36
 -3 8 2 67.6 2.35
 2 -8 -2 28.95 1.45
 2 -8 -2 29.88 1.47
 -2 8 2 31.3 1.46
 -2 8 2 30.64 1.49
 -2 8 2 29.31 1.46
 -2 8 2 30.79 1.52
 1 -8 -2 6.55 0.76
 1 -8 -2 7.01 0.79
 1 -8 -2 6.48 0.77
 -1 8 2 6.16 0.76
 -1 8 2 5.72 0.73
 -1 8 2 7.09 0.82
 -1 8 2 7.09 0.82
 0 -8 -2 86.11 2.91
 0 -8 -2 85.95 2.89
 0 8 2 90.47 2.98
 0 8 2 93.65 3.05
 0 8 2 90.29 3.07
 0 8 2 90.6 2.98
 -1 -8 -2 63.56 2.31
 -1 -8 -2 63.45 2.3
 1 8 2 58.86 2.15
 1 8 2 58.28 2.4
 1 8 2 57.69 2.28
 1 8 2 57.47 2.26
 1 8 2 58.4 2.33
 -2 -8 -2 64.98 2.44
 -2 -8 -2 66.14 2.42
 2 8 2 64.47 2.47
 2 8 2 63.8 2.49
 2 8 2 63.06 2.28
 -3 -8 -2 1.07 0.48
 -3 -8 -2 0.76 0.48
 3 8 2 1.19 0.57
 3 8 2 1.38 0.5
 3 8 2 1.45 0.54
 -4 -8 -2 14.43 1.33
 -4 -8 -2 16.91 1.25
 4 8 2 17.76 1.5
 4 8 2 15.8 1.09
 4 8 2 14.47 1.33
 -5 -8 -2 13.47 1.34
 5 8 2 13.61 1.16
 5 8 2 12.56 1.3
 -6 -8 -2 13.1 1.35
 6 8 2 11.29 1.31
 -7 -8 -2 4.96 1
 7 8 2 3.47 0.89
 -8 -8 -2 1.05 0.69
 8 8 2 2.24 0.86
 -9 -8 -2 0.49 0.62
 9 8 2 -0.56 0.65
 -14 9 2 1.19 0.89
 -13 9 2 1.51 0.95
 -13 9 2 2.03 0.92
 -12 9 2 6.27 1.19
 -12 9 2 8.84 1.44
 -11 9 2 0.41 0.6
 -11 9 2 0.91 0.73
 -10 9 2 1.11 0.72
 -10 9 2 2.24 0.77
 9 -9 -2 1.06 0.6
 9 -9 -2 1.54 0.46
 -9 9 2 2.61 0.74
 -9 9 2 1.56 0.66
 8 -9 -2 8.16 1.02
 8 -9 -2 5.8 0.72
 -8 9 2 7.83 1.08
 -8 9 2 9.17 0.85
 -8 9 2 7.82 1.07
 -8 9 2 7.94 1.09
 7 -9 -2 21.68 1.4
 7 -9 -2 18.49 1.12
 -7 9 2 21.95 1.51
 -7 9 2 20.34 1.44
 -7 9 2 17.41 1.55
 -7 9 2 21.99 1.2
 -7 9 2 19.56 1.42
 6 -9 -2 7.32 0.91
 6 -9 -2 6.55 0.77
 -6 9 2 7.23 1
 -6 9 2 9.76 1.1
 -6 9 2 7.48 0.99
 -6 9 2 6.84 0.78
 -6 9 2 6.51 0.91
 5 -9 -2 26.02 1.43
 5 -9 -2 22.83 1.3
 -5 9 2 25.7 1.51
 -5 9 2 26.49 1.51
 -5 9 2 28.27 1.37
 -5 9 2 26.26 1.52
 4 -9 -2 0.85 0.44
 -4 9 2 1.37 0.5
 -4 9 2 0.65 0.48
 -4 9 2 1.26 0.48
 -4 9 2 0.84 0.39
 3 -9 -2 53.28 2.17
 3 -9 -2 52.74 2.12
 -3 9 2 53.27 2.2
 -3 9 2 53.07 2.17
 -3 9 2 52.15 2.09
 -3 9 2 52.73 2.17
 2 -9 -2 30.65 1.52
 2 -9 -2 29.15 1.52
 -2 9 2 28.01 1.51
 -2 9 2 29.37 1.5
 -2 9 2 26.64 1.51
 -2 9 2 29.59 1.55
 1 -9 -2 45.03 1.9
 1 -9 -2 43.33 1.9
 1 -9 -2 38.57 1.81
 -1 9 2 42.07 1.91
 -1 9 2 47.19 2.02
 -1 9 2 45.88 1.98
 -1 9 2 42.76 1.9
 0 -9 -2 2.38 0.58
 0 -9 -2 2.69 0.59
 0 9 2 3.47 0.66
 0 9 2 3.37 0.71
 0 9 2 4.37 0.76
 -1 -9 -2 8.75 1
 -1 -9 -2 8.75 0.95
 1 9 2 7.02 0.89
 1 9 2 9.09 1.03
 1 9 2 8.77 0.92
 1 9 2 7.44 0.9
 -2 -9 -2 2.61 0.62
 -2 -9 -2 2.55 0.61
 2 9 2 2.53 0.62
 2 9 2 0.92 0.56
 2 9 2 1.89 0.61
 2 9 2 2.07 0.55
 -3 -9 -2 4.41 0.77
 3 9 2 4.05 0.71
 3 9 2 4.83 0.85
 3 9 2 4.68 0.84
 -4 -9 -2 25.85 1.63
 4 9 2 25.51 1.48
 4 9 2 28.86 1.74
 -5 -9 -2 -0.61 0.42
 5 9 2 0.16 0.53
 -6 -9 -2 7.03 1.06
 6 9 2 6.75 1.14
 -7 -9 -2 2.75 0.85
 7 9 2 -0.22 0.62
 -8 -9 -2 15.06 1.68
 8 9 2 22.49 2.07
 -13 10 2 12.16 1.67
 -13 10 2 12.1 1.73
 -12 10 2 0.63 0.71
 -12 10 2 1.28 0.92
 -11 10 2 22.04 2.03
 -11 10 2 21.69 1.94
 -10 10 2 1.23 0.72
 -10 10 2 -0.14 0.59
 9 -10 -2 0.86 0.46
 -9 10 2 1.72 0.72
 -9 10 2 1.85 0.7
 8 -10 -2 -0.34 0.36
 -8 10 2 0.27 0.51
 -8 10 2 0.38 0.38
 -8 10 2 0.6 0.59
 7 -10 -2 10 1.1
 7 -10 -2 9.79 0.96
 -7 10 2 9.7 0.94
 -7 10 2 11.52 1.27
 -7 10 2 10.13 1.19
 -7 10 2 13.13 1.32
 -7 10 2 10.61 1.23
 6 -10 -2 6.83 0.92
 -6 10 2 7.65 1.03
 -6 10 2 7.17 0.85
 -6 10 2 8.08 1.06
 -6 10 2 6.56 0.95
 5 -10 -2 2.88 0.65
 -5 10 2 3.22 0.69
 -5 10 2 1.66 0.53
 -5 10 2 1.65 0.61
 -5 10 2 3.34 0.75
 4 -10 -2 13.04 1.17
 -4 10 2 13.09 1.14
 -4 10 2 10.59 1.09
 -4 10 2 12.54 1.24
 -4 10 2 13.2 1.24
 3 -10 -2 7.69 0.92
 3 -10 -2 8.55 1.01
 -3 10 2 11.87 1.2
 -3 10 2 8.8 0.97
 -3 10 2 9.25 1.03
 -3 10 2 7.74 0.99
 2 -10 -2 5.89 0.83
 2 -10 -2 4.51 0.74
 -2 10 2 4.99 0.81
 -2 10 2 5.29 0.86
 -2 10 2 4.88 0.8
 -2 10 2 5.32 0.79
 1 -10 -2 2.02 0.58
 1 -10 -2 1.62 0.56
 -1 10 2 2.54 0.62
 -1 10 2 1.97 0.65
 -1 10 2 2.4 0.61
 0 -10 -2 3.61 0.7
 0 -10 -2 3.92 0.73
 0 -10 -2 3.29 0.69
 0 10 2 2.18 0.66
 0 10 2 2.12 0.66
 0 10 2 2.8 0.65
 -1 -10 -2 34.34 1.73
 -1 -10 -2 31.15 1.73
 1 10 2 34.8 1.87
 1 10 2 30.79 1.77
 1 10 2 36.04 1.74
 1 10 2 34.8 1.84
 -2 -10 -2 5.45 0.87
 2 10 2 4.39 0.84
 2 10 2 2.91 0.73
 2 10 2 4.19 0.73
 -3 -10 -2 7.94 1.04
 3 10 2 6.41 1.01
 3 10 2 4.11 0.85
 -4 -10 -2 1.13 0.59
 4 10 2 0.7 0.59
 -5 -10 -2 41.64 2.24
 5 10 2 43.35 2.35
 -6 -10 -2 23.87 2
 6 10 2 23.25 2.02
 -7 -10 -2 9.17 1.35
 7 10 2 8.75 1.36
 -13 11 2 3.55 1.09
 -13 11 2 2.6 1.08
 -12 11 2 2.23 0.91
 -12 11 2 3.3 1.04
 -11 11 2 1.26 0.75
 -11 11 2 2.9 0.96
 -10 11 2 16.67 1.74
 -10 11 2 13.62 1.57
 -9 11 2 0.58 0.63
 -9 11 2 -0.27 0.52
 -8 11 2 1.35 0.68
 -8 11 2 1.31 0.67
 -7 11 2 0.38 0.51
 -7 11 2 2.17 0.61
 -7 11 2 1.22 0.63
 -6 11 2 2.59 0.6
 -6 11 2 3.59 0.8
 -6 11 2 2.65 0.72
 -5 11 2 5.75 0.92
 -5 11 2 4.65 0.89
 -5 11 2 6.08 0.94
 -5 11 2 7.05 0.87
 4 -11 -2 0.84 0.44
 -4 11 2 1.44 0.59
 -4 11 2 2.05 0.64
 -4 11 2 0.47 0.42
 -4 11 2 1.82 0.63
 3 -11 -2 -0.06 0.25
 -3 11 2 0.15 0.42
 -3 11 2 0.19 0.46
 -3 11 2 0.29 0.52
 2 -11 -2 0.32 0.44
 -2 11 2 -0.69 0.34
 -2 11 2 0.19 0.47
 -2 11 2 -0.5 0.42
 1 -11 -2 7.18 0.98
 -1 11 2 7.65 1.02
 -1 11 2 7.48 1
 0 -11 -2 -0.46 0.36
 0 11 2 0.02 0.45
 0 11 2 -0.11 0.45
 -1 -11 -2 14.49 1.39
 1 11 2 11.22 1.25
 1 11 2 14.8 1.4
 -2 -11 -2 16.1 1.48
 2 11 2 14.62 1.44
 2 11 2 17.23 1.54
 -3 -11 -2 46.53 2.31
 3 11 2 48.89 2.4
 3 11 2 41.29 2.26
 -4 -11 -2 7.62 1.11
 4 11 2 5.79 1.05
 4 11 2 6.32 1.08
 -5 -11 -2 6.89 1.14
 5 11 2 9.38 1.3
 6 11 2 4.71 1.1
 -12 12 2 -0.62 0.71
 -12 12 2 -0.52 0.65
 -11 12 2 7.14 1.29
 -11 12 2 7.48 1.38
 -10 12 2 7.26 1.22
 -10 12 2 5.46 1.14
 -9 12 2 5.13 1.06
 -9 12 2 3.89 0.96
 -8 12 2 0.74 0.62
 -8 12 2 -0.04 0.6
 -7 12 2 9.59 1.24
 -7 12 2 10.94 1.35
 -6 12 2 -0.29 0.46
 -6 12 2 -0.16 0.43
 -6 12 2 0.19 0.52
 -5 12 2 0.54 0.56
 -5 12 2 0.13 0.47
 -4 12 2 0.04 0.44
 -4 12 2 0.65 0.58
 -3 12 2 6.29 0.95
 -3 12 2 5.48 0.93
 2 -12 -2 1.4 0.58
 -2 12 2 0.92 0.52
 -2 12 2 1.24 0.6
 1 -12 -2 0.05 0.43
 -1 12 2 0.05 0.49
 -1 12 2 0.09 0.52
 0 -12 -2 20.44 1.45
 0 12 2 18.68 1.63
 0 12 2 16.95 1.56
 -1 -12 -2 2.27 0.73
 1 12 2 3.73 0.86
 1 12 2 1.65 0.71
 -2 -12 -2 -0.27 0.46
 2 12 2 -0.18 0.54
 2 12 2 0.61 0.62
 -3 -12 -2 0.02 0.53
 3 12 2 0.26 0.62
 3 12 2 -0.13 0.56
 4 12 2 24.9 2.07
 4 12 2 22.09 1.94
 5 12 2 -0.31 0.65
 5 12 2 0.95 0.77
 -11 13 2 4.63 1.19
 -11 13 2 1.35 0.85
 -10 13 2 32.3 2.25
 -10 13 2 32.53 2.3
 -9 13 2 10.71 1.5
 -9 13 2 11.63 1.48
 -8 13 2 30.53 2.05
 -8 13 2 28.25 1.99
 -7 13 2 -0.57 0.5
 -7 13 2 -0.03 0.64
 -6 13 2 23.01 1.95
 -6 13 2 22.68 1.7
 -5 13 2 6.4 1.08
 -5 13 2 3.31 0.86
 -4 13 2 13.03 1.42
 -4 13 2 12.13 1.38
 -3 13 2 11.06 1.29
 -3 13 2 11.17 1.3
 2 -13 -2 3.09 0.78
 -2 13 2 1.41 0.67
 -2 13 2 3.07 0.85
 1 -13 -2 5.56 0.99
 -1 13 2 5.59 1.03
 -1 13 2 5.11 0.97
 0 -13 -2 7.67 1.11
 0 13 2 8.88 1.24
 0 13 2 6.51 1.08
 -1 -13 -2 3.58 0.91
 1 13 2 3.55 0.88
 1 13 2 2 0.79
 2 13 2 0.09 0.61
 2 13 2 0.45 0.62
 3 13 2 0.81 0.81
 3 13 2 0.73 0.68
 -10 14 2 1.35 0.81
 -10 14 2 0.53 0.82
 -9 14 2 16.62 1.85
 -9 14 2 17.1 1.85
 -8 14 2 21.33 1.98
 -8 14 2 22.9 2.06
 -7 14 2 3.48 0.95
 -7 14 2 3.63 1.01
 -6 14 2 2.59 0.9
 -6 14 2 2.8 0.91
 -5 14 2 2.65 0.85
 -5 14 2 3.94 0.97
 -4 14 2 2.54 0.8
 -4 14 2 2.45 0.84
 -3 14 2 -0.77 0.45
 -3 14 2 0.55 0.67
 2 -14 -2 2.04 0.73
 -2 14 2 2.36 0.78
 -2 14 2 1.66 0.76
 -1 14 2 1 0.68
 -1 14 2 0.34 0.66
 0 14 2 0.12 0.64
 0 14 2 0.5 0.66
 1 14 2 2.68 0.88
 1 14 2 2.76 0.92
 2 14 2 0.43 0.7
 2 14 2 1.06 0.83
 -8 15 2 5.54 1.12
 -8 15 2 3.41 1.06
 -7 15 2 1.12 0.74
 -7 15 2 0.8 0.78
 -6 15 2 5.51 1.15
 -6 15 2 3.76 1.05
 -5 15 2 9.37 1.38
 -5 15 2 10.19 1.42
 -4 15 2 16.71 1.76
 -4 15 2 17.07 1.79
 -3 15 2 0.75 0.72
 -3 15 2 0.45 0.62
 -2 15 2 3.75 0.95
 -2 15 2 5.27 1.16
 -1 15 2 -0.1 0.7
 -1 15 2 1.08 0.76
 -2 16 -3 0.37 0.6
 -2 16 -3 1.63 0.73
 -3 16 -3 1.02 0.71
 -3 16 -3 0.61 0.62
 -4 16 -3 8.34 1.25
 -4 16 -3 7.14 1.18
 -5 16 -3 1.99 0.78
 -5 16 -3 2.79 0.87
 -6 16 -3 0.57 0.75
 -6 16 -3 0.06 0.66
 1 15 -3 -0.44 0.53
 1 15 -3 0 0.6
 0 15 -3 3.76 0.86
 0 15 -3 1.54 0.7
 -1 15 -3 4.77 0.92
 -1 15 -3 5.36 0.99
 -2 15 -3 24.45 1.68
 -2 15 -3 22.96 1.63
 -3 15 -3 2.49 0.77
 -3 15 -3 2.64 0.75
 -4 15 -3 11.1 1.31
 -4 15 -3 7.55 1.13
 -5 15 -3 13.15 1.4
 -5 15 -3 10.4 1.31
 -6 15 -3 41.03 2.28
 -6 15 -3 36.76 2.15
 -7 15 -3 7.72 1.23
 -7 15 -3 6.19 1.08
 -8 15 -3 11.43 1.47
 -8 15 -3 14.39 1.64
 -9 15 -3 8.88 1.42
 -9 15 -3 8.35 1.31
 3 14 -3 -0.07 0.64
 3 14 -3 -0.58 0.57
 2 14 -3 0.15 0.62
 2 14 -3 0.83 0.6
 1 14 -3 14.17 1.41
 1 14 -3 14.74 1.44
 0 14 -3 5.43 0.92
 0 14 -3 5.22 0.91
 -1 14 -3 4.82 0.87
 -1 14 -3 3.45 0.81
 -2 14 -3 0.44 0.53
 -2 14 -3 -0.27 0.43
 -3 14 -3 33.58 1.85
 -3 14 -3 30.16 1.77
 -4 14 -3 1.52 0.63
 -4 14 -3 1.83 0.67
 -5 14 -3 7.96 1.09
 -5 14 -3 7.71 1.07
 -6 14 -3 5.18 0.95
 -6 14 -3 3.43 0.87
 -7 14 -3 26.48 1.79
 -7 14 -3 27.54 1.85
 -8 14 -3 0.38 0.57
 -8 14 -3 0.56 0.66
 -9 14 -3 1.6 0.78
 -9 14 -3 0.79 0.72
 -10 14 -3 0.9 0.76
 -10 14 -3 0.04 0.65
 5 13 -3 10.75 1.44
 4 13 -3 1.53 0.73
 4 13 -3 1.87 0.78
 3 13 -3 8.76 1.16
 3 13 -3 10.46 1.27
 2 13 -3 3.39 0.82
 2 13 -3 4.95 0.9
 1 13 -3 3.72 0.77
 1 13 -3 2.96 0.75
 0 13 -3 5.78 0.87
 0 13 -3 7.87 1
 -1 13 -3 1.23 0.55
 -1 13 -3 2.19 0.65
 -2 13 -3 -0.5 0.36
 -2 13 -3 0.1 0.44
 -3 13 -3 0.92 0.51
 -3 13 -3 0.36 0.47
 -4 13 -3 4.01 0.78
 -4 13 -3 3.88 0.78
 -5 13 -3 0.09 0.46
 -5 13 -3 0.03 0.52
 -6 13 -3 1.18 0.58
 -6 13 -3 1.27 0.63
 -7 13 -3 6.52 1.03
 -7 13 -3 7.28 1.04
 -8 13 -3 1.95 0.71
 -8 13 -3 0.4 0.61
 -9 13 -3 7.07 1.17
 -9 13 -3 6.1 1.13
 -10 13 -3 5.96 1.14
 -10 13 -3 7.44 1.25
 -11 13 -3 12.64 1.68
 -11 13 -3 12.32 1.58
 6 12 -3 12.07 1.49
 5 12 -3 6.72 1.1
 4 12 -3 6.91 1.06
 3 12 -3 2.54 0.72
 2 12 -3 1.77 0.61
 2 12 -3 3.05 0.71
 1 12 -3 4.31 0.77
 1 12 -3 4.39 0.78
 0 12 -3 1.13 0.49
 0 12 -3 1.83 0.59
 -1 12 -3 1.1 0.51
 -1 12 -3 -0.03 0.41
 -2 12 -3 1.52 0.58
 -2 12 -3 0.85 0.48
 -3 12 -3 4.37 0.74
 -3 12 -3 4.96 0.8
 -3 12 -3 6 0.81
 -4 12 -3 22.78 1.41
 -4 12 -3 22.83 1.27
 -4 12 -3 23.64 1.43
 -5 12 -3 1.85 0.59
 -5 12 -3 1.71 0.59
 -6 12 -3 3.88 0.8
 -6 12 -3 4.15 0.79
 -7 12 -3 20.71 1.48
 -7 12 -3 20.36 1.5
 -8 12 -3 8.53 1.19
 -8 12 -3 8.74 1.19
 -9 12 -3 7.85 1.22
 -9 12 -3 9.03 1.21
 -10 12 -3 6.85 1.12
 -10 12 -3 5.33 1.13
 -11 12 -3 34.2 2.29
 -11 12 -3 32.65 2.22
 -12 12 -3 20.47 2.14
 -12 12 -3 23.23 2.12
 7 11 -3 0.11 0.65
 6 11 -3 -0.12 0.6
 5 11 -3 6.5 1.02
 4 11 -3 4.89 0.87
 3 11 -3 1.34 0.55
 2 11 -3 1.48 0.55
 2 11 -3 1.43 0.55
 1 11 -3 26.33 1.47
 1 11 -3 29.65 1.52
 1 11 -3 28.6 1.51
 -1 -11 3 28.76 1.35
 0 11 -3 1.22 0.48
 0 11 -3 0.68 0.4
 0 11 -3 0.55 0.42
 0 11 -3 0.46 0.4
 -1 11 -3 12.05 1.04
 -1 11 -3 14.3 1.07
 -1 11 -3 13.64 0.99
 -1 11 -3 11.86 1.06
 -2 11 -3 14.57 1.18
 -2 11 -3 14.23 1.02
 -2 11 -3 14.15 1.05
 -2 11 -3 14.04 1.04
 -2 11 -3 16.03 1.11
 -3 11 -3 0.32 0.38
 -3 11 -3 0.34 0.39
 -3 11 -3 0.3 0.41
 -3 11 -3 0 0.37
 -3 11 -3 0.51 0.42
 -4 11 -3 41.9 1.89
 -4 11 -3 38.05 1.78
 -4 11 -3 42.23 1.88
 -4 11 -3 39.88 1.82
 -4 11 -3 43.57 1.87
 -4 11 -3 43.24 1.69
 -5 11 -3 3.2 0.66
 -5 11 -3 2.83 0.49
 -5 11 -3 2.51 0.62
 -5 11 -3 2.89 0.66
 -5 11 -3 3.81 0.66
 -6 11 -3 5.73 0.87
 -6 11 -3 4.96 0.83
 -6 11 -3 6.33 0.59
 -7 11 -3 3.39 0.79
 -7 11 -3 3.94 0.76
 -8 11 -3 18.47 1.58
 -8 11 -3 18.06 1.56
 -9 11 -3 5.76 1
 -9 11 -3 3.83 0.88
 -10 11 -3 12.09 1.45
 -10 11 -3 17.66 1.69
 -11 11 -3 1.15 0.79
 -11 11 -3 0.72 0.72
 -12 11 -3 8.59 1.47
 -12 11 -3 14.12 1.69
 8 10 -3 9.96 1.44
 7 10 -3 0.44 0.65
 6 10 -3 11.17 1.3
 5 10 -3 5.12 0.9
 4 10 -3 44.83 2.08
 -4 -10 3 46.99 1.92
 3 10 -3 1.46 0.53
 -3 -10 3 1.68 0.45
 2 10 -3 35.88 1.62
 2 10 -3 35.65 1.67
 2 10 -3 34.87 1.64
 -2 -10 3 33.98 1.48
 1 10 -3 10.87 0.98
 1 10 -3 13.23 1.07
 1 10 -3 12.69 0.95
 1 10 -3 11.09 0.98
 -1 -10 3 13.09 0.84
 0 10 -3 61.45 2.22
 0 10 -3 65.49 2.25
 0 10 -3 65.07 2.29
 0 10 -3 65.55 2.27
 -1 10 -3 5.57 0.68
 -1 10 -3 5.25 0.67
 -1 10 -3 6.1 0.74
 -1 10 -3 5.95 0.71
 -2 10 -3 27.94 1.39
 -2 10 -3 27.68 1.37
 -2 10 -3 27.8 1.34
 -2 10 -3 27.17 1.32
 -2 10 -3 25.77 1.27
 -3 10 -3 0.93 0.4
 -3 10 -3 0.75 0.37
 -3 10 -3 0.81 0.41
 -3 10 -3 0.89 0.44
 -3 10 -3 0.42 0.33
 -3 10 -3 0.69 0.43
 -4 10 -3 60.35 2.22
 -4 10 -3 60.99 2.25
 -4 10 -3 58.43 2.01
 -4 10 -3 59.09 2.25
 -4 10 -3 60.65 2.21
 -5 10 -3 0.43 0.4
 -5 10 -3 0.74 0.45
 -5 10 -3 0.57 0.41
 -5 10 -3 0.3 0.28
 -5 10 -3 0.3 0.41
 -6 10 -3 -0.04 0.43
 -6 10 -3 -0.23 0.36
 -6 10 -3 0.9 0.42
 -6 10 -3 -0.17 0.21
 -6 10 -3 0.43 0.44
 6 -10 3 0.13 0.2
 -7 10 -3 1.27 0.52
 -7 10 -3 2.22 0.66
 7 -10 3 1.14 0.36
 -8 10 -3 16.12 1.41
 -8 10 -3 15.42 1.43
 -9 10 -3 1.24 0.7
 -9 10 -3 2.37 0.74
 -10 10 -3 0.76 0.66
 -10 10 -3 1.97 0.74
 -11 10 -3 -0.9 0.63
 -11 10 -3 0.56 0.62
 -12 10 -3 6.92 1.29
 -12 10 -3 6.04 1.25
 -13 10 -3 0.83 0.84
 -13 10 -3 -0.95 0.58
 9 9 -3 13.16 1.6
 8 9 -3 5.33 1.05
 7 9 -3 55.73 2.64
 6 9 -3 8.05 1.07
 5 9 -3 18.86 1.35
 -5 -9 3 22.36 1.28
 4 9 -3 15.37 1.12
 -4 -9 3 14.22 0.99
 3 9 -3 80.56 2.8
 3 9 -3 83.64 2.78
 3 9 -3 80.09 2.79
 -3 -9 3 88.52 2.67
 2 9 -3 18.46 1.1
 2 9 -3 17.95 1.09
 2 9 -3 19.62 1.12
 -2 -9 3 20.11 1.03
 1 9 -3 15.22 0.95
 1 9 -3 11.72 1.12
 1 9 -3 13.95 0.9
 1 9 -3 12.6 0.89
 -1 -9 3 14.47 0.83
 0 9 -3 28.63 1.31
 0 9 -3 30.19 1.56
 0 9 -3 27.57 1.27
 0 9 -3 28.67 1.28
 0 9 -3 28.16 1.27
 -1 9 -3 57 1.99
 -1 9 -3 55.98 1.95
 -1 9 -3 59.36 1.96
 -1 9 -3 57.19 1.95
 -2 9 -3 7.89 0.78
 -2 9 -3 7.03 0.72
 -2 9 -3 8.61 0.81
 -2 9 -3 9.14 0.81
 -2 9 -3 7.82 0.72
 -3 9 -3 0.22 0.35
 -3 9 -3 0.3 0.3
 -3 9 -3 0.05 0.31
 -3 9 -3 -0.11 0.26
 -3 9 -3 -0.24 0.22
 -4 9 -3 1.14 0.4
 -4 9 -3 0.51 0.34
 -4 9 -3 0.5 0.29
 -4 9 -3 0.4 0.34
 -4 9 -3 0.27 0.36
 4 -9 3 0.43 0.25
 -5 9 -3 1.12 0.29
 -5 9 -3 2.03 0.49
 -5 9 -3 1.75 0.49
 -5 9 -3 1.4 0.46
 5 -9 3 2.13 0.24
 -6 9 -3 1.07 0.46
 -6 9 -3 1.22 0.51
 -6 9 -3 2.71 0.58
 6 -9 3 1.93 0.34
 -7 9 -3 5.05 0.77
 -7 9 -3 4.67 0.78
 -7 9 -3 5.22 0.81
 7 -9 3 5.21 0.58
 -8 9 -3 0.82 0.5
 -8 9 -3 0.22 0.47
 -9 9 -3 4.34 0.9
 -9 9 -3 3.29 0.76
 -10 9 -3 2.5 0.74
 -10 9 -3 2.24 0.76
 -11 9 -3 0.34 0.6
 -11 9 -3 0.41 0.64
 -12 9 -3 -0.45 0.73
 -12 9 -3 -0.1 0.62
 -13 9 -3 5.77 1.22
 -13 9 -3 3.89 1.1
 10 8 -3 9.47 1.41
 9 8 -3 7.39 1.19
 8 8 -3 3.54 0.86
 7 8 -3 10.89 1.23
 -7 -8 3 10.71 1.15
 6 8 -3 17.84 1.34
 -6 -8 3 19.25 1.24
 5 8 -3 5.78 0.8
 -5 -8 3 4.81 0.68
 -5 -8 3 6.22 0.64
 4 8 -3 0.2 0.32
 4 8 -3 0.62 0.43
 4 8 -3 0.48 0.41
 -4 -8 3 0.02 0.3
 -4 -8 3 0.19 0.24
 3 8 -3 9.59 0.86
 3 8 -3 9.54 1.02
 3 8 -3 8.73 0.85
 3 8 -3 8.02 0.82
 -3 -8 3 8.72 0.77
 2 8 -3 4.17 0.59
 2 8 -3 4.01 0.55
 2 8 -3 3.81 0.54
 2 8 -3 4.07 0.69
 -2 -8 3 4.83 0.55
 1 8 -3 1.95 0.41
 1 8 -3 1.31 0.36
 1 8 -3 1.5 0.39
 1 8 -3 2.18 0.51
 -1 -8 3 1.75 0.35
 0 8 -3 32.18 1.25
 0 8 -3 34.51 1.6
 0 8 -3 35.38 1.32
 0 8 -3 29.9 1.25
 0 8 -3 29.82 1.26
 -1 8 -3 3.35 0.45
 -1 8 -3 3.95 0.48
 -1 8 -3 3.66 0.47
 -1 8 -3 3.63 0.49
 -2 8 -3 0.85 0.3
 -2 8 -3 1.02 0.32
 -2 8 -3 1.01 0.34
 -2 8 -3 0.54 0.28
 -3 8 -3 0.65 0.32
 -3 8 -3 0.51 0.31
 -3 8 -3 0.46 0.3
 -3 8 -3 0.68 0.32
 -4 8 -3 76.46 2.46
 -4 8 -3 76.89 2.45
 -4 8 -3 77.26 2.2
 -4 8 -3 79.47 2.5
 4 -8 3 78.45 2.29
 -5 8 -3 0.64 0.36
 -5 8 -3 1.76 0.45
 -5 8 -3 2.14 0.49
 -5 8 -3 1.22 0.23
 5 -8 3 1.35 0.36
 5 -8 3 1.11 0.23
 -6 8 -3 3.25 0.62
 -6 8 -3 2.8 0.57
 -6 8 -3 4.11 0.64
 6 -8 3 3.37 0.44
 -7 8 -3 0.47 0.4
 -7 8 -3 -0.41 0.41
 -7 8 -3 -0.2 0.35
 7 -8 3 0.07 0.27
 -8 8 -3 16.31 1.41
 -8 8 -3 16.39 1.41
 -8 8 -3 17.08 1.25
 8 -8 3 14.1 0.95
 -9 8 -3 10.75 1.27
 -9 8 -3 10.58 1.2
 -10 8 -3 2.03 0.74
 -10 8 -3 2.55 0.81
 -11 8 -3 6.03 1.07
 -11 8 -3 6.31 1.19
 -12 8 -3 5.77 1.2
 -12 8 -3 5.01 1.08
 -13 8 -3 2.72 0.94
 -13 8 -3 3.67 1.15
 10 7 -3 3.73 0.99
 -10 -7 3 5.03 1.07
 9 7 -3 0.33 0.6
 -9 -7 3 -0.05 0.64
 8 7 -3 5.92 0.96
 -8 -7 3 5.94 1.05
 -8 -7 3 8.21 1.02
 7 7 -3 11.62 1.22
 -7 -7 3 8.95 1.14
 -7 -7 3 10.79 1.1
 6 7 -3 2.53 0.62
 -6 -7 3 2.15 0.66
 -6 -7 3 3.48 0.65
 5 7 -3 9.32 0.95
 5 7 -3 10.01 0.99
 5 7 -3 10.04 0.97
 -5 -7 3 8.77 0.87
 -5 -7 3 9.36 0.7
 4 7 -3 10.94 1.06
 4 7 -3 9.33 0.87
 4 7 -3 8.84 0.87
 4 7 -3 9.65 0.88
 -4 -7 3 9.67 0.82
 -4 -7 3 9.72 0.62
 3 7 -3 75.21 2.64
 3 7 -3 74.37 2.42
 3 7 -3 73.81 2.41
 3 7 -3 75.14 2.39
 -3 -7 3 75.25 1.95
 -3 -7 3 77.64 2.3
 2 7 -3 31.33 1.27
 2 7 -3 29.56 1.24
 2 7 -3 30.49 1.49
 2 7 -3 31.19 1.27
 -2 -7 3 31.75 1.18
 1 7 -3 70.68 2.1
 1 7 -3 71.77 2.45
 1 7 -3 68.22 2.09
 1 7 -3 69.99 2.1
 -1 -7 3 68.77 1.98
 0 7 -3 17.94 0.83
 0 7 -3 16.78 0.82
 0 7 -3 17 1.07
 0 7 -3 18.29 0.8
 0 7 -3 17.25 0.83
 -1 7 -3 212.94 5.13
 -1 7 -3 207.1 5.1
 -1 7 -3 209.58 5.13
 -1 7 -3 211.69 5.18
 -2 7 -3 68.88 2.02
 -2 7 -3 65.15 2
 -2 7 -3 68.25 1.96
 -2 7 -3 65.98 2.03
 -3 7 -3 67.28 2.07
 -3 7 -3 69.43 2.08
 -3 7 -3 67.2 2.12
 3 -7 3 69.78 1.93
 -4 7 -3 5.88 0.64
 -4 7 -3 5.26 0.38
 -4 7 -3 5.94 0.62
 -4 7 -3 5.86 0.63
 4 -7 3 6.01 0.56
 4 -7 3 5.76 0.3
 -5 7 -3 65.63 2.21
 -5 7 -3 67.07 2.29
 -5 7 -3 64.45 2.25
 5 -7 3 67.84 2.14
 5 -7 3 65.9 1.85
 -6 7 -3 14 1.01
 -6 7 -3 11.44 1.01
 -6 7 -3 12.55 0.9
 6 -7 3 12.13 0.72
 -7 7 -3 47.3 1.96
 -7 7 -3 46.49 2
 -7 7 -3 47.32 2.06
 7 -7 3 47.72 1.71
 -8 7 -3 6.06 0.88
 -8 7 -3 5.05 0.85
 -8 7 -3 5.6 0.84
 8 -7 3 5.46 0.68
 -9 7 -3 7.18 0.98
 -9 7 -3 4.85 0.87
 -9 7 -3 5.89 0.97
 9 -7 3 4.97 0.72
 -10 7 -3 -0.07 0.55
 -10 7 -3 -0.04 0.48
 -11 7 -3 17 1.71
 -11 7 -3 16.3 1.61
 -12 7 -3 -0.05 0.73
 -12 7 -3 -0.34 0.6
 -13 7 -3 0.33 0.67
 -13 7 -3 1.38 0.91
 11 6 -3 2.76 0.91
 10 6 -3 13.96 1.55
 -10 -6 3 12.88 1.48
 -10 -6 3 11.43 1.35
 9 6 -3 0.48 0.56
 -9 -6 3 0.07 0.51
 -9 -6 3 0.61 0.64
 8 6 -3 5.78 0.97
 -8 -6 3 4.38 0.78
 -8 -6 3 5.09 0.91
 7 6 -3 1.94 0.59
 -7 -6 3 0.89 0.46
 -7 -6 3 1.68 0.63
 6 6 -3 37.6 1.77
 6 6 -3 38.3 1.78
 -6 -6 3 37.03 1.66
 -6 -6 3 37.03 1.85
 -6 -6 3 37.87 1.53
 5 6 -3 10.6 0.94
 5 6 -3 8.24 0.87
 5 6 -3 9.34 1.01
 5 6 -3 11.16 0.97
 -5 -6 3 8.92 0.98
 -5 -6 3 10.25 0.88
 -5 -6 3 10.88 0.71
 4 6 -3 24.36 1.18
 4 6 -3 22.85 1.16
 4 6 -3 22.88 1.3
 4 6 -3 21.03 1.12
 -4 -6 3 23.04 1.31
 -4 -6 3 24.03 0.95
 -4 -6 3 22.75 1.08
 3 6 -3 10.02 0.71
 3 6 -3 10.48 0.73
 3 6 -3 12.89 1.05
 3 6 -3 12.37 0.77
 -3 -6 3 11.47 0.52
 -3 -6 3 11.63 0.7
 -3 -6 3 11.83 0.51
 2 6 -3 141.86 3.73
 2 6 -3 146.32 3.76
 2 6 -3 142.23 4.06
 2 6 -3 148.33 3.75
 -2 -6 3 141.27 3.61
 1 6 -3 71.06 2.01
 1 6 -3 69.08 2.34
 1 6 -3 71.01 2.02
 1 6 -3 69.53 1.98
 -1 -6 3 71.89 1.92
 0 6 -3 89.47 2.39
 0 6 -3 90.84 2.78
 0 6 -3 91.29 2.35
 0 6 -3 90.15 2.4
 -1 6 -3 28 0.92
 -1 6 -3 27.55 0.99
 -1 6 -3 27.63 0.96
 -1 6 -3 28.49 1.01
 -2 6 -3 321.07 7.5
 -2 6 -3 321.22 7.47
 -2 6 -3 321.39 7.49
 -3 6 -3 120.42 3.29
 -3 6 -3 126.82 3.26
 -3 6 -3 124.18 3.27
 3 -6 3 127.34 3.15
 -4 6 -3 87.96 2.62
 -4 6 -3 88.12 2.2
 -4 6 -3 90.99 2.65
 -4 6 -3 91.33 2.58
 4 -6 3 88.36 2.23
 4 -6 3 89.27 2.51
 4 -6 3 88.95 2.23
 -5 6 -3 0.43 0.31
 -5 6 -3 0.43 0.32
 -5 6 -3 0.18 0.26
 5 -6 3 0.46 0.24
 5 -6 3 0.38 0.22
 -6 6 -3 27.64 1.36
 -6 6 -3 27.23 1.39
 -6 6 -3 25.31 1.26
 6 -6 3 26.81 1.11
 -7 6 -3 29.75 1.53
 -7 6 -3 28.78 1.57
 -7 6 -3 31.02 1.5
 7 -6 3 31.61 1.32
 -8 6 -3 21.59 1.37
 -8 6 -3 21.96 1.38
 -8 6 -3 18.71 1.36
 8 -6 3 21.63 1.17
 -9 6 -3 3.75 0.78
 -9 6 -3 2.54 0.74
 -9 6 -3 3.2 0.7
 -10 6 -3 0.71 0.63
 -10 6 -3 0.07 0.51
 -11 6 -3 8.86 1.26
 -11 6 -3 9.64 1.32
 -12 6 -3 -0.34 0.57
 -12 6 -3 2.36 0.92
 -13 6 -3 2.72 0.92
 -13 6 -3 1.45 0.91
 12 5 -3 2.01 1
 11 5 -3 1.29 0.76
 -11 -5 3 3.35 0.86
 -11 -5 3 2.55 0.87
 10 5 -3 10.55 1.33
 -10 -5 3 10.17 1.32
 -10 -5 3 9.87 1.23
 9 5 -3 0.61 0.6
 -9 -5 3 0.26 0.58
 -9 -5 3 0.3 0.46
 8 5 -3 0.3 0.47
 -8 -5 3 -0.37 0.37
 -8 -5 3 0.11 0.49
 7 5 -3 0.2 0.47
 7 5 -3 0.19 0.43
 -7 -5 3 0.32 0.35
 -7 -5 3 0.74 0.43
 -7 -5 3 0.29 0.47
 6 5 -3 11.68 1.04
 6 5 -3 11.91 1.07
 6 5 -3 10.31 1.08
 6 5 -3 12.98 1.09
 -6 -5 3 11.83 0.84
 -6 -5 3 10.21 1.06
 -6 -5 3 10.31 0.95
 5 5 -3 12.5 0.91
 5 5 -3 12.5 0.9
 5 5 -3 11.95 0.87
 5 5 -3 13.41 1
 -5 -5 3 12.01 0.83
 -5 -5 3 10.57 1.01
 -5 -5 3 14.09 0.79
 4 5 -3 54.21 2.03
 4 5 -3 51.89 1.84
 4 5 -3 52.12 1.84
 4 5 -3 54.39 1.85
 -4 -5 3 51.73 2.02
 -4 -5 3 53.7 1.62
 -4 -5 3 50.47 1.74
 3 5 -3 8.61 0.62
 3 5 -3 8.39 0.8
 3 5 -3 8.14 0.61
 3 5 -3 8.52 0.61
 -3 -5 3 6.38 0.72
 -3 -5 3 7.51 0.41
 -3 -5 3 8 0.55
 -3 -5 3 8.34 0.44
 2 5 -3 7.68 0.74
 2 5 -3 6.46 0.52
 2 5 -3 6.71 0.49
 2 5 -3 5.6 0.48
 -2 -5 3 6.55 0.44
 1 5 -3 32.1 1.36
 1 5 -3 33.79 1.09
 1 5 -3 33.11 1.05
 1 5 -3 35.36 1.08
 -1 -5 3 34.95 1.01
 0 5 -3 158.44 4.24
 0 5 -3 161.81 3.8
 0 5 -3 162.72 3.76
 0 5 -3 161.14 3.83
 -1 5 -3 91.76 2.26
 -1 5 -3 93.31 2.34
 -1 5 -3 94.17 2.37
 -1 5 -3 94 2.26
 -2 5 -3 1.23 0.22
 -2 5 -3 1.31 0.23
 -2 5 -3 1.75 0.28
 2 -5 3 1.17 0.17
 -3 5 -3 0.34 0.23
 -3 5 -3 0.5 0.24
 -3 5 -3 0.31 0.23
 3 -5 3 0.28 0.18
 -4 5 -3 75.79 2.29
 -4 5 -3 73.21 2.26
 -4 5 -3 75.42 2.22
 4 -5 3 75.81 1.99
 4 -5 3 76.9 2.02
 4 -5 3 76.3 2.22
 -5 5 -3 7 0.73
 -5 5 -3 6.64 0.66
 -5 5 -3 6.96 0.7
 5 -5 3 7.4 0.53
 5 -5 3 8.47 0.72
 5 -5 3 8.94 0.59
 -6 5 -3 13.74 0.96
 -6 5 -3 13.24 0.89
 -6 5 -3 13.84 0.95
 6 -5 3 12.97 0.76
 6 -5 3 13.18 0.89
 -7 5 -3 20.44 1.25
 -7 5 -3 26.43 1.31
 -7 5 -3 25.42 1.39
 7 -5 3 15.18 0.94
 -8 5 -3 2.75 0.68
 -8 5 -3 3.31 0.67
 -8 5 -3 3.11 0.66
 8 -5 3 3.43 0.58
 -9 5 -3 27.04 1.58
 -9 5 -3 26.61 1.68
 -9 5 -3 23.55 1.56
 9 -5 3 24.29 1.4
 -10 5 -3 5.44 1.04
 -10 5 -3 4.1 0.86
 -11 5 -3 30.41 1.98
 -11 5 -3 27.61 1.86
 -12 5 -3 -0.72 0.57
 -12 5 -3 -0.16 0.53
 -13 5 -3 1.61 0.87
 -13 5 -3 0.93 0.85
 12 4 -3 8.08 1.33
 -12 -4 3 7.77 1.25
 11 4 -3 0.17 0.61
 -11 -4 3 0.18 0.73
 -11 -4 3 -0.13 0.53
 10 4 -3 21.68 1.6
 -10 -4 3 18.88 1.71
 -10 -4 3 17.24 1.56
 9 4 -3 6.58 1
 -9 -4 3 8.37 1.13
 -9 -4 3 6.01 0.89
 8 4 -3 6.63 0.96
 8 4 -3 4.55 0.78
 -8 -4 3 5.43 0.78
 -8 -4 3 3.98 0.7
 -8 -4 3 6.14 0.94
 7 4 -3 21.02 1.29
 7 4 -3 20.33 1.3
 -7 -4 3 19.4 1.14
 -7 -4 3 21.59 1.25
 -7 -4 3 21.43 1.37
 6 4 -3 8.83 0.86
 6 4 -3 8.66 0.88
 6 4 -3 9.16 0.9
 -6 -4 3 9.52 0.99
 -6 -4 3 8.96 0.78
 -6 -4 3 10.83 0.95
 5 4 -3 0.03 0.29
 5 4 -3 0.9 0.45
 5 4 -3 0 0.27
 5 4 -3 0.37 0.31
 -5 -4 3 0.01 0.35
 -5 -4 3 0.22 0.26
 -5 -4 3 0.09 0.26
 4 4 -3 1.52 0.43
 4 4 -3 1.75 0.37
 4 4 -3 2.28 0.41
 4 4 -3 1.69 0.38
 -4 -4 3 1.98 0.47
 -4 -4 3 1.6 0.29
 -4 -4 3 1.85 0.32
 -4 -4 3 1.42 0.33
 3 4 -3 33.92 1.23
 3 4 -3 33.63 1.22
 3 4 -3 35.79 1.45
 3 4 -3 34.03 1.22
 -3 -4 3 35.6 1.46
 -3 -4 3 35.42 1.04
 -3 -4 3 34.51 1.18
 -3 -4 3 33.24 1.03
 2 4 -3 0.51 0.19
 2 4 -3 0.27 0.27
 2 4 -3 0.24 0.18
 2 4 -3 0.54 0.2
 -2 -4 3 0.33 0.16
 -2 -4 3 0.41 0.28
 1 4 -3 0.6 0.27
 1 4 -3 0.32 0.13
 1 4 -3 0.17 0.12
 1 4 -3 0.33 0.14
 -1 -4 3 0.04 0.05
 0 4 -3 32.43 0.91
 0 4 -3 35.09 1.26
 -1 4 -3 28.98 0.83
 -2 4 -3 60.79 1.67
 -2 4 -3 61.77 1.58
 -2 4 -3 61.16 1.6
 2 -4 3 61.81 1.56
 -3 4 -3 4.95 0.45
 -3 4 -3 4.55 0.44
 -3 4 -3 4.96 0.42
 -3 4 -3 5.55 0.29
 3 -4 3 5.57 0.28
 3 -4 3 5.68 0.29
 3 -4 3 5.41 0.45
 -4 4 -3 69.55 2.15
 -4 4 -3 69.41 2.12
 -4 4 -3 68.91 2.06
 4 -4 3 68.37 1.9
 4 -4 3 67.96 1.96
 4 -4 3 73.31 2.09
 -5 4 -3 0.66 0.35
 -5 4 -3 0.58 0.32
 -5 4 -3 0.7 0.32
 5 -4 3 1.08 0.34
 5 -4 3 0.86 0.29
 5 -4 3 0.89 0.3
 -6 4 -3 75.79 2.5
 -6 4 -3 78.63 2.58
 -6 4 -3 76.59 2.61
 6 -4 3 79.19 2.5
 -7 4 -3 74.84 2.67
 -7 4 -3 81.14 2.81
 -7 4 -3 78.33 2.64
 7 -4 3 75.25 2.49
 -8 4 -3 164.83 4.99
 -8 4 -3 169.93 4.93
 -8 4 -3 171.8 4.84
 8 -4 3 161.09 4.08
 8 -4 3 163.78 4.66
 -9 4 -3 20.53 1.44
 -9 4 -3 23.46 1.58
 -9 4 -3 21.01 1.45
 9 -4 3 22.3 0.92
 9 -4 3 25.16 1.42
 -10 4 -3 20.7 1.54
 -10 4 -3 19.73 1.74
 10 -4 3 20.53 1.37
 -11 4 -3 10.63 1.3
 -11 4 -3 12.52 1.48
 -12 4 -3 40.17 2.39
 -12 4 -3 38.97 2.4
 -13 4 -3 5.19 1.09
 -13 4 -3 2.71 1.01
 12 3 -3 0.49 0.72
 -12 -3 3 1.61 0.82
 -12 -3 3 2.41 0.83
 11 3 -3 12.83 1.47
 -11 -3 3 14.13 1.46
 -11 -3 3 12.9 1.51
 10 3 -3 1.17 0.61
 -10 -3 3 1.97 0.7
 -10 -3 3 1.4 0.7
 9 3 -3 28.77 1.72
 -9 -3 3 27.2 1.62
 -9 -3 3 26.63 1.67
 8 3 -3 0.26 0.47
 8 3 -3 0 0.41
 -8 -3 3 0.8 0.44
 -8 -3 3 0.13 0.24
 -8 -3 3 0.98 0.54
 7 3 -3 13.84 1.16
 7 3 -3 12.08 1.07
 -7 -3 3 10.93 0.99
 -7 -3 3 11.76 1.12
 6 3 -3 40.41 1.72
 6 3 -3 44.11 1.72
 6 3 -3 40.61 1.72
 -6 -3 3 38.69 1.77
 -6 -3 3 43.71 1.64
 -6 -3 3 42.43 1.68
 5 3 -3 6.37 0.66
 5 3 -3 7.18 0.7
 5 3 -3 5.3 0.62
 -5 -3 3 6.43 0.65
 -5 -3 3 4.92 0.66
 -5 -3 3 5.94 0.58
 4 3 -3 7.62 0.65
 4 3 -3 6.84 0.72
 4 3 -3 8.76 0.62
 4 3 -3 7.56 0.63
 -4 -3 3 7.57 0.52
 -4 -3 3 7.53 0.56
 -4 -3 3 7.18 0.52
 -4 -3 3 8.19 0.77
 3 3 -3 77.13 2.18
 3 3 -3 78.65 2.17
 3 3 -3 78.62 2.4
 3 3 -3 78.79 2.17
 -3 -3 3 76.82 2.12
 -3 -3 3 80.06 2.02
 -3 -3 3 75.86 2.39
 -3 -3 3 79.37 2
 2 3 -3 49.33 1.39
 2 3 -3 48.44 1.36
 2 3 -3 50.43 1.38
 2 3 -3 50.89 1.66
 -2 -3 3 48.77 1.34
 -2 -3 3 51.19 1.68
 1 3 -3 6.01 0.52
 1 3 -3 6.48 0.29
 -1 -3 3 4.96 0.48
 0 3 -3 17.75 0.78
 -1 3 -3 226.26 5.08
 -2 3 -3 1.47 0.22
 -2 3 -3 1.61 0.21
 -2 3 -3 1.77 0.19
 -2 3 -3 1.51 0.2
 2 -3 3 1.61 0.2
 -3 3 -3 11.3 0.61
 -3 3 -3 12.18 0.62
 -3 3 -3 11.78 0.42
 -3 3 -3 11.73 0.57
 3 -3 3 12.29 0.54
 3 -3 3 12.18 0.6
 3 -3 3 11.43 0.49
 -4 3 -3 35.22 1.26
 -4 3 -3 35.08 1.31
 -4 3 -3 35.47 1.35
 4 -3 3 34.96 1.18
 4 -3 3 33.85 1.23
 4 -3 3 34.12 1.25
 4 -3 3 33.43 0.95
 -5 3 -3 159.56 4.35
 -5 3 -3 159.1 4.22
 -5 3 -3 159.02 4.26
 5 -3 3 153.53 3.82
 5 -3 3 159.61 4.19
 5 -3 3 163.7 4.23
 -6 3 -3 25.64 1.32
 -6 3 -3 28.85 1.31
 -6 3 -3 26.73 1.31
 6 -3 3 25.75 0.91
 6 -3 3 24.25 1.15
 -7 3 -3 40.99 1.87
 -7 3 -3 47.69 1.89
 -7 3 -3 43.93 1.87
 7 -3 3 40.8 1.36
 7 -3 3 40.04 1.67
 -8 3 -3 14.57 1.1
 -8 3 -3 12.67 1.15
 -8 3 -3 12.74 1.2
 8 -3 3 14.08 0.75
 8 -3 3 13.18 0.99
 -9 3 -3 59.06 2.5
 -9 3 -3 59.44 2.42
 -9 3 -3 57.72 2.53
 9 -3 3 52.84 1.87
 9 -3 3 58.07 2.34
 -10 3 -3 8.94 1.17
 -10 3 -3 10.22 1.22
 10 -3 3 8.28 1.05
 -11 3 -3 18.23 1.66
 -11 3 -3 16.28 1.66
 -12 3 -3 3.46 0.89
 -12 3 -3 1.48 0.84
 -13 3 -3 11.61 1.58
 -13 3 -3 11.42 1.6
 13 2 -3 2.48 0.9
 -13 -2 3 1.72 0.82
 12 2 -3 0.14 0.64
 -12 -2 3 0.28 0.71
 -12 -2 3 0.58 0.62
 11 2 -3 3.74 0.89
 -11 -2 3 2.62 0.75
 -11 -2 3 4.95 1.03
 10 2 -3 0.41 0.53
 -10 -2 3 -0.06 0.44
 -10 -2 3 -0.08 0.52
 9 2 -3 46.42 2.22
 9 2 -3 42.32 2.09
 -9 -2 3 47.88 2.28
 -9 -2 3 45.4 2.07
 -9 -2 3 51.7 2.21
 8 2 -3 2.67 0.63
 8 2 -3 1.62 0.52
 -8 -2 3 1.49 0.52
 -8 -2 3 2.82 0.6
 -8 -2 3 2.43 0.65
 7 2 -3 13.34 0.98
 7 2 -3 11.53 1.03
 -7 -2 3 11.21 1.1
 -7 -2 3 10.62 0.95
 -7 -2 3 11.14 0.98
 6 2 -3 0.19 0.3
 6 2 -3 0.11 0.29
 6 2 -3 -0.09 0.29
 -6 -2 3 0.01 0.12
 -6 -2 3 0.1 0.27
 -6 -2 3 0.53 0.4
 5 2 -3 9.4 0.71
 5 2 -3 9.55 0.71
 5 2 -3 9.7 0.79
 -5 -2 3 9.97 0.68
 -5 -2 3 10.43 0.69
 -5 -2 3 11.84 0.86
 -5 -2 3 9.3 0.69
 4 2 -3 23.01 1.02
 4 2 -3 24.67 1.03
 4 2 -3 23.57 1.03
 -4 -2 3 25.64 1.19
 -4 -2 3 24.04 0.95
 -4 -2 3 24.27 0.96
 -4 -2 3 24.29 1
 3 2 -3 -0.1 0.17
 3 2 -3 0.24 0.18
 3 2 -3 0.15 0.18
 3 2 -3 0.14 0.24
 -3 -2 3 0.33 0.25
 -3 -2 3 0.16 0.16
 -3 -2 3 0.05 0.15
 -3 -2 3 0.14 0.14
 2 2 -3 1.63 0.3
 2 2 -3 1.29 0.2
 2 2 -3 1.96 0.22
 2 2 -3 1.6 0.21
 -2 -2 3 1.45 0.3
 -2 -2 3 1.35 0.18
 1 2 -3 19.45 0.56
 -1 -2 3 19.33 0.8
 0 2 -3 -0.03 0.12
 0 2 -3 0.14 0.15
 0 -2 3 0.02 0.14
 -1 2 -3 43.88 1.29
 -1 2 -3 42.97 1.11
 1 -2 3 42.85 1.27
 -2 2 -3 42.65 1.2
 -2 2 -3 41.42 1.17
 -2 2 -3 43.93 1.23
 -2 2 -3 40.75 1.21
 2 -2 3 40.52 1.07
 2 -2 3 39.85 1.18
 2 -2 3 41.85 1.2
 2 -2 3 41.11 1.1
 -3 2 -3 15.21 0.71
 -3 2 -3 13.81 0.65
 -3 2 -3 14.35 0.54
 -3 2 -3 13.56 0.7
 3 -2 3 14.13 0.64
 3 -2 3 13.11 0.59
 3 -2 3 14.61 0.68
 3 -2 3 15.06 0.58
 -4 2 -3 2.29 0.4
 -4 2 -3 1.15 0.3
 -4 2 -3 2.4 0.39
 4 -2 3 2 0.26
 4 -2 3 2.6 0.4
 4 -2 3 2.39 0.38
 -5 2 -3 19.16 1.07
 -5 2 -3 20.59 1.05
 -5 2 -3 20.64 1.02
 5 -2 3 20.65 0.81
 5 -2 3 21.25 0.98
 5 -2 3 20.6 1.01
 5 -2 3 18.33 1
 -6 2 -3 41.57 1.72
 -6 2 -3 40.94 1.66
 -6 2 -3 42.61 1.78
 6 -2 3 41.42 1.39
 6 -2 3 41.55 1.62
 -7 2 -3 6.59 0.8
 -7 2 -3 5.54 0.78
 -7 2 -3 6.33 0.81
 7 -2 3 5.84 0.71
 7 -2 3 5.6 0.55
 -8 2 -3 0.3 0.41
 -8 2 -3 0.59 0.46
 -8 2 -3 1.23 0.54
 8 -2 3 0.24 0.4
 8 -2 3 0.24 0.29
 -9 2 -3 2.7 0.69
 -9 2 -3 4.23 0.84
 9 -2 3 3.35 0.53
 9 -2 3 3.19 0.67
 -10 2 -3 0.43 0.54
 -10 2 -3 1.46 0.7
 10 -2 3 0.65 0.51
 10 -2 3 0.69 0.4
 -11 2 -3 0.6 0.7
 -11 2 -3 0.03 0.49
 -12 2 -3 9.88 1.43
 -12 2 -3 8.2 1.22
 -12 2 -3 8.74 1.19
 -13 2 -3 0.14 0.66
 13 1 -3 4.18 1.02
 -13 -1 3 4.1 1.01
 12 1 -3 24.87 1.81
 -12 -1 3 20.45 1.84
 -12 -1 3 21.6 1.99
 11 1 -3 28.74 1.87
 -11 -1 3 28.06 1.91
 -11 -1 3 26.79 1.77
 10 1 -3 9.6 1.18
 -10 -1 3 9.48 1.22
 -10 -1 3 10.33 1.18
 9 1 -3 7.39 0.99
 9 1 -3 7.21 1.04
 -9 -1 3 5.64 0.92
 -9 -1 3 5.5 0.84
 -9 -1 3 5.14 0.84
 8 1 -3 41.61 1.88
 8 1 -3 37.74 1.83
 -8 -1 3 37.55 1.89
 -8 -1 3 37.69 1.77
 -8 -1 3 36.74 1.73
 7 1 -3 95.88 3.12
 7 1 -3 95.45 3.13
 -7 -1 3 95.48 3.03
 -7 -1 3 94.52 3.07
 -7 -1 3 97.8 3.25
 6 1 -3 2.32 0.48
 6 1 -3 3.06 0.53
 6 1 -3 3.25 0.55
 -6 -1 3 3.74 0.65
 -6 -1 3 4.07 0.55
 -6 -1 3 2.49 0.46
 5 1 -3 37.46 1.46
 5 1 -3 37.74 1.45
 5 1 -3 38.11 1.46
 -5 -1 3 36.01 1.42
 -5 -1 3 38.68 1.42
 -5 -1 3 36.25 1.58
 4 1 -3 51.94 1.68
 4 1 -3 51.56 1.66
 4 1 -3 48.59 1.64
 -4 -1 3 53.35 1.63
 -4 -1 3 55.09 1.85
 -4 -1 3 48.83 1.58
 -4 -1 3 50.27 1.63
 3 1 -3 63.49 1.8
 3 1 -3 62.51 1.79
 3 1 -3 60.75 1.8
 -3 -1 3 65.62 1.76
 -3 -1 3 62.47 1.71
 -3 -1 3 61.61 1.95
 -3 -1 3 63.18 1.77
 2 1 -3 12.55 0.52
 2 1 -3 12.87 0.53
 2 1 -3 12.54 0.65
 2 1 -3 12.69 0.51
 -2 -1 3 13.62 0.44
 -2 -1 3 12.15 0.63
 -2 -1 3 12.57 0.51
 -2 -1 3 12.6 0.43
 1 1 -3 12.08 0.61
 1 1 -3 11.49 0.42
 1 1 -3 11.24 0.34
 1 1 -3 11.97 0.55
 1 1 -3 11.89 0.35
 1 1 -3 11.79 0.42
 -1 -1 3 12.81 0.57
 -1 -1 3 11.9 0.38
 0 1 -3 0.65 0.2
 0 1 -3 0.91 0.12
 0 1 -3 0.5 0.15
 0 1 -3 1.07 0.13
 0 -1 3 0.89 0.09
 0 -1 3 0.63 0.16
 0 -1 3 1.65 0.24
 -1 1 -3 152.07 3.58
 -1 1 -3 155.78 3.6
 -1 1 -3 153.02 3.82
 -1 1 -3 155.82 3.62
 -1 1 -3 154.06 3.6
 1 -1 3 156.48 3.52
 1 -1 3 151.05 3.52
 1 -1 3 154.08 3.83
 1 -1 3 155.14 3.58
 -2 1 -3 0.22 0.15
 -2 1 -3 0.46 0.16
 -2 1 -3 1.64 0.25
 -2 1 -3 0.38 0.16
 2 -1 3 0.3 0.15
 2 -1 3 0.43 0.14
 2 -1 3 0.61 0.17
 2 -1 3 0.37 0.16
 -3 1 -3 0.66 0.23
 -3 1 -3 0.55 0.23
 -3 1 -3 0.47 0.18
 -3 1 -3 0.44 0.2
 3 -1 3 -0.01 0.09
 3 -1 3 0.55 0.21
 3 -1 3 0.51 0.18
 3 -1 3 0.78 0.24
 -4 1 -3 4.55 0.52
 -4 1 -3 4.94 0.53
 -4 1 -3 5.43 0.58
 4 -1 3 5.32 0.57
 4 -1 3 5.25 0.46
 4 -1 3 4.86 0.5
 4 -1 3 5.16 0.52
 -5 1 -3 58.22 2
 -5 1 -3 57.36 2.03
 -5 1 -3 55.23 1.92
 5 -1 3 54.92 1.76
 5 -1 3 54.25 1.89
 5 -1 3 57.48 1.98
 5 -1 3 56.31 1.95
 -6 1 -3 -0.18 0.28
 -6 1 -3 -0.07 0.28
 -6 1 -3 0.34 0.35
 6 -1 3 0.24 0.22
 6 -1 3 0.36 0.3
 -7 1 -3 2.98 0.61
 -7 1 -3 5.09 0.74
 -7 1 -3 3.68 0.64
 7 -1 3 4.16 0.64
 7 -1 3 4.69 0.55
 -8 1 -3 0.59 0.48
 -8 1 -3 -0.07 0.39
 -8 1 -3 -0.03 0.34
 8 -1 3 -0.1 0.29
 8 -1 3 0.27 0.38
 -9 1 -3 37.29 1.99
 -9 1 -3 41.92 2.1
 9 -1 3 39.95 1.73
 9 -1 3 42.63 1.99
 -10 1 -3 1 0.59
 -10 1 -3 0.19 0.53
 -10 1 -3 1.28 0.63
 10 -1 3 1.31 0.62
 10 -1 3 1.25 0.53
 -11 1 -3 25.29 1.83
 -11 1 -3 22.15 1.89
 -11 1 -3 24.42 1.55
 -12 1 -3 0.75 0.8
 -12 1 -3 0.59 0.65
 -13 1 -3 21.81 2.12
 13 0 -3 4.73 1.07
 -13 0 3 3.65 0.96
 12 0 -3 27.99 1.9
 -12 0 3 27.04 1.97
 -12 0 3 24.03 1.79
 11 0 -3 7.16 1.1
 -11 0 3 3.82 0.97
 -11 0 3 6.27 1.02
 10 0 -3 74.97 2.95
 -10 0 3 72.14 3.03
 -10 0 3 64.5 2.81
 -10 0 3 70.01 2.82
 9 0 -3 1.12 0.54
 9 0 -3 1.62 0.58
 -9 0 3 1.11 0.51
 -9 0 3 0.93 0.5
 -9 0 3 1.22 0.6
 8 0 -3 31.5 1.62
 8 0 -3 32.73 1.67
 -8 0 3 31.92 1.74
 -8 0 3 30.28 1.6
 -8 0 3 34.2 1.65
 7 0 -3 15.23 1.06
 7 0 -3 16.64 1.08
 7 0 -3 17.39 1.12
 -7 0 3 15.91 1.05
 -7 0 3 16.9 1.07
 -7 0 3 16.49 1.18
 6 0 -3 123.93 3.5
 6 0 -3 115.98 3.47
 6 0 -3 120.68 3.54
 -6 0 3 119.74 3.48
 -6 0 3 120.19 3.44
 -6 0 3 117.41 3.45
 5 0 -3 0.86 0.32
 5 0 -3 0.96 0.31
 5 0 -3 0.4 0.29
 -5 0 3 0.42 0.3
 -5 0 3 0.43 0.3
 -5 0 3 0.22 0.25
 4 0 -3 1 0.3
 4 0 -3 1.18 0.28
 4 0 -3 1.14 0.31
 -4 0 3 0.95 0.28
 -4 0 3 1.27 0.3
 -4 0 3 1.35 0.29
 3 0 -3 4.07 0.4
 3 0 -3 3.73 0.39
 3 0 -3 2.92 0.38
 3 0 -3 3.19 0.37
 -3 0 3 3.71 0.37
 -3 0 3 3.39 0.37
 2 0 -3 23.22 0.95
 2 0 -3 23.36 0.83
 2 0 -3 24.59 0.85
 2 0 -3 24.33 0.84
 2 0 -3 23.2 0.82
 -2 0 3 22.68 0.78
 -2 0 3 22.91 0.77
 -2 0 3 23.13 0.81
 -2 0 3 24.32 0.96
 -2 0 3 23.45 0.82
 1 0 -3 23.2 0.73
 1 0 -3 24.24 0.77
 1 0 -3 23.09 0.77
 1 0 -3 22.72 0.75
 -1 0 3 25.11 0.94
 -1 0 3 22.51 0.73
 -1 0 3 22.91 0.71
 -1 0 3 23.05 0.69
 -1 0 3 23.71 0.76
 -1 0 3 24.49 0.83
 0 0 -3 83.94 2.13
 0 0 -3 85.34 2.14
 0 0 -3 88.75 2.16
 0 0 -3 88.24 2.17
 0 0 -3 86.18 2.37
 0 0 3 85.06 2.12
 0 0 3 86.16 2.09
 0 0 3 87.59 2.37
 0 0 3 86.28 2.14
 0 0 3 89.63 2.11
 0 0 3 84.47 2.12
 -1 0 -3 15.13 0.67
 -1 0 -3 15.19 0.61
 -1 0 -3 16.42 0.63
 -1 0 -3 15.37 0.61
 -1 0 -3 15.16 0.43
 1 0 3 14.86 0.6
 1 0 3 16.5 0.61
 1 0 3 16.15 0.7
 -2 0 -3 38.99 1.25
 -2 0 -3 38.78 1.24
 -2 0 -3 38.61 1.26
 -2 0 -3 38.33 1.25
 2 0 3 36.71 1.2
 2 0 3 37.27 1.23
 2 0 3 38.31 1.26
 2 0 3 40.64 1.27
 -3 0 -3 10.12 0.62
 -3 0 -3 9.89 0.62
 -3 0 -3 8.44 0.56
 -3 0 -3 8.7 0.54
 3 0 3 9.2 0.6
 3 0 3 9.49 0.62
 3 0 3 9.05 0.55
 3 0 3 8.86 0.55
 -4 0 -3 1.3 0.35
 -4 0 -3 0.87 0.34
 -4 0 -3 0.9 0.31
 4 0 3 1.18 0.3
 4 0 3 0.69 0.33
 4 0 3 0.86 0.31
 4 0 3 1.1 0.32
 -5 0 -3 4.18 0.58
 -5 0 -3 3.39 0.52
 -5 0 -3 3.51 0.56
 5 0 3 3 0.45
 5 0 3 2.91 0.52
 5 0 3 3.67 0.53
 5 0 3 4.59 0.6
 -6 0 -3 34.84 1.6
 -6 0 -3 37.37 1.61
 -6 0 -3 35.13 1.63
 6 0 3 36.02 1.47
 6 0 3 37.46 1.59
 -7 0 -3 1.84 0.53
 -7 0 -3 2.1 0.45
 -7 0 -3 2.24 0.58
 -7 0 -3 1.18 0.49
 7 0 3 0.96 0.39
 7 0 3 1.01 0.45
 -8 0 -3 17.05 1.06
 -8 0 -3 13.89 1.3
 -8 0 -3 18.76 1.3
 8 0 3 17.61 1.21
 8 0 3 17.3 1.1
 -9 0 -3 0.91 0.49
 -9 0 -3 -0.3 0.48
 -9 0 -3 0.28 0.45
 9 0 3 0.25 0.44
 9 0 3 0.66 0.42
 -10 0 -3 38.57 1.78
 -10 0 -3 38.37 2.16
 -10 0 -3 39.71 2.15
 10 0 3 34.42 1.83
 10 0 3 38.46 2.04
 -11 0 -3 21.11 1.4
 -11 0 -3 18.34 1.74
 -11 0 -3 19.46 1.85
 -12 0 -3 15.46 1.68
 -13 0 -3 0.44 0.76
 -14 1 3 0.3 0.74
 13 -1 -3 26.52 1.74
 13 -1 -3 24.7 2.11
 -13 1 3 24.68 2.18
 -13 1 3 24.85 2.22
 12 -1 -3 2.56 0.74
 12 -1 -3 2.82 0.85
 -12 1 3 0.3 0.63
 -12 1 3 3.72 1.03
 11 -1 -3 1.82 0.62
 11 -1 -3 2.59 0.78
 -11 1 3 3.06 0.8
 -11 1 3 1.93 0.79
 10 -1 -3 0.47 0.53
 -10 1 3 0.18 0.45
 -10 1 3 0.44 0.55
 9 -1 -3 28.45 1.61
 9 -1 -3 27.34 1.61
 -9 1 3 28.38 1.64
 -9 1 3 28.33 1.61
 8 -1 -3 1.41 0.52
 8 -1 -3 1.17 0.51
 -8 1 3 0.98 0.43
 -8 1 3 1.01 0.46
 7 -1 -3 4.38 0.62
 7 -1 -3 7.02 0.8
 7 -1 -3 5 0.7
 -7 1 3 5.18 0.68
 -7 1 3 5.71 0.72
 6 -1 -3 38.35 1.62
 6 -1 -3 39.29 1.59
 6 -1 -3 40.64 1.62
 6 -1 -3 45.11 1.72
 -6 1 3 38.31 1.62
 -6 1 3 37.33 1.61
 -6 1 3 42.25 1.64
 5 -1 -3 0.53 0.26
 5 -1 -3 0.4 0.29
 5 -1 -3 0.25 0.29
 5 -1 -3 0.31 0.26
 -5 1 3 -0.17 0.25
 -5 1 3 0.26 0.25
 -5 1 3 0.28 0.28
 4 -1 -3 7.79 0.59
 4 -1 -3 8.58 0.69
 4 -1 -3 6.72 0.61
 4 -1 -3 7.29 0.63
 -4 1 3 8.2 0.6
 -4 1 3 7.13 0.61
 -4 1 3 7.89 0.58
 3 -1 -3 32.27 1.22
 3 -1 -3 31.77 1.17
 3 -1 -3 33.45 1.17
 3 -1 -3 33 1.17
 -3 1 3 31.4 1.15
 -3 1 3 33.22 1.16
 -3 1 3 31.39 1.2
 -3 1 3 32.01 1.16
 -3 1 3 31.58 1.14
 2 -1 -3 969.33 21.75
 2 -1 -3 980.92 21.74
 2 -1 -3 980.73 21.74
 2 -1 -3 970.6 21.53
 2 -1 -3 966.18 22.26
 2 -1 -3 985.91 21.54
 -2 1 3 979.7 21.7
 -2 1 3 877.65 21.69
 -2 1 3 960.06 21.51
 -2 1 3 968.95 21.5
 -2 1 3 1000 22.27
 1 -1 -3 6.79 0.4
 1 -1 -3 6.3 0.46
 1 -1 -3 5.37 0.38
 1 -1 -3 4.97 0.36
 1 -1 -3 6.44 0.41
 -1 1 3 6.5 0.38
 -1 1 3 5.49 0.36
 -1 1 3 6.17 0.45
 -1 1 3 5.82 0.39
 0 -1 -3 18.63 0.72
 0 -1 -3 18 0.72
 0 -1 -3 18.55 0.72
 0 -1 -3 18.02 0.8
 0 -1 -3 20.11 0.74
 0 1 3 18.46 0.81
 0 1 3 18.94 0.72
 0 1 3 18.33 0.71
 0 1 3 20.36 0.73
 0 1 3 18.35 0.7
 -1 -1 -3 0.29 0.16
 -1 -1 -3 0.13 0.16
 -1 -1 -3 0.01 0.14
 -1 -1 -3 0.04 0.15
 1 1 3 0.07 0.16
 1 1 3 0.5 0.18
 1 1 3 -0.04 0.15
 1 1 3 0.19 0.14
 -2 -1 -3 72.16 2.09
 -2 -1 -3 70.08 2.06
 -2 -1 -3 69.89 2.1
 -2 -1 -3 72.93 2.07
 2 1 3 69.02 2.03
 2 1 3 69.83 2.1
 2 1 3 73.97 2.08
 2 1 3 70.42 2.05
 -3 -1 -3 15.09 0.82
 -3 -1 -3 13.33 0.48
 -3 -1 -3 14.29 0.79
 -3 -1 -3 12.33 0.73
 3 1 3 12.89 0.73
 3 1 3 13.05 0.76
 3 1 3 12.48 0.77
 3 1 3 13.91 0.76
 -4 -1 -3 0.67 0.23
 -4 -1 -3 0.52 0.34
 -4 -1 -3 0.27 0.28
 -4 -1 -3 0.99 0.34
 4 1 3 0.44 0.28
 4 1 3 1.66 0.42
 4 1 3 0.79 0.31
 4 1 3 0.54 0.29
 -5 -1 -3 0.17 0.29
 -5 -1 -3 -0.11 0.25
 -5 -1 -3 -0.27 0.26
 -5 -1 -3 0.02 0.22
 5 1 3 0.2 0.31
 5 1 3 0.13 0.24
 5 1 3 -0.07 0.27
 -6 -1 -3 5.45 0.54
 -6 -1 -3 4.61 0.67
 -6 -1 -3 3.78 0.61
 -6 -1 -3 3.78 0.66
 6 1 3 4.76 0.68
 6 1 3 4.52 0.62
 -7 -1 -3 7.25 0.93
 -7 -1 -3 6 0.82
 -7 -1 -3 6.67 0.67
 7 1 3 6.21 0.76
 7 1 3 6.93 0.85
 -8 -1 -3 5.11 0.84
 -8 -1 -3 5.7 0.9
 -8 -1 -3 5.76 0.69
 8 1 3 6.08 0.82
 8 1 3 5.77 0.86
 -9 -1 -3 0.05 0.5
 -9 -1 -3 0.76 0.46
 -9 -1 -3 -0.17 0.41
 9 1 3 0.38 0.47
 9 1 3 0.17 0.48
 -10 -1 -3 0.12 0.51
 -10 -1 -3 0.19 0.6
 -10 -1 -3 0.27 0.53
 10 1 3 -0.38 0.47
 -11 -1 -3 2.15 0.78
 -12 -1 -3 3.01 0.95
 -14 2 3 0.1 0.66
 13 -2 -3 2.56 0.76
 13 -2 -3 1.85 0.83
 -13 2 3 1.93 0.79
 -13 2 3 1.02 0.84
 12 -2 -3 0.58 0.66
 12 -2 -3 0.92 0.58
 -12 2 3 0.39 0.59
 11 -2 -3 3.28 0.8
 11 -2 -3 3.87 0.75
 -11 2 3 4.2 0.93
 -11 2 3 3.23 0.79
 10 -2 -3 3.59 0.76
 10 -2 -3 3 0.63
 -10 2 3 3.6 0.82
 -10 2 3 2.99 0.74
 9 -2 -3 29.81 1.49
 9 -2 -3 28.04 1.61
 9 -2 -3 30.51 1.67
 -9 2 3 29.45 1.69
 -9 2 3 25.69 1.58
 8 -2 -3 4.15 0.68
 8 -2 -3 3.71 0.69
 8 -2 -3 4.18 0.61
 -8 2 3 3.2 0.66
 -8 2 3 3.79 0.69
 7 -2 -3 6.59 0.8
 7 -2 -3 5.5 0.73
 7 -2 -3 5.61 0.66
 -7 2 3 5.92 0.77
 -7 2 3 5.41 0.71
 6 -2 -3 112.32 3.33
 6 -2 -3 103.06 3.25
 6 -2 -3 113.83 3.3
 6 -2 -3 109.48 3.21
 -6 2 3 106.48 3.26
 -6 2 3 104.27 3.3
 -6 2 3 113.58 3.33
 5 -2 -3 84.84 2.66
 5 -2 -3 82.99 2.59
 5 -2 -3 86.86 2.66
 5 -2 -3 89.86 2.66
 -5 2 3 88.26 2.64
 -5 2 3 83.43 2.67
 -5 2 3 86.72 2.67
 4 -2 -3 0.66 0.3
 4 -2 -3 0.75 0.3
 4 -2 -3 0.99 0.28
 4 -2 -3 0.82 0.28
 -4 2 3 0.55 0.26
 -4 2 3 0.72 0.27
 -4 2 3 0.97 0.31
 -4 2 3 0.69 0.27
 3 -2 -3 96.82 2.7
 3 -2 -3 97.41 2.77
 3 -2 -3 98.63 2.75
 3 -2 -3 95.6 2.71
 -3 2 3 95.6 2.68
 -3 2 3 95.36 2.69
 -3 2 3 98.39 2.77
 -3 2 3 97.05 2.69
 -3 2 3 98.18 2.71
 -3 2 3 96.61 2.71
 2 -2 -3 305.24 7.34
 2 -2 -3 305.32 7.26
 2 -2 -3 310.65 7.34
 2 -2 -3 313.41 7.34
 2 -2 -3 306.03 7.26
 2 -2 -3 305.6 7.52
 -2 2 3 313.91 7.28
 -2 2 3 309.52 7.25
 -2 2 3 313.29 7.35
 -2 2 3 302.36 7.29
 -2 2 3 311.19 7.52
 1 -2 -3 15.07 0.7
 1 -2 -3 16.41 0.79
 1 -2 -3 15.48 0.71
 1 -2 -3 16.87 0.73
 1 -2 -3 15.34 0.7
 -1 2 3 14.66 0.68
 -1 2 3 15.58 0.7
 -1 2 3 16.65 0.79
 -1 2 3 14.77 0.7
 -1 2 3 16.38 0.72
 0 -2 -3 164.36 4.2
 0 -2 -3 159.99 4.01
 0 -2 -3 160.52 3.98
 0 -2 -3 161.74 4.03
 0 2 3 161.57 4.17
 0 2 3 156.6 3.99
 0 2 3 166.49 4.02
 0 2 3 159.47 3.98
 0 2 3 155.96 3.97
 -1 -2 -3 17.55 0.81
 -1 -2 -3 17.22 0.81
 -1 -2 -3 18.66 0.82
 -1 -2 -3 17.86 0.86
 1 2 3 17.24 0.81
 1 2 3 19.35 0.83
 1 2 3 17.7 0.86
 1 2 3 19.04 0.81
 -2 -2 -3 21.85 0.97
 -2 -2 -3 21.64 1
 -2 -2 -3 22.37 1
 -2 -2 -3 21.75 0.97
 2 2 3 21.94 0.97
 2 2 3 20.7 0.97
 2 2 3 23.97 0.98
 2 2 3 21.5 1
 2 2 3 22.19 0.66
 -3 -2 -3 15.39 0.87
 -3 -2 -3 15.78 0.89
 -3 -2 -3 16.39 0.92
 3 2 3 15.67 0.86
 3 2 3 15.51 0.88
 3 2 3 15.87 0.91
 3 2 3 16.47 0.91
 -4 -2 -3 14.25 0.93
 -4 -2 -3 14.88 0.89
 -4 -2 -3 13.15 0.89
 -4 -2 -3 15.26 0.65
 4 2 3 14.94 0.91
 4 2 3 14.82 0.94
 4 2 3 16.08 0.95
 4 2 3 16.97 1
 -5 -2 -3 5.52 0.7
 -5 -2 -3 5.69 0.68
 -5 -2 -3 5.58 0.5
 -5 -2 -3 6.73 0.78
 5 2 3 5.13 0.67
 5 2 3 6.09 0.7
 5 2 3 5.61 0.72
 -6 -2 -3 5.79 0.57
 -6 -2 -3 5.73 0.78
 -6 -2 -3 6.29 0.79
 -6 -2 -3 6.26 0.82
 6 2 3 6.82 0.81
 6 2 3 4.47 0.68
 -7 -2 -3 0.57 0.44
 -7 -2 -3 0.67 0.4
 -7 -2 -3 0.15 0.31
 7 2 3 0.36 0.4
 7 2 3 0.29 0.42
 -8 -2 -3 0.7 0.48
 -8 -2 -3 1.79 0.63
 -8 -2 -3 1.46 0.47
 8 2 3 1.38 0.58
 8 2 3 1.84 0.58
 -9 -2 -3 4.32 0.68
 -9 -2 -3 5.61 0.97
 -9 -2 -3 3.86 0.85
 9 2 3 3.54 0.81
 -10 -2 -3 4.27 0.9
 -10 -2 -3 4.26 0.96
 -10 -2 -3 4.71 0.78
 10 2 3 5.84 1
 -11 -2 -3 3.63 0.92
 -12 -2 -3 5.55 1.2
 -14 3 3 0.5 0.73
 13 -3 -3 14.78 1.67
 -13 3 3 13.25 1.61
 12 -3 -3 6.45 0.96
 12 -3 -3 5.56 1.02
 -12 3 3 5.8 1.07
 11 -3 -3 7.75 1.11
 11 -3 -3 7.64 0.95
 -11 3 3 6.14 1.04
 -11 3 3 8.69 1.21
 10 -3 -3 1.91 0.63
 10 -3 -3 1.85 0.53
 -10 3 3 1.87 0.63
 -10 3 3 2.36 0.71
 9 -3 -3 62.32 2.27
 9 -3 -3 62.18 2.51
 -9 3 3 56.86 2.48
 -9 3 3 59.29 2.53
 8 -3 -3 50.27 2.11
 8 -3 -3 52.58 1.95
 8 -3 -3 47.9 2.08
 -8 3 3 49.67 2.17
 -8 3 3 49.05 2.14
 7 -3 -3 30.41 1.35
 7 -3 -3 30.71 1.5
 7 -3 -3 31.85 1.54
 -7 3 3 28.94 1.52
 -7 3 3 28.04 1.49
 -7 3 3 30.51 1.5
 6 -3 -3 12.63 0.93
 6 -3 -3 9.96 0.9
 6 -3 -3 10.61 0.93
 6 -3 -3 11.28 0.78
 -6 3 3 13.39 0.96
 -6 3 3 11.86 0.89
 -6 3 3 13.57 0.96
 5 -3 -3 83.77 2.56
 5 -3 -3 82.53 2.64
 5 -3 -3 83.62 2.62
 5 -3 -3 83.82 2.65
 -5 3 3 86.69 2.57
 -5 3 3 81.04 2.66
 -5 3 3 80.93 2.63
 -5 3 3 83.11 2.63
 4 -3 -3 42.52 1.61
 4 -3 -3 43.28 1.63
 4 -3 -3 42.12 1.57
 -4 3 3 43.4 1.63
 -4 3 3 43.45 1.62
 -4 3 3 43.99 1.57
 -4 3 3 43.94 1.62
 -4 3 3 44.72 1.65
 -4 3 3 44 1.62
 3 -3 -3 161.11 4.2
 3 -3 -3 165.48 4.26
 3 -3 -3 154.37 4.27
 3 -3 -3 162.52 4.25
 -3 3 3 159.69 4.2
 -3 3 3 163.74 4.28
 -3 3 3 160.29 4.22
 -3 3 3 160.21 4.23
 -3 3 3 166.55 4.21
 2 -3 -3 15.11 0.79
 2 -3 -3 14.07 0.77
 2 -3 -3 15.12 0.78
 2 -3 -3 13.55 0.75
 2 -3 -3 14.67 0.77
 2 -3 -3 14.63 0.78
 -2 3 3 13.64 0.75
 -2 3 3 14.83 0.79
 -2 3 3 15.12 0.77
 -2 3 3 13.42 0.73
 -2 3 3 13.47 0.74
 1 -3 -3 81.88 2.33
 1 -3 -3 80.18 2.3
 1 -3 -3 77.84 2.41
 1 -3 -3 81.96 2.31
 1 -3 -3 78.99 2.31
 -1 3 3 80.34 2.3
 -1 3 3 80.75 2.39
 -1 3 3 81.1 2.31
 -1 3 3 81.71 2.3
 -1 3 3 79.66 2.31
 0 -3 -3 10.24 0.64
 0 -3 -3 10.82 0.68
 0 -3 -3 11.99 0.67
 0 -3 -3 10.66 0.64
 0 3 3 9.84 0.63
 0 3 3 10.12 0.62
 0 3 3 11.13 0.69
 0 3 3 12.52 0.68
 0 3 3 11.09 0.66
 -1 -3 -3 34.8 1.29
 -1 -3 -3 34.61 1.29
 -1 -3 -3 35.53 1.38
 -1 -3 -3 33.53 1.3
 1 3 3 33.68 1.27
 1 3 3 32.12 1.26
 1 3 3 34.41 1.35
 1 3 3 32.19 1.28
 -2 -3 -3 29.43 1.23
 -2 -3 -3 29.57 1.26
 -2 -3 -3 29.78 1.27
 2 3 3 31.9 1.33
 2 3 3 30.19 1.28
 2 3 3 28.36 0.92
 2 3 3 30.62 1.26
 2 3 3 29.03 1.23
 -3 -3 -3 8.38 0.78
 -3 -3 -3 7.91 0.74
 -3 -3 -3 10.77 0.75
 3 3 3 9.21 0.5
 3 3 3 10.38 0.86
 3 3 3 10.04 0.83
 3 3 3 8.11 0.77
 3 3 3 7.65 0.77
 -4 -3 -3 -0.03 0.31
 -4 -3 -3 0.4 0.3
 -4 -3 -3 0.54 0.34
 4 3 3 0.51 0.33
 4 3 3 -0.02 0.33
 4 3 3 -0.01 0.26
 -5 -3 -3 2.72 0.56
 -5 -3 -3 1.68 0.52
 -5 -3 -3 2.02 0.53
 -5 -3 -3 1.47 0.33
 5 3 3 1.58 0.51
 5 3 3 1.05 0.42
 5 3 3 1.76 0.47
 -6 -3 -3 40.15 1.88
 -6 -3 -3 38.92 1.46
 -6 -3 -3 43.19 1.95
 6 3 3 46.42 1.98
 6 3 3 41.11 1.86
 -7 -3 -3 10.28 1.14
 -7 -3 -3 8.35 1.01
 -7 -3 -3 9.64 0.8
 7 3 3 10.8 1.13
 7 3 3 8.5 1.03
 -8 -3 -3 1.14 0.64
 -8 -3 -3 1.24 0.44
 -8 -3 -3 0.44 0.49
 8 3 3 1.34 0.58
 -9 -3 -3 16.78 1.09
 -9 -3 -3 14.24 1.5
 -9 -3 -3 14.52 1.51
 9 3 3 19.13 1.66
 -10 -3 -3 2.93 0.82
 10 3 3 3.45 0.92
 -11 -3 -3 2.12 0.86
 -14 4 3 1.41 0.81
 -13 4 3 2.79 0.93
 12 -4 -3 5.75 0.87
 12 -4 -3 6.96 1.1
 -12 4 3 9.27 1.29
 11 -4 -3 1.14 0.58
 11 -4 -3 1.34 0.51
 -11 4 3 -1.08 0.49
 -11 4 3 0.17 0.51
 10 -4 -3 18.78 1.19
 10 -4 -3 18.63 1.41
 -10 4 3 20.61 1.52
 -10 4 3 19.85 1.49
 9 -4 -3 11.78 0.9
 9 -4 -3 10.16 1.1
 -9 4 3 8.51 1.08
 -9 4 3 11.25 1.19
 8 -4 -3 36.21 1.77
 8 -4 -3 33.95 1.52
 8 -4 -3 35.83 1.73
 -8 4 3 29.48 1.7
 -8 4 3 36.96 1.81
 7 -4 -3 0.27 0.37
 7 -4 -3 0.3 0.31
 7 -4 -3 0.1 0.35
 -7 4 3 0.62 0.38
 -7 4 3 1.15 0.47
 -7 4 3 0.54 0.38
 6 -4 -3 42.35 1.64
 6 -4 -3 40.15 1.77
 6 -4 -3 39.98 1.73
 6 -4 -3 42.89 1.77
 -6 4 3 41.24 1.77
 -6 4 3 42.47 1.81
 -6 4 3 42.72 1.79
 -6 4 3 39.85 1.58
 5 -4 -3 47.78 1.76
 5 -4 -3 51.58 1.89
 5 -4 -3 49.1 1.88
 5 -4 -3 48.12 1.86
 -5 4 3 49.02 1.87
 -5 4 3 48.32 1.85
 -5 4 3 45.1 1.85
 -5 4 3 50 1.89
 -5 4 3 46.77 1.72
 4 -4 -3 15.69 0.93
 4 -4 -3 15.32 0.88
 4 -4 -3 13.58 0.89
 4 -4 -3 16.4 0.96
 -4 4 3 16.53 0.97
 -4 4 3 15.88 0.95
 -4 4 3 15 0.93
 -4 4 3 15.17 0.94
 -4 4 3 16.44 0.97
 -4 4 3 15.43 0.88
 3 -4 -3 2.88 0.46
 3 -4 -3 1.18 0.34
 3 -4 -3 1.48 0.38
 3 -4 -3 2.14 0.41
 3 -4 -3 1.69 0.37
 -3 4 3 2.09 0.41
 -3 4 3 2.1 0.4
 -3 4 3 2.27 0.4
 -3 4 3 2.51 0.44
 -3 4 3 2.15 0.41
 2 -4 -3 6.51 0.62
 2 -4 -3 6.73 0.65
 2 -4 -3 7.48 0.68
 2 -4 -3 6.33 0.59
 2 -4 -3 6.74 0.64
 2 -4 -3 7.46 0.66
 -2 4 3 8.34 0.62
 -2 4 3 8.35 0.63
 -2 4 3 6.36 0.62
 -2 4 3 6.53 0.6
 -2 4 3 6.76 0.63
 1 -4 -3 28.6 1.25
 1 -4 -3 29.45 1.21
 1 -4 -3 29.8 1.22
 1 -4 -3 29.61 1.2
 1 -4 -3 32.04 1.23
 -1 4 3 29.61 1.21
 -1 4 3 28.38 1.19
 -1 4 3 31.36 1.23
 -1 4 3 29.86 1.26
 -1 4 3 29.15 1.21
 0 -4 -3 5.24 0.57
 0 -4 -3 4.91 0.54
 0 -4 -3 4.66 0.53
 0 -4 -3 5.33 0.61
 0 4 3 4.74 0.53
 0 4 3 4.89 0.54
 0 4 3 5.16 0.54
 0 4 3 5.06 0.59
 0 4 3 4.9 0.55
 -1 -4 -3 2.61 0.45
 -1 -4 -3 2.48 0.43
 -1 -4 -3 2.18 0.43
 -1 -4 -3 2.14 0.45
 1 4 3 2.42 0.45
 1 4 3 2.78 0.45
 1 4 3 3.04 0.49
 1 4 3 2.3 0.42
 -2 -4 -3 5.45 0.62
 -2 -4 -3 5.28 0.63
 -2 -4 -3 5.2 0.61
 2 4 3 5.15 0.63
 2 4 3 4.38 0.59
 2 4 3 5.14 0.6
 2 4 3 5.69 0.66
 2 4 3 5.4 0.45
 -3 -4 -3 103.31 3.16
 -3 -4 -3 102.31 3.13
 -3 -4 -3 104.54 3.11
 3 4 3 97.8 2.68
 3 4 3 101.76 3.12
 3 4 3 105.56 3.26
 3 4 3 103.07 3.15
 3 4 3 99.7 3.1
 -4 -4 -3 26.97 1.38
 -4 -4 -3 28.52 1.37
 -4 -4 -3 26.88 1.38
 4 4 3 25.57 1.38
 4 4 3 24.87 1.34
 4 4 3 26.77 1.07
 4 4 3 30.44 1.48
 -5 -4 -3 6.35 0.82
 -5 -4 -3 5.72 0.75
 5 4 3 6.66 0.86
 5 4 3 7.39 0.84
 5 4 3 6.86 0.86
 -6 -4 -3 1.62 0.54
 -6 -4 -3 2.49 0.65
 6 4 3 1.82 0.58
 -7 -4 -3 58.91 2.54
 -7 -4 -3 59.3 2.55
 -7 -4 -3 60.89 2.07
 7 4 3 59.67 2.52
 -8 -4 -3 12.77 1.35
 -8 -4 -3 13.39 1.37
 -8 -4 -3 13.31 0.96
 8 4 3 14.55 1.4
 -9 -4 -3 3.41 0.87
 9 4 3 1.34 0.69
 -10 -4 -3 4.46 0.99
 -11 -4 -3 1.08 0.74
 -14 5 3 -0.39 0.62
 -13 5 3 -0.88 0.53
 12 -5 -3 6.45 0.87
 12 -5 -3 4.24 0.94
 -12 5 3 4.87 1
 -12 5 3 5.75 1.13
 11 -5 -3 6.96 1.07
 11 -5 -3 5.76 0.8
 -11 5 3 5.38 1.03
 -11 5 3 5.04 1.02
 10 -5 -3 4.56 0.85
 10 -5 -3 4.23 0.68
 -10 5 3 5.44 0.98
 -10 5 3 4.38 0.84
 9 -5 -3 1.82 0.61
 9 -5 -3 1.04 0.44
 -9 5 3 0.97 0.51
 -9 5 3 1.39 0.63
 8 -5 -3 8.8 0.99
 8 -5 -3 10.7 0.92
 -8 5 3 7.94 0.98
 -8 5 3 11.13 1.15
 7 -5 -3 6.7 0.84
 7 -5 -3 7.96 0.78
 7 -5 -3 6.97 0.87
 -7 5 3 5.82 0.79
 -7 5 3 7.53 0.9
 -7 5 3 7.91 0.92
 6 -5 -3 9.57 0.83
 6 -5 -3 8.59 0.89
 6 -5 -3 11.42 1.04
 -6 5 3 9.45 0.97
 -6 5 3 10.06 0.98
 -6 5 3 8.96 0.94
 -6 5 3 9.41 0.82
 5 -5 -3 2.18 0.43
 5 -5 -3 1.07 0.4
 5 -5 -3 1.03 0.4
 5 -5 -3 1.62 0.45
 -5 5 3 1.66 0.4
 -5 5 3 1.46 0.47
 -5 5 3 1.94 0.46
 -5 5 3 1.8 0.45
 -5 5 3 1.71 0.46
 -5 5 3 1.52 0.45
 4 -5 -3 76.93 2.55
 4 -5 -3 85.44 2.65
 4 -5 -3 76.65 2.55
 4 -5 -3 78.68 2.53
 -4 5 3 79.2 2.51
 -4 5 3 80.24 2.58
 -4 5 3 71.86 2.54
 -4 5 3 81.47 2.61
 -4 5 3 82.93 2.62
 3 -5 -3 34.5 1.44
 3 -5 -3 35.77 1.51
 3 -5 -3 34.49 1.45
 3 -5 -3 32.7 1.44
 -3 5 3 34.6 1.47
 -3 5 3 32.66 1.43
 -3 5 3 35.85 1.47
 -3 5 3 35.27 1.46
 -3 5 3 35.15 1.41
 2 -5 -3 54.12 1.86
 2 -5 -3 53.68 1.91
 2 -5 -3 54.94 1.91
 2 -5 -3 49.34 1.83
 2 -5 -3 53.71 1.89
 2 -5 -3 52.48 1.86
 -2 5 3 51.41 1.85
 -2 5 3 53.43 1.89
 -2 5 3 50.75 1.84
 -2 5 3 51.92 1.87
 1 -5 -3 28.7 1.28
 1 -5 -3 28.83 1.27
 1 -5 -3 30.16 1.3
 1 -5 -3 28.92 1.25
 1 -5 -3 28.28 1.32
 -1 5 3 29.56 1.29
 -1 5 3 28.77 1.27
 -1 5 3 26.86 1.26
 -1 5 3 29.7 1.27
 -1 5 3 29.71 1.29
 0 -5 -3 109.53 3.17
 0 -5 -3 108.29 3.34
 0 -5 -3 108.96 3.21
 0 -5 -3 111.15 3.2
 0 5 3 105.12 3.19
 0 5 3 104.69 3.16
 0 5 3 111.61 3.2
 0 5 3 118.49 3.24
 0 5 3 116 3.35
 -1 -5 -3 37.43 1.52
 -1 -5 -3 38.27 1.56
 -1 -5 -3 39.08 1.58
 1 5 3 37.13 1.55
 1 5 3 39.23 1.6
 1 5 3 38.64 1.57
 1 5 3 39.49 1.65
 1 5 3 37.81 1.55
 -2 -5 -3 58.23 2.03
 -2 -5 -3 56.54 2.06
 -2 -5 -3 53.84 2.03
 2 5 3 55.89 2.04
 2 5 3 54.99 1.73
 2 5 3 57.32 2.08
 2 5 3 55.97 2.04
 2 5 3 55.88 2.14
 -3 -5 -3 12.46 0.93
 -3 -5 -3 12.39 0.92
 3 5 3 12.52 1.07
 3 5 3 11.81 0.71
 3 5 3 12.5 0.92
 3 5 3 13.41 1.14
 -4 -5 -3 74.55 2.68
 -4 -5 -3 76.72 2.71
 4 5 3 75.28 2.71
 4 5 3 73.85 2.25
 4 5 3 75.09 2.68
 4 5 3 77.18 2.81
 -5 -5 -3 47.76 2.08
 -5 -5 -3 45 2.05
 5 5 3 50.02 2.13
 -6 -5 -3 -0.11 0.46
 -6 -5 -3 -0.13 0.38
 6 5 3 -0.57 0.38
 -7 -5 -3 3.1 0.76
 -7 -5 -3 1.56 0.6
 7 5 3 2.25 0.68
 8 5 3 8.72 1.18
 -9 -5 -3 16.07 1.65
 9 5 3 15.45 1.58
 -10 -5 -3 -0.7 0.5
 -14 6 3 -0.41 0.72
 -13 6 3 -0.12 0.55
 12 -6 -3 1.39 0.71
 -12 6 3 1.72 0.81
 -12 6 3 0.25 0.66
 11 -6 -3 -0.23 0.38
 11 -6 -3 -0.14 0.5
 -11 6 3 -0.6 0.55
 -11 6 3 0.61 0.55
 10 -6 -3 13.53 1.02
 10 -6 -3 14.75 1.42
 -10 6 3 10.93 1.27
 -10 6 3 12.2 1.38
 9 -6 -3 3.39 0.75
 9 -6 -3 2.88 0.57
 -9 6 3 3.23 0.73
 -9 6 3 1.99 0.68
 8 -6 -3 15.57 1.01
 8 -6 -3 13.28 1.22
 -8 6 3 12.99 1.22
 -8 6 3 13.28 1.31
 7 -6 -3 5.45 0.69
 7 -6 -3 7.84 0.91
 -7 6 3 8.55 0.98
 -7 6 3 7.41 0.93
 -7 6 3 7.6 0.92
 -7 6 3 7.16 0.75
 6 -6 -3 33.2 1.6
 6 -6 -3 32.16 1.43
 6 -6 -3 32.2 1.58
 -6 6 3 32.22 1.42
 -6 6 3 34.72 1.68
 -6 6 3 30.59 1.6
 -6 6 3 29.14 1.56
 -6 6 3 30.98 1.59
 5 -6 -3 12.15 0.84
 5 -6 -3 10.37 0.96
 5 -6 -3 10.53 0.97
 -5 6 3 12.16 1.05
 -5 6 3 11.14 1.03
 -5 6 3 10.63 0.98
 -5 6 3 11.02 1
 -5 6 3 10.06 0.77
 4 -6 -3 58.99 2.13
 4 -6 -3 62.13 2.23
 4 -6 -3 62.43 2.2
 -4 6 3 59.13 2.2
 -4 6 3 63.89 2.26
 -4 6 3 59.09 2.11
 -4 6 3 58.19 2.19
 -4 6 3 60.16 2.2
 3 -6 -3 51.31 2.01
 3 -6 -3 54.31 2.02
 3 -6 -3 52.94 1.97
 3 -6 -3 54.72 1.99
 3 -6 -3 53.87 2
 -3 6 3 55.22 2.04
 -3 6 3 55.35 2.03
 -3 6 3 56.66 1.97
 -3 6 3 53.36 2
 -3 6 3 52.79 1.99
 2 -6 -3 105.12 3.11
 2 -6 -3 103.89 3.22
 2 -6 -3 101.37 3.15
 2 -6 -3 101.88 3.15
 2 -6 -3 104.08 3.1
 2 -6 -3 102.4 3.12
 -2 6 3 107.26 3.16
 -2 6 3 101.36 3.1
 -2 6 3 105.27 3.15
 -2 6 3 101.21 3.15
 -2 6 3 102.69 3.15
 1 -6 -3 -0.12 0.27
 1 -6 -3 -0.07 0.28
 1 -6 -3 -0.14 0.28
 1 -6 -3 -0.04 0.25
 -1 6 3 0.42 0.32
 -1 6 3 0.25 0.28
 -1 6 3 0.03 0.29
 -1 6 3 0.33 0.32
 -1 6 3 0.25 0.28
 0 -6 -3 63.75 2.18
 0 -6 -3 62.4 2.13
 0 -6 -3 63.32 2.18
 0 6 3 64.88 2.2
 0 6 3 57.34 2.19
 0 6 3 57.59 2.12
 0 6 3 60.06 2.16
 0 6 3 59.76 2.15
 -1 -6 -3 17.18 1.06
 -1 -6 -3 16 1.04
 -1 -6 -3 21.2 1.13
 1 6 3 18.42 1.12
 1 6 3 18.38 1.09
 1 6 3 18.39 1.15
 1 6 3 17.91 1.06
 -2 -6 -3 90.28 2.97
 -2 -6 -3 92.08 2.98
 2 6 3 89.55 2.96
 2 6 3 95.69 3.05
 2 6 3 92.55 3.12
 2 6 3 89.38 2.64
 -3 -6 -3 1.51 0.49
 -3 -6 -3 1.72 0.51
 3 6 3 1.73 0.58
 3 6 3 1.16 0.51
 3 6 3 1.95 0.52
 3 6 3 2.22 0.44
 -4 -6 -3 16.87 1.2
 -4 -6 -3 15.2 1.14
 4 6 3 17.39 1.21
 4 6 3 17 0.94
 4 6 3 16.2 1.36
 -5 -6 -3 1.59 0.53
 -5 -6 -3 2.02 0.6
 5 6 3 0.96 0.52
 5 6 3 2.33 0.54
 -6 -6 -3 18.46 1.59
 -6 -6 -3 20.52 1.43
 6 6 3 20.27 1.45
 -7 -6 -3 1.62 0.63
 7 6 3 1.56 0.68
 -8 -6 -3 0.27 0.55
 8 6 3 0.73 0.63
 -9 -6 -3 0.87 0.68
 9 6 3 0.26 0.65
 -10 -6 -3 4.75 1.1
 -13 7 3 0.73 0.75
 -12 7 3 20.06 1.95
 -12 7 3 19.65 1.95
 11 -7 -3 1.9 0.73
 11 -7 -3 1.14 0.51
 -11 7 3 0.81 0.64
 -11 7 3 1.64 0.79
 10 -7 -3 9.33 0.91
 10 -7 -3 8.86 1.14
 -10 7 3 12.62 1.41
 -10 7 3 8 1.14
 9 -7 -3 5.58 0.74
 9 -7 -3 4.92 0.85
 -9 7 3 3.78 0.83
 -9 7 3 3.62 0.81
 8 -7 -3 0.99 0.49
 8 -7 -3 0.74 0.39
 -8 7 3 1.34 0.56
 -8 7 3 0.93 0.54
 -8 7 3 0.77 0.41
 7 -7 -3 2.2 0.51
 7 -7 -3 2.81 0.63
 -7 7 3 1.36 0.57
 -7 7 3 2.79 0.53
 -7 7 3 3.75 0.75
 -7 7 3 2.06 0.61
 6 -7 -3 6.62 0.77
 6 -7 -3 5.52 0.77
 -6 7 3 6.8 0.74
 -6 7 3 7.46 0.91
 -6 7 3 5.21 0.79
 -6 7 3 4.31 0.78
 -6 7 3 7 0.9
 5 -7 -3 37.65 1.74
 5 -7 -3 36.13 1.63
 -5 7 3 40.32 1.66
 -5 7 3 38.65 1.78
 -5 7 3 37.97 1.79
 -5 7 3 39.98 1.8
 4 -7 -3 -0.08 0.28
 4 -7 -3 -0.33 0.28
 -4 7 3 0.18 0.35
 -4 7 3 0.26 0.33
 -4 7 3 0.23 0.31
 -4 7 3 -0.31 0.29
 3 -7 -3 9.27 0.92
 3 -7 -3 11.02 0.99
 3 -7 -3 9.08 0.89
 -3 7 3 9.69 0.94
 -3 7 3 8.78 0.88
 -3 7 3 7.95 0.84
 -3 7 3 11.39 0.84
 2 -7 -3 -0.15 0.33
 2 -7 -3 -0.36 0.24
 2 -7 -3 0.2 0.35
 2 -7 -3 -0.12 0.31
 -2 7 3 0.71 0.36
 -2 7 3 -0.01 0.25
 -2 7 3 0.13 0.36
 -2 7 3 0.16 0.33
 1 -7 -3 51.59 1.99
 1 -7 -3 47.16 2.02
 1 -7 -3 50.55 1.97
 -1 7 3 49.64 1.96
 -1 7 3 50.13 1.97
 -1 7 3 51.35 2.01
 -1 7 3 50.92 2
 0 -7 -3 0.29 0.32
 0 -7 -3 0.49 0.34
 0 7 3 0.42 0.37
 0 7 3 -0.13 0.29
 0 7 3 0.31 0.38
 0 7 3 0.5 0.38
 -1 -7 -3 5.83 0.76
 -1 -7 -3 6.11 0.75
 1 7 3 4.82 0.69
 1 7 3 4.64 0.69
 1 7 3 7.39 0.89
 1 7 3 5.17 0.76
 -2 -7 -3 23.55 1.34
 -2 -7 -3 22.41 1.32
 2 7 3 21.33 1.34
 2 7 3 24.1 1.16
 2 7 3 23.58 1.42
 2 7 3 23.36 1.34
 -3 -7 -3 18.7 1.26
 -3 -7 -3 19.8 1.28
 3 7 3 18.78 1.29
 3 7 3 20.3 1.09
 3 7 3 17.74 1.24
 -4 -7 -3 3.06 0.67
 -4 -7 -3 3.44 0.69
 4 7 3 3.59 0.6
 4 7 3 3.77 0.71
 -5 -7 -3 11.36 1.19
 -5 -7 -3 9.42 1.11
 5 7 3 10.66 0.95
 5 7 3 8.82 1.09
 -6 -7 -3 16.52 1.52
 6 7 3 17.94 1.58
 -7 -7 -3 1.4 0.67
 7 7 3 3.34 0.86
 -8 -7 -3 16.32 1.73
 8 7 3 16.88 1.7
 -9 -7 -3 4.01 1
 -14 8 3 14.61 1.84
 -13 8 3 19.09 1.99
 -12 8 3 -0.67 0.64
 -12 8 3 0.4 0.66
 -11 8 3 1.69 0.72
 -11 8 3 1.24 0.76
 10 -8 -3 0.29 0.42
 10 -8 -3 0.29 0.5
 -10 8 3 -0.61 0.49
 -10 8 3 0.31 0.52
 9 -8 -3 5.55 0.76
 9 -8 -3 4.72 0.87
 -9 8 3 3.27 0.77
 -9 8 3 4.48 0.93
 8 -8 -3 10.6 0.99
 8 -8 -3 12.35 1.26
 -8 8 3 8.53 1.11
 -8 8 3 11.29 0.98
 -8 8 3 11.13 1.27
 7 -8 -3 6.77 0.8
 7 -8 -3 7.09 0.94
 -7 8 3 7.43 0.98
 -7 8 3 7.17 0.99
 -7 8 3 7.8 0.83
 -7 8 3 6.57 0.94
 -7 8 3 7.17 1
 6 -8 -3 4.5 0.68
 6 -8 -3 2.99 0.65
 -6 8 3 3.56 0.68
 -6 8 3 3.33 0.59
 -6 8 3 4.14 0.76
 -6 8 3 4.08 0.74
 5 -8 -3 1.06 0.47
 5 -8 -3 1.19 0.44
 -5 8 3 2.08 0.56
 -5 8 3 1.16 0.52
 -5 8 3 1.28 0.52
 -5 8 3 1.58 0.47
 4 -8 -3 39.37 1.79
 4 -8 -3 40.56 1.83
 -4 8 3 39.83 1.74
 -4 8 3 40.25 1.85
 -4 8 3 39.37 1.83
 -4 8 3 44.07 1.92
 3 -8 -3 14.08 1.04
 3 -8 -3 12.17 1.09
 3 -8 -3 14.82 1.07
 -3 8 3 14.07 1.19
 -3 8 3 14.6 1.07
 -3 8 3 13.98 1.01
 -3 8 3 15.25 1.07
 2 -8 -3 15.23 1.07
 2 -8 -3 14.93 1.08
 2 -8 -3 14.57 1.09
 2 -8 -3 14.98 1.11
 -2 8 3 15.58 1.12
 -2 8 3 15.36 1.06
 -2 8 3 15.13 1.08
 -2 8 3 13.89 1.04
 1 -8 -3 4.02 0.65
 1 -8 -3 4.91 0.71
 -1 8 3 6.2 0.81
 -1 8 3 4.73 0.72
 -1 8 3 6.14 0.82
 -1 8 3 6.26 0.78
 0 -8 -3 1.89 0.5
 0 -8 -3 2.34 0.55
 0 8 3 1.42 0.47
 0 8 3 1.99 0.52
 0 8 3 1.96 0.56
 0 8 3 2.88 0.61
 -1 -8 -3 14.78 1.1
 -1 -8 -3 14.72 1.1
 1 8 3 17.46 1.23
 1 8 3 14.57 1.23
 1 8 3 13.65 1.19
 -2 -8 -3 45.31 2
 -2 -8 -3 40.18 1.91
 2 8 3 41.36 1.95
 2 8 3 44.72 1.77
 2 8 3 42.69 2
 2 8 3 46.42 2.07
 -3 -8 -3 11.08 1.18
 -3 -8 -3 10.09 1.09
 3 8 3 11.46 1.21
 3 8 3 12.16 1
 3 8 3 10.71 1.13
 -4 -8 -3 5.96 0.91
 -4 -8 -3 6.59 0.98
 4 8 3 7.26 0.97
 4 8 3 7.42 0.86
 -5 -8 -3 15.13 1.44
 5 8 3 17.62 1.17
 5 8 3 17.97 1.58
 -6 -8 -3 39.14 2.14
 6 8 3 35.91 2.1
 -7 -8 -3 39.91 2.26
 7 8 3 37.13 2.25
 -8 -8 -3 3.5 0.95
 8 8 3 3.56 1.01
 -13 9 3 6.34 1.32
 -12 9 3 3.55 1.09
 -12 9 3 2.72 0.91
 -11 9 3 0.93 0.76
 -11 9 3 0.05 0.57
 10 -9 -3 0.7 0.47
 -10 9 3 0.63 0.54
 -10 9 3 0.37 0.61
 9 -9 -3 0.97 0.48
 9 -9 -3 1.33 0.59
 -9 9 3 0.75 0.62
 -9 9 3 0.49 0.44
 -9 9 3 1 0.67
 8 -9 -3 1.62 0.66
 8 -9 -3 1.65 0.53
 -8 9 3 2.18 0.57
 -8 9 3 2.33 0.69
 -8 9 3 1.11 0.59
 7 -9 -3 13.75 1.05
 7 -9 -3 15.51 1.39
 -7 9 3 15.31 1.08
 -7 9 3 16.25 1.45
 -7 9 3 14.26 1.39
 6 -9 -3 7.64 0.89
 6 -9 -3 7.18 0.95
 -6 9 3 8.33 1.04
 -6 9 3 9.45 1.11
 -6 9 3 7.7 1
 -6 9 3 9.36 0.96
 5 -9 -3 1.67 0.52
 5 -9 -3 1.81 0.59
 -5 9 3 2.03 0.61
 -5 9 3 1.75 0.5
 -5 9 3 2.21 0.6
 -5 9 3 1.05 0.56
 4 -9 -3 -0.13 0.33
 4 -9 -3 0 0.39
 -4 9 3 -0.12 0.33
 -4 9 3 0.68 0.44
 -4 9 3 -0.19 0.36
 -4 9 3 0.22 0.38
 3 -9 -3 0.86 0.45
 3 -9 -3 0.51 0.44
 -3 9 3 0.78 0.45
 -3 9 3 0.82 0.5
 -3 9 3 0.84 0.45
 -3 9 3 1.34 0.47
 2 -9 -3 1.21 0.51
 2 -9 -3 0.87 0.46
 -2 9 3 1.36 0.46
 -2 9 3 0.73 0.5
 -2 9 3 0.92 0.46
 -2 9 3 0.36 0.42
 1 -9 -3 32.33 1.66
 1 -9 -3 33.97 1.69
 1 -9 -3 34.67 1.72
 -1 9 3 32.53 1.69
 -1 9 3 35.94 1.76
 -1 9 3 33.38 1.75
 0 -9 -3 20.03 1.31
 0 -9 -3 18.94 1.27
 0 9 3 22.42 1.44
 0 9 3 21.31 1.38
 0 9 3 18.36 1.29
 -1 -9 -3 12.36 1.18
 -1 -9 -3 10.77 1.12
 1 9 3 12.99 1.23
 1 9 3 11.9 1.17
 1 9 3 13.16 1.28
 1 9 3 11.21 1.05
 -2 -9 -3 2.35 0.66
 -2 -9 -3 2.53 0.65
 2 9 3 1.27 0.56
 2 9 3 2.67 0.69
 2 9 3 2.55 0.58
 2 9 3 2.79 0.67
 -3 -9 -3 21.71 1.48
 3 9 3 21.61 1.51
 3 9 3 22.18 1.3
 3 9 3 21.38 1.49
 -4 -9 -3 23.97 1.62
 4 9 3 24.62 1.66
 4 9 3 26.53 1.44
 -5 -9 -3 23.82 1.66
 5 9 3 22.39 1.65
 -6 -9 -3 -0.22 0.5
 6 9 3 -0.09 0.62
 -7 -9 -3 19.34 1.86
 7 9 3 19.11 1.87
 -8 -9 -3 7.49 1.29
 8 9 3 7.51 1.3
 -13 10 3 1.17 0.88
 -12 10 3 0.69 0.7
 -12 10 3 0.93 0.9
 -11 10 3 11.53 1.52
 -11 10 3 10.47 1.46
 -10 10 3 6.15 1.15
 -10 10 3 6.3 1.09
 9 -10 -3 30.12 1.58
 -9 10 3 32.21 2.03
 -9 10 3 30.17 1.97
 8 -10 -3 1.54 0.64
 8 -10 -3 0.86 0.47
 -8 10 3 0.74 0.48
 -8 10 3 0.72 0.57
 -8 10 3 1.46 0.64
 7 -10 -3 11.47 1.23
 7 -10 -3 13.02 1.19
 -7 10 3 10.74 1.24
 -7 10 3 13.32 1.17
 -7 10 3 11.61 1.32
 6 -10 -3 3.68 0.76
 6 -10 -3 3.39 0.68
 -6 10 3 3.45 0.77
 -6 10 3 3.75 0.69
 -6 10 3 3.07 0.79
 -6 10 3 3.58 0.78
 5 -10 -3 59.36 2.47
 5 -10 -3 56.45 2.43
 -5 10 3 59.12 2.38
 -5 10 3 56.61 2.5
 -5 10 3 61.3 2.59
 -5 10 3 66.55 2.66
 4 -10 -3 1.12 0.54
 -4 10 3 1.25 0.54
 -4 10 3 1.78 0.65
 -4 10 3 1.3 0.56
 -4 10 3 1.16 0.52
 3 -10 -3 4.79 0.81
 3 -10 -3 5.38 0.84
 -3 10 3 6.48 0.98
 -3 10 3 5.27 0.85
 -3 10 3 5.5 0.81
 -3 10 3 5.13 0.83
 2 -10 -3 0.92 0.49
 2 -10 -3 0.01 0.44
 -2 10 3 -0.04 0.48
 -2 10 3 -0.16 0.43
 -2 10 3 0.34 0.45
 1 -10 -3 10.74 1.14
 1 -10 -3 11.67 1.21
 1 -10 -3 12.56 1.22
 -1 10 3 11.05 1.17
 -1 10 3 10.77 1.17
 -1 10 3 9.4 1.1
 0 -10 -3 25.05 1.5
 0 -10 -3 19.94 1.39
 0 -10 -3 22.77 1.48
 0 10 3 24.34 1.52
 0 10 3 24.56 1.53
 0 10 3 24.47 1.58
 -1 -10 -3 5.33 0.85
 1 10 3 3.65 0.7
 1 10 3 4.05 0.79
 1 10 3 3.85 0.81
 1 10 3 5.42 0.91
 -2 -10 -3 8.83 1.1
 2 10 3 8.26 0.97
 2 10 3 9.44 1.16
 2 10 3 9.62 1.16
 -3 -10 -3 3.65 0.84
 3 10 3 4.31 0.76
 3 10 3 2.81 0.78
 3 10 3 4.56 0.89
 -4 -10 -3 12.61 1.38
 4 10 3 13.61 1.46
 4 10 3 17.03 1.59
 -5 -10 -3 2.19 0.76
 5 10 3 4.23 0.94
 -6 -10 -3 6.19 1.13
 6 10 3 4.26 1.01
 -7 -10 -3 17.42 1.84
 7 10 3 12.29 1.63
 -12 11 3 26.15 2.34
 -12 11 3 24.92 2.32
 -11 11 3 6.7 1.23
 -11 11 3 10.6 1.53
 -10 11 3 23.7 2.04
 -10 11 3 22.43 2
 9 -11 -3 8.64 1
 -9 11 3 8.24 1.24
 8 -11 -3 39.85 1.95
 -8 11 3 41.72 2.29
 -8 11 3 41.99 2.33
 7 -11 -3 2.38 0.66
 -7 11 3 1.43 0.6
 -7 11 3 2.53 0.76
 -7 11 3 1.19 0.55
 -6 11 3 9.34 1.2
 -6 11 3 14.45 1.47
 -6 11 3 11.38 1.15
 -5 11 3 12.2 1.31
 -5 11 3 12.27 1.19
 -5 11 3 11.84 1.3
 -5 11 3 11.71 1.28
 4 -11 -3 12.93 1.28
 -4 11 3 15.74 1.43
 -4 11 3 13.75 1.36
 -4 11 3 9.86 1.16
 3 -11 -3 8.66 1.08
 -3 11 3 11.61 1.27
 -3 11 3 8.46 1.07
 -3 11 3 9.27 1.13
 2 -11 -3 5.1 0.89
 -2 11 3 4.1 0.83
 -2 11 3 5.31 0.9
 1 -11 -3 6.73 0.98
 -1 11 3 4.84 0.88
 -1 11 3 5.51 0.91
 0 -11 -3 10.68 1.25
 0 11 3 9.86 1.18
 0 11 3 10.57 1.21
 -1 -11 -3 1.2 0.57
 1 11 3 2.27 0.71
 1 11 3 2.8 0.74
 -2 -11 -3 0.87 0.57
 2 11 3 0.3 0.52
 2 11 3 0.93 0.66
 -3 -11 -3 5.24 1
 3 11 3 4.22 0.93
 3 11 3 5.78 1.03
 -4 -11 -3 7.93 1.23
 4 11 3 7.67 1.23
 4 11 3 10.12 1.32
 -5 -11 -3 0.15 0.59
 5 11 3 0.19 0.66
 5 11 3 0.31 0.67
 -6 -11 -3 2.68 0.87
 6 11 3 1.36 0.84
 -12 12 3 15.76 1.88
 -12 12 3 18.36 2.03
 -11 12 3 17.43 1.94
 -11 12 3 19.62 1.99
 -10 12 3 2.68 0.96
 -9 12 3 14.15 1.66
 -9 12 3 12.74 1.54
 -8 12 3 14.72 1.61
 -8 12 3 12.74 1.53
 -7 12 3 18.1 1.72
 -7 12 3 21.27 1.81
 -6 12 3 0.1 0.52
 -6 12 3 0.19 0.54
 -5 12 3 0.48 0.6
 -5 12 3 0.07 0.53
 -4 12 3 2.15 0.68
 -4 12 3 1.33 0.65
 3 -12 -3 17.2 1.58
 -3 12 3 15.95 1.53
 -3 12 3 13.82 1.42
 2 -12 -3 0.71 0.51
 -2 12 3 -0.1 0.52
 -2 12 3 -0.22 0.45
 1 -12 -3 4.82 0.9
 -1 12 3 3.78 0.86
 -1 12 3 4.63 0.93
 0 -12 -3 0.28 0.53
 0 12 3 0.41 0.57
 0 12 3 0.6 0.64
 -1 -12 -3 1.47 0.68
 1 12 3 0.36 0.59
 1 12 3 0.44 0.58
 -2 -12 -3 -0.48 0.49
 2 12 3 -0.2 0.58
 2 12 3 -0.28 0.52
 -3 -12 -3 5.37 1.08
 3 12 3 6.47 1.15
 3 12 3 4.72 1.03
 -4 -12 -3 0.71 0.64
 4 12 3 1.14 0.78
 4 12 3 -0.08 0.66
 -11 13 3 1.01 0.8
 -11 13 3 0.89 0.87
 -10 13 3 -0.07 0.76
 -10 13 3 0.84 0.72
 -9 13 3 0.24 0.64
 -9 13 3 -0.67 0.59
 -8 13 3 1.25 0.77
 -8 13 3 2.42 0.85
 -7 13 3 0.74 0.72
 -7 13 3 0.5 0.64
 -6 13 3 7.11 1.14
 -6 13 3 5.59 1.04
 -5 13 3 0.8 0.64
 -5 13 3 0.21 0.62
 -4 13 3 37.16 2.18
 -4 13 3 38.22 2.22
 -3 13 3 7.41 1.17
 -3 13 3 5.76 1.07
 2 -13 -3 2.22 0.76
 -2 13 3 3.26 0.86
 -2 13 3 5.12 1.03
 1 -13 -3 0.5 0.58
 -1 13 3 -0.44 0.57
 -1 13 3 -0.49 0.46
 0 -13 -3 27.59 1.88
 0 13 3 27.84 1.91
 0 13 3 29.44 1.98
 -1 -13 -3 2.73 0.82
 1 13 3 3.59 0.92
 1 13 3 1.94 0.8
 -2 -13 -3 3.75 0.97
 2 13 3 3.63 0.97
 2 13 3 5.32 1.12
 3 13 3 6.04 1.16
 3 13 3 6.13 1.21
 -10 14 3 2.3 0.95
 -10 14 3 5.68 1.27
 -9 14 3 10.84 1.55
 -9 14 3 10.71 1.54
 -8 14 3 0.32 0.74
 -8 14 3 0.01 0.64
 -7 14 3 30.84 2.16
 -7 14 3 31.09 2.14
 -6 14 3 12.69 1.57
 -6 14 3 14.46 1.69
 -5 14 3 19.03 1.85
 -5 14 3 20.09 1.88
 -4 14 3 4.78 1.06
 -4 14 3 4.62 1.01
 -3 14 3 48.88 2.61
 -3 14 3 49.24 2.61
 2 -14 -3 6.5 1.12
 -2 14 3 6.37 1.15
 -2 14 3 5.83 1.12
 1 -14 -3 11.76 1.44
 -1 14 3 15.67 1.69
 -1 14 3 12.37 1.56
 0 14 3 0.42 0.67
 0 14 3 0.58 0.7
 1 14 3 10.26 1.49
 1 14 3 15.07 1.7
 -8 15 3 10.31 1.57
 -7 15 3 4.49 1.16
 -7 15 3 5.15 1.12
 -6 15 3 18.98 1.99
 -6 15 3 21.41 2.05
 -5 15 3 16.41 1.8
 -5 15 3 16.72 1.84
 -4 15 3 10.93 1.5
 -4 15 3 9.21 1.37
 -3 15 3 0.21 0.67
 -3 15 3 1.61 0.84
 -2 15 3 1.54 0.78
 -2 15 3 1.79 0.91
 -1 15 3 7.71 1.34
 -2 16 -4 3.05 0.93
 -2 16 -4 2.6 0.8
 -3 16 -4 14.12 1.51
 -3 16 -4 9.88 1.25
 -4 16 -4 5.09 1.07
 -4 16 -4 3.58 0.87
 -5 16 -4 12.41 1.39
 -5 16 -4 10.87 1.4
 -6 16 -4 2.43 0.81
 -6 16 -4 1.49 0.72
 1 15 -4 14.36 1.45
 1 15 -4 14.76 1.53
 0 15 -4 3.65 0.81
 0 15 -4 3.63 0.95
 -1 15 -4 1.12 0.65
 -1 15 -4 0.72 0.59
 -2 15 -4 1.64 0.72
 -2 15 -4 0.79 0.59
 -3 15 -4 5.78 1.01
 -3 15 -4 5.45 0.92
 -4 15 -4 2.46 0.71
 -4 15 -4 2.49 0.8
 -5 15 -4 1.65 0.69
 -5 15 -4 1.12 0.76
 -6 15 -4 -0.34 0.5
 -6 15 -4 0.41 0.69
 -7 15 -4 1.87 0.78
 -7 15 -4 2.04 0.77
 -8 15 -4 0.71 0.73
 -8 15 -4 -0.62 0.52
 3 14 -4 1.51 0.68
 3 14 -4 1.11 0.65
 2 14 -4 2.01 0.75
 2 14 -4 1.62 0.69
 1 14 -4 0.25 0.5
 1 14 -4 -0.57 0.52
 0 14 -4 10.29 1.2
 0 14 -4 9.6 1.14
 -1 14 -4 0.36 0.52
 -1 14 -4 0.21 0.51
 -2 14 -4 10.55 1.16
 -2 14 -4 9.7 1.12
 -3 14 -4 0.08 0.5
 -3 14 -4 0.27 0.5
 -4 14 -4 2.4 0.68
 -4 14 -4 1.39 0.6
 -5 14 -4 4.04 0.84
 -5 14 -4 5 0.9
 -6 14 -4 0.35 0.59
 -6 14 -4 0.91 0.57
 -7 14 -4 0.67 0.6
 -7 14 -4 0.44 0.62
 -8 14 -4 3.11 0.89
 -9 14 -4 20.11 1.87
 -9 14 -4 14.09 1.55
 -10 14 -4 0.07 0.8
 -10 14 -4 0.77 0.76
 5 13 -4 8.1 1.24
 4 13 -4 -0.29 0.53
 3 13 -4 1.02 0.61
 3 13 -4 1.04 0.64
 2 13 -4 1.02 0.6
[truncated: 700,339 more chars]
