# Supplementary material for: Imine Palladacycles: Synthesis, Structural Analysis and Application in Suzuki–Miyaura Cross Coupling in Semi-Aqueous Media
Source: Molecules. 2022 May 14;27(10):3146. doi: 10.3390/molecules27103146 (PMC9144456; doi:10.3390/molecules27103146)
Supplement: Supplementary file 1 [file molecules-27-03146-s001.zip › 2011vi11bbp10_0m.cif]

data_2011vi11bbp10_0m
_audit_creation_date               2022-03-22
_audit_creation_method
;
Olex2 1.5
(compiled 2021.12.09 svn.r5202d8cf for OlexSys, GUI svn.r6439)
;
_audit_contact_author_address      ?
_audit_contact_author_email        ?
_audit_contact_author_name         ''
_audit_contact_author_phone        ?
_publ_contact_author_id_orcid      ?
_publ_section_references
;
Bourhis, L.J., Dolomanov, O.V., Gildea, R.J., Howard, J.A.K., Puschmann, H.
 (2015). Acta Cryst. A71, 59-75.

Dolomanov, O.V., Bourhis, L.J., Gildea, R.J, Howard, J.A.K. & Puschmann, H.
 (2009), J. Appl. Cryst. 42, 339-341.
;
_chemical_formula_moiety           '2(C32 H30 Br2 Cl2 N2 O6 Pd2)'
_chemical_formula_sum              'C64 H60 Br4 Cl4 N4 O12 Pd4'
_chemical_formula_weight           1964.295
loop_
  _atom_type_symbol
  _atom_type_scat_dispersion_real
  _atom_type_scat_dispersion_imag
  _atom_type_scat_Cromer_Mann_a1
  _atom_type_scat_Cromer_Mann_a2
  _atom_type_scat_Cromer_Mann_a3
  _atom_type_scat_Cromer_Mann_a4
  _atom_type_scat_Cromer_Mann_b1
  _atom_type_scat_Cromer_Mann_b2
  _atom_type_scat_Cromer_Mann_b3
  _atom_type_scat_Cromer_Mann_b4
  _atom_type_scat_Cromer_Mann_c
  _atom_type_scat_source
  _atom_type_scat_dispersion_source
 Br -0.28346 2.55990 17.17890 5.23580 5.63770 3.98510 2.17230 16.57960 0.26090
 41.43280 2.95570 'International Tables Volume C Table 6.1.1.4 (pp. 500-502)'
 'Henke, Gullikson and Davis, At. Data and Nucl. Data Tables, 1993, 54, 2'
 C 0.00347 0.00161 2.31000 1.02000 1.58860 0.86500 20.84390 10.20750 0.56870
 51.65120 0.21560 'International Tables Volume C Table 6.1.1.4 (pp. 500-502)'
 'Henke, Gullikson and Davis, At. Data and Nucl. Data Tables, 1993, 54, 2'
 Cl 0.14873 0.16029 11.46040 7.19640 6.25560 1.64550 0.01040 1.16620 18.51940
 47.77840 -9.55740 'International Tables Volume C Table 6.1.1.4 (pp. 500-502)'
 'Henke, Gullikson and Davis, At. Data and Nucl. Data Tables, 1993, 54, 2'
 H 0.00000 0.00000 0.49300 0.32291 0.14019 0.04081 10.51090 26.12570 3.14236
 57.79970 0.00304 'International Tables Volume C Table 6.1.1.4 (pp. 500-502)'
 'Henke, Gullikson and Davis, At. Data and Nucl. Data Tables, 1993, 54, 2'
 N 0.00653 0.00323 12.21260 3.13220 2.01250 1.16630 0.00570 9.89330 28.99750
 0.58260 -11.52900 'International Tables Volume C Table 6.1.1.4 (pp. 500-502)'
 'Henke, Gullikson and Davis, At. Data and Nucl. Data Tables, 1993, 54, 2'
 O 0.01158 0.00611 3.04850 2.28680 1.54630 0.86700 13.27710 5.70110 0.32390
 32.90890 0.25080 'International Tables Volume C Table 6.1.1.4 (pp. 500-502)'
 'Henke, Gullikson and Davis, At. Data and Nucl. Data Tables, 1993, 54, 2'
 Pd -0.98845 1.01473 19.33190 15.50170 5.29537 0.60584 0.69866 7.98929 25.20520
 76.89860 5.26593 'International Tables Volume C Table 6.1.1.4 (pp. 500-502)'
 'Henke, Gullikson and Davis, At. Data and Nucl. Data Tables, 1993, 54, 2'

_space_group_crystal_system        'monoclinic'
_space_group_IT_number             14
_space_group_name_H-M_alt          'P 1 21/c 1'
_space_group_name_Hall             '-P 2ybc'
loop_
  _space_group_symop_id
  _space_group_symop_operation_xyz
 1 x,y,z
 2 -x,y+1/2,-z+1/2
 3 -x,-y,-z
 4 x,-y-1/2,z-1/2

_symmetry_Int_Tables_number        14
_cell_length_a                     13.9156(3)
_cell_length_b                     3.92009(8)
_cell_length_c                     30.0833(6)
_cell_angle_alpha                  90
_cell_angle_beta                   102.0378(10)
_cell_angle_gamma                  90
_cell_volume                       1604.97(6)
_cell_formula_units_Z              1
_cell_measurement_reflns_used      4951
_cell_measurement_temperature      99.99
_cell_measurement_theta_max        26.482
_cell_measurement_theta_min        2.24
_exptl_absorpt_coefficient_mu      3.825
_exptl_absorpt_correction_T_max    0.7454
_exptl_absorpt_correction_T_min    0.6264
_exptl_absorpt_correction_type     none
_exptl_absorpt_process_details
;
SADABS-2008/1 (Bruker,2008) was used for absorption correction.
wR2(int) was 0.0655 before and 0.0482 after correction.
The Ratio of minimum to maximum transmission is 0.8404.
The \l/2 correction factor is 0.0015.
;
_exptl_crystal_colour              yellow
_exptl_crystal_colour_primary      yellow
_exptl_crystal_density_diffrn      2.032
_exptl_crystal_density_meas        .
_exptl_crystal_description         prism
_exptl_crystal_F_000               956.318
_exptl_crystal_size_max            0.1
_exptl_crystal_size_mid            0.06
_exptl_crystal_size_min            0.04
_diffrn_reflns_av_R_equivalents    0.0501
_diffrn_reflns_av_unetI/netI       0.0387
_diffrn_reflns_Laue_measured_fraction_full  0.9997
_diffrn_reflns_Laue_measured_fraction_max  0.9919
_diffrn_reflns_limit_h_max         17
_diffrn_reflns_limit_h_min         -17
_diffrn_reflns_limit_k_max         4
_diffrn_reflns_limit_k_min         -4
_diffrn_reflns_limit_l_max         37
_diffrn_reflns_limit_l_min         -37
_diffrn_reflns_number              21117
_diffrn_reflns_point_group_measured_fraction_full  0.9997
_diffrn_reflns_point_group_measured_fraction_max  0.9919
_diffrn_reflns_theta_full          25.2417
_diffrn_reflns_theta_max           26.61
_diffrn_reflns_theta_min           1.50
_diffrn_ambient_temperature        99.99
_diffrn_measured_fraction_theta_full  0.9997
_diffrn_measured_fraction_theta_max  0.9919
_diffrn_measurement_device_type    'Bruker APEX-II CCD'
_diffrn_measurement_method         '\f and \w scans'
_diffrn_radiation_monochromator    'graphite'
_diffrn_radiation_type             'Mo K\a'
_diffrn_radiation_wavelength       0.71073
_diffrn_source_current             30.0
_diffrn_source_power               1.5
_diffrn_source_voltage             50.0
_diffrn_standards_number           0
_reflns_Friedel_coverage           0.0
_reflns_limit_h_max                17
_reflns_limit_h_min                -17
_reflns_limit_k_max                4
_reflns_limit_k_min                0
_reflns_limit_l_max                37
_reflns_limit_l_min                0
_reflns_number_gt                  2674
_reflns_number_total               3313
_reflns_threshold_expression       I>=2u(I)
_computing_cell_refinement         'SAINT v7.68A (Bruker, 2009)'
_computing_data_reduction          'SAINT v7.68A (Bruker, 2009)'
_computing_molecular_graphics      'Olex2 1.5 (Dolomanov et al., 2009)'
_computing_publication_material    'Olex2 1.5 (Dolomanov et al., 2009)'
_computing_structure_refinement    'olex2.refine 1.5 (Bourhis et al., 2015)'
_computing_structure_solution      'olex2.solve 1.5 (Bourhis et al., 2015)'
_refine_diff_density_max           0.8099
_refine_diff_density_min           -0.8814
_refine_diff_density_rms           0.2063
_refine_ls_d_res_high              0.7933
_refine_ls_d_res_low               13.6096
_refine_ls_goodness_of_fit_ref     1.0355
_refine_ls_hydrogen_treatment      constr
_refine_ls_matrix_type             full
_refine_ls_number_constraints      24
_refine_ls_number_parameters       211
_refine_ls_number_reflns           3313
_refine_ls_number_restraints       0
_refine_ls_R_factor_all            0.0448
_refine_ls_R_factor_gt             0.0283
_refine_ls_restrained_S_all        1.0355
_refine_ls_shift/su_max            -0.0007
_refine_ls_shift/su_mean           0.0000
_refine_ls_structure_factor_coef   Fsqd
_refine_ls_weighting_details      
 'w=1/[\s^2^(Fo^2^)+(0.0206P)^2^+1.5237P] where P=(Fo^2^+2Fc^2^)/3'
_refine_ls_weighting_scheme        calc
_refine_ls_wR_factor_gt            0.0501
_refine_ls_wR_factor_ref           0.0541
_olex2_refinement_description
;
1.a Aromatic/amide H refined with riding coordinates:
 C9(H4), C12(H9), C7(H10), C5(H13), C13(H14), C10(H16)
1.b Idealised Me refined as rotating group:
 C15(H8a,H8b,H8c), C16(H15a,H15b,H15c), C14(H1a,H1b,H1c)
;
_atom_sites_solution_primary       iterative
loop_
  _atom_site_label
  _atom_site_type_symbol
  _atom_site_fract_x
  _atom_site_fract_y
  _atom_site_fract_z
  _atom_site_U_iso_or_equiv
  _atom_site_adp_type
  _atom_site_occupancy
  _atom_site_refinement_flags_posn
 Pd1 Pd 0.928639(17) 0.81016(7) 0.451245(8) 0.01139(7) Uani 1.000000 .
 Br2 Br 1.25460(2) 0.85397(10) 0.278670(12) 0.02460(10) Uani 1.000000 .
 Cl1 Cl 0.91141(5) 0.9100(2) 0.52566(3) 0.01365(18) Uani 1.000000 .
 O1 O 0.65853(15) 0.3310(6) 0.32068(7) 0.0194(5) Uani 1.000000 .
 O2 O 0.52952(15) 0.1334(6) 0.37600(8) 0.0177(5) Uani 1.000000 .
 O3 O 0.58229(15) 0.2294(6) 0.46700(8) 0.0177(5) Uani 1.000000 .
 N1 N 0.92789(17) 0.7345(7) 0.38381(8) 0.0127(6) Uani 1.000000 .
 C1 C 0.7709(2) 0.5409(9) 0.38591(11) 0.0130(7) Uani 1.000000 .
 C2 C 0.6797(2) 0.3940(9) 0.36669(11) 0.0160(8) Uani 1.000000 .
 C3 C 0.6164(2) 0.2988(9) 0.39459(11) 0.0144(7) Uani 1.000000 .
 C4 C 0.6459(2) 0.3479(9) 0.44164(11) 0.0146(7) Uani 1.000000 .
 C5 C 0.7358(2) 0.5020(9) 0.46050(11) 0.0134(7) Uani 1.000000 .
 H13 H 0.7536(2) 0.5404(9) 0.49234(11) 0.0161(9) Uiso 1.000000 R
 C6 C 0.7984(2) 0.5978(8) 0.43293(11) 0.0115(7) Uani 1.000000 .
 C7 C 0.8443(2) 0.6179(8) 0.36091(11) 0.0142(7) Uani 1.000000 .
 H10 H 0.8330(2) 0.5859(8) 0.32893(11) 0.0171(9) Uiso 1.000000 R
 C8 C 1.0059(2) 0.7913(8) 0.36072(11) 0.0122(7) Uani 1.000000 .
 C9 C 0.9898(2) 0.9515(9) 0.31866(11) 0.0141(7) Uani 1.000000 .
 H4 H 0.9268(2) 1.0433(9) 0.30597(11) 0.0169(9) Uiso 1.000000 R
 C10 C 1.0649(2) 0.9782(9) 0.29515(11) 0.0149(7) Uani 1.000000 .
 H16 H 1.0539(2) 1.0876(9) 0.26635(11) 0.0179(9) Uiso 1.000000 R
 C11 C 1.1559(2) 0.8447(9) 0.31391(11) 0.0147(7) Uani 1.000000 .
 C12 C 1.1748(2) 0.6953(9) 0.35673(11) 0.0153(7) Uani 1.000000 .
 H9 H 1.2385(2) 0.6114(9) 0.36973(11) 0.0184(9) Uiso 1.000000 R
 C13 C 1.0992(2) 0.6706(9) 0.38022(11) 0.0147(7) Uani 1.000000 .
 H14 H 1.1111(2) 0.5711(9) 0.40966(11) 0.0177(9) Uiso 1.000000 R
 C14 C 0.5756(3) 0.5130(11) 0.29541(12) 0.0273(9) Uani 1.000000 .
 H1a H 0.5721(10) 0.481(5) 0.26280(12) 0.0409(14) Uiso 1.000000 GR
 H1b H 0.5153(3) 0.426(4) 0.3033(6) 0.0409(14) Uiso 1.000000 GR
 H1c H 0.5826(9) 0.7564(13) 0.3028(6) 0.0409(14) Uiso 1.000000 GR
 C15 C 0.4420(2) 0.3195(10) 0.37939(12) 0.0218(8) Uani 1.000000 .
 H8a H 0.3854(3) 0.222(4) 0.3583(6) 0.0327(12) Uiso 1.000000 GR
 H8b H 0.4314(9) 0.304(5) 0.4105(2) 0.0327(12) Uiso 1.000000 GR
 H8c H 0.4497(7) 0.5594(15) 0.3717(7) 0.0327(12) Uiso 1.000000 GR
 C16 C 0.6123(2) 0.2615(9) 0.51516(11) 0.0210(8) Uani 1.000000 .
 H15a H 0.6215(15) 0.5032(10) 0.52326(12) 0.0315(12) Uiso 1.000000 GR
 H15b H 0.5617(8) 0.164(5) 0.52969(12) 0.0315(12) Uiso 1.000000 GR
 H15c H 0.6743(9) 0.139(5) 0.52559(14) 0.0315(12) Uiso 1.000000 GR

loop_
  _atom_site_aniso_label
  _atom_site_aniso_U_11
  _atom_site_aniso_U_22
  _atom_site_aniso_U_33
  _atom_site_aniso_U_12
  _atom_site_aniso_U_13
  _atom_site_aniso_U_23
 Pd1 0.00869(11) 0.01545(14) 0.00980(13) -0.00227(11) 0.00137(9) -0.00016(12)
 Br2 0.02195(18) 0.0332(2) 0.0222(2) -0.00212(17) 0.01281(15) 0.00201(18)
 Cl1 0.0116(4) 0.0187(5) 0.0108(4) -0.0038(3) 0.0027(3) 0.0003(3)
 O1 0.0136(11) 0.0304(15) 0.0134(12) -0.0002(11) 0.0008(9) -0.0072(12)
 O2 0.0091(11) 0.0180(14) 0.0250(14) -0.0017(10) 0.0012(10) -0.0068(11)
 O3 0.0127(11) 0.0239(14) 0.0167(12) -0.0050(10) 0.0037(9) -0.0013(11)
 N1 0.0120(13) 0.0158(17) 0.0104(14) -0.0002(12) 0.0025(11) -0.0007(12)
 C1 0.0112(15) 0.0128(18) 0.0146(18) 0.0008(14) 0.0019(14) 0.0011(15)
 C2 0.0152(16) 0.018(2) 0.0151(18) 0.0015(14) 0.0025(14) -0.0039(15)
 C3 0.0085(14) 0.0149(18) 0.0192(18) -0.0018(14) 0.0015(13) -0.0021(16)
 C4 0.0097(15) 0.0139(19) 0.0210(19) 0.0003(14) 0.0050(13) 0.0009(16)
 C5 0.0131(17) 0.0129(19) 0.0131(18) 0.0010(14) 0.0005(14) -0.0017(14)
 C6 0.0106(15) 0.0090(18) 0.0139(18) 0.0009(13) 0.0001(13) 0.0013(14)
 C7 0.0150(16) 0.014(2) 0.0132(18) 0.0039(14) 0.0011(14) -0.0023(14)
 C8 0.0141(15) 0.0119(18) 0.0108(16) -0.0039(14) 0.0034(13) -0.0032(14)
 C9 0.0148(16) 0.0136(18) 0.0127(18) 0.0007(14) -0.0003(14) -0.0021(15)
 C10 0.0203(17) 0.0136(19) 0.0110(18) -0.0018(15) 0.0036(14) 0.0012(15)
 C11 0.0156(16) 0.0147(19) 0.0160(18) -0.0063(14) 0.0081(14) -0.0042(15)
 C12 0.0129(15) 0.0155(18) 0.0177(18) -0.0033(14) 0.0034(13) -0.0025(16)
 C13 0.0158(15) 0.0175(19) 0.0105(16) -0.0001(15) 0.0018(13) 0.0011(16)
 C14 0.028(2) 0.031(2) 0.019(2) 0.0058(18) -0.0034(16) -0.0025(18)
 C15 0.0094(15) 0.028(2) 0.028(2) 0.0011(16) 0.0020(14) -0.0055(18)
 C16 0.0203(17) 0.024(2) 0.0212(19) -0.0068(16) 0.0092(15) 0.0008(16)

loop_
  _geom_bond_atom_site_label_1
  _geom_bond_atom_site_label_2
  _geom_bond_distance
  _geom_bond_site_symmetry_2
  _geom_bond_publ_flag
 Pd1 Cl1 2.4485(8) 3_776 ?
 Pd1 Cl1 2.3338(8) . ?
 Pd1 N1 2.048(3) . ?
 Pd1 C6 1.966(3) . ?
 Br2 C11 1.902(3) . ?
 O1 C2 1.376(4) . ?
 O1 C14 1.433(4) . ?
 O2 C3 1.383(4) . ?
 O2 C15 1.441(4) . ?
 O3 C4 1.365(4) . ?
 O3 C16 1.427(4) . ?
 N1 C7 1.304(4) . ?
 N1 C8 1.423(4) . ?
 C2 C1 1.404(4) . ?
 C2 C3 1.389(4) . ?
 C3 C4 1.402(5) . ?
 C4 C5 1.398(4) . ?
 C5 H13 0.9500 . ?
 C6 C1 1.404(4) . ?
 C6 C5 1.375(4) . ?
 C7 C1 1.422(4) . ?
 C7 H10 0.9500 . ?
 C8 C13 1.392(4) . ?
 C9 C8 1.388(4) . ?
 C9 H4 0.9500 . ?
 C9 C10 1.383(4) . ?
 C10 H16 0.9500 . ?
 C11 C10 1.378(4) . ?
 C12 C11 1.389(5) . ?
 C12 H9 0.9500 . ?
 C12 C13 1.388(4) . ?
 C13 H14 0.9500 . ?
 C14 H1a 0.9800 . ?
 C14 H1b 0.9800 . ?
 C14 H1c 0.9800 . ?
 C15 H8a 0.9800 . ?
 C15 H8b 0.9800 . ?
 C15 H8c 0.9800 . ?
 C16 H15a 0.9800 . ?
 C16 H15b 0.9800 . ?
 C16 H15c 0.9800 . ?

loop_
  _geom_angle_atom_site_label_1
  _geom_angle_atom_site_label_2
  _geom_angle_atom_site_label_3
  _geom_angle
  _geom_angle_site_symmetry_1
  _geom_angle_site_symmetry_3
  _geom_angle_publ_flag
 N1 Pd1 Cl1 173.79(7) . . ?
 N1 Pd1 Cl1 99.35(7) . 3_776 ?
 C6 Pd1 Cl1 93.83(9) . . ?
 C6 Pd1 Cl1 178.38(9) . 3_776 ?
 C6 Pd1 N1 81.20(11) . . ?
 C14 O1 C2 115.1(3) . . ?
 C15 O2 C3 114.5(2) . . ?
 C16 O3 C4 116.8(2) . . ?
 C7 N1 Pd1 113.2(2) . . ?
 C7 N1 C8 118.9(3) . . ?
 C8 N1 Pd1 127.9(2) . . ?
 C6 C1 C2 120.9(3) . . ?
 C7 C1 C2 123.8(3) . . ?
 C7 C1 C6 115.1(3) . . ?
 C1 C2 O1 118.3(3) . . ?
 C1 C2 C3 119.6(3) . . ?
 C3 C2 O1 122.0(3) . . ?
 C2 C3 O2 119.5(3) . . ?
 C4 C3 O2 121.3(3) . . ?
 C4 C3 C2 119.0(3) . . ?
 C3 C4 O3 115.5(3) . . ?
 C5 C4 O3 123.3(3) . . ?
 C5 C4 C3 121.2(3) . . ?
 C4 C5 C6 119.9(3) . . ?
 H13 C5 C4 120.03(19) . . ?
 H13 C5 C6 120.03(19) . . ?
 C1 C6 Pd1 113.0(2) . . ?
 C5 C6 Pd1 127.6(2) . . ?
 C5 C6 C1 119.4(3) . . ?
 C1 C7 N1 117.0(3) . . ?
 C1 C7 H10 121.48(19) . . ?
 H10 C7 N1 121.48(18) . . ?
 C9 C8 N1 121.4(3) . . ?
 C13 C8 N1 118.7(3) . . ?
 C13 C8 C9 119.8(3) . . ?
 C8 C9 H4 119.84(18) . . ?
 C10 C9 C8 120.3(3) . . ?
 C10 C9 H4 119.8(2) . . ?
 H16 C10 C9 120.3(2) . . ?
 H16 C10 C11 120.32(19) . . ?
 C11 C10 C9 119.4(3) . . ?
 C10 C11 Br2 118.2(3) . . ?
 C10 C11 C12 121.3(3) . . ?
 C12 C11 Br2 120.4(2) . . ?
 C11 C12 H9 120.51(18) . . ?
 C13 C12 C11 119.0(3) . . ?
 C13 C12 H9 120.51(19) . . ?
 C12 C13 C8 120.1(3) . . ?
 H14 C13 C8 119.95(18) . . ?
 H14 C13 C12 119.95(19) . . ?
 H1a C14 O1 109.5 . . ?
 H1b C14 O1 109.5 . . ?
 H1b C14 H1a 109.5 . . ?
 H1c C14 O1 109.5 . . ?
 H1c C14 H1a 109.5 . . ?
 H1c C14 H1b 109.5 . . ?
 H8a C15 O2 109.5 . . ?
 H8b C15 O2 109.5 . . ?
 H8b C15 H8a 109.5 . . ?
 H8c C15 O2 109.5 . . ?
 H8c C15 H8a 109.5 . . ?
 H8c C15 H8b 109.5 . . ?
 H15a C16 O3 109.5 . . ?
 H15b C16 O3 109.5 . . ?
 H15b C16 H15a 109.5 . . ?
 H15c C16 O3 109.5 . . ?
 H15c C16 H15a 109.5 . . ?
 H15c C16 H15b 109.5 . . ?

loop_
  _geom_torsion_atom_site_label_1
  _geom_torsion_atom_site_label_2
  _geom_torsion_atom_site_label_3
  _geom_torsion_atom_site_label_4
  _geom_torsion
  _geom_torsion_site_symmetry_1
  _geom_torsion_site_symmetry_2
  _geom_torsion_site_symmetry_3
  _geom_torsion_site_symmetry_4
  _geom_torsion_publ_flag
 Pd1 N1 C7 C1 -4.1(2) . . . . ?
 Pd1 N1 C8 C9 -135.9(3) . . . . ?
 Pd1 N1 C8 C13 46.7(3) . . . . ?
 Pd1 C6 C1 C2 -179.4(2) . . . . ?
 Pd1 C6 C1 C7 5.2(3) . . . . ?
 Pd1 C6 C5 C4 -178.9(3) . . . . ?
 Br2 C11 C10 C9 175.2(3) . . . . ?
 Br2 C11 C12 C13 -175.4(3) . . . . ?
 O1 C2 C1 C6 -177.3(3) . . . . ?
 O1 C2 C1 C7 -2.3(4) . . . . ?
 O1 C2 C3 O2 0.5(4) . . . . ?
 O1 C2 C3 C4 175.3(3) . . . . ?
 O2 C3 C2 C1 -175.7(3) . . . . ?
 O2 C3 C4 O3 -1.5(3) . . . . ?
 O2 C3 C4 C5 177.2(3) . . . . ?
 O3 C4 C3 C2 -176.2(3) . . . . ?
 O3 C4 C5 C6 176.4(3) . . . . ?
 N1 C7 C1 C6 -0.6(3) . . . . ?
 N1 C8 C9 C10 -174.5(3) . . . . ?
 N1 C8 C13 C12 174.4(3) . . . . ?
 C2 C1 C6 C5 1.3(4) . . . . ?
 C2 C1 C7 N1 -175.9(3) . . . . ?
 C2 C3 C4 C5 2.5(4) . . . . ?
 C6 C5 C4 C3 -2.2(4) . . . . ?
 C8 C13 C12 C11 0.6(4) . . . . ?
 C9 C8 C13 C12 -3.1(4) . . . . ?
 C9 C10 C11 C12 -2.5(4) . . . . ?

loop_
  _diffrn_refln_index_h
  _diffrn_refln_index_k
  _diffrn_refln_index_l
  _diffrn_refln_intensity_net
  _diffrn_refln_intensity_u
  _diffrn_refln_scale_group_code
 1 0 0 2383.55 45.6 1
 1 0 0 2321.87 45.78 5
 -1 0 0 2287.07 45.77 5
 -1 0 0 2355.94 45.53 1
 2 0 0 185.987 7.077 5
 2 0 0 213.891 7.408 1
 2 0 0 215.835 7.086 5
 -2 0 0 203.173 7.157 5
 -2 0 0 216.284 7.067 1
 -2 0 0 202.67 7.248 1
 -2 0 0 213.555 6.849 5
 2 0 0 204.751 7.16 1
 -3 0 0 237.133 10.318 1
 3 0 0 270.189 11.067 1
 -3 0 0 245.621 10.488 5
 -3 0 0 240.735 10.67 1
 -3 0 0 218.961 11.171 5
 3 0 0 230.255 10.603 5
 3 0 0 256.486 11.595 5
 3 0 0 211.552 10.482 1
 4 0 0 6.03084 7.35905 1
 -4 0 0 3.87199 6.80414 5
 -4 0 0 4.797 10.8006 3
 -4 0 0 3.49753 6.90742 1
 -4 0 0 13.9343 7.9953 1
 4 0 0 11.7115 7.5766 1
 4 0 0 9.98814 8.74712 5
 -4 0 0 5.78019 8.56013 5
 4 0 0 10.0482 7.7329 5
 5 0 0 559.704 19.907 1
 5 0 0 582.106 20.171 5
 5 0 0 606.457 22.038 5
 -5 0 0 568.695 20.251 5
 -5 0 0 578.52 18.923 5
 5 0 0 578.349 19.764 1
 -5 0 0 571.982 20.077 1
 -5 0 0 538.949 19.686 1
 -6 0 0 5201.21 105.44 1
 -6 0 0 5179.24 104.77 2
 6 0 0 5181.96 105.58 1
 6 0 0 5146.82 105.3 5
 -6 0 0 5257.44 104.56 5
 6 0 0 5111.48 105.56 1
 -6 0 0 5263.49 105.9 1
 -6 0 0 4992.69 104.97 5
 -7 0 0 1374.79 36.12 2
 -7 0 0 1364.73 35.3 5
 -7 0 0 1380.22 34.35 5
 7 0 0 1399.23 35.8 1
 7 0 0 1331.04 35.97 1
 7 0 0 1376 35.74 5
 -7 0 0 1384.29 36.07 1
 -7 0 0 1435.26 36.63 1
 8 0 0 234.933 16.34 5
 -8 0 0 199.251 13.108 5
 -8 0 0 234.144 15.424 1
 -8 0 0 215.299 15.849 1
 -8 0 0 196.09 15.172 5
 8 0 0 212.272 15.529 1
 -8 0 0 237.536 15.72 2
 -9 0 0 308.234 20.143 5
 -9 0 0 312.407 22.228 1
 9 0 0 274.088 19.96 1
 -9 0 0 342.087 19.41 2
 -9 0 0 321.838 21.577 1
 9 0 0 307.064 22.832 5
 -9 0 0 291.642 22.107 5
 10 0 0 425.448 25.384 5
 -10 0 0 450.108 22.938 5
 -10 0 0 417.007 25.064 5
 10 0 0 470.12 24.603 1
 -10 0 0 407.692 23.893 1
 -10 0 0 416.427 24.642 1
 -10 0 0 475.468 26.179 2
 11 0 0 510.901 27.054 1
 11 0 0 583.102 28.694 5
 -11 0 0 496.63 26.413 5
 -11 0 0 493.281 26.461 1
 -11 0 0 580.789 28.817 2
 -12 0 0 2015.4 53.46 2
 -12 0 0 1941.58 54.13 1
 -12 0 0 2015.37 51.23 5
 12 0 0 1948.11 53.38 5
 12 0 0 1974.75 53.97 1
 -13 0 0 544.296 28.974 2
 13 0 0 539.827 29.876 5
 -13 0 0 543.998 29.375 1
 13 0 0 571.07 28.013 1
 -13 0 0 517.857 26.455 5
 14 0 0 158.924 20.761 5
 -14 0 0 117.675 17.726 5
 -14 0 0 150.725 19.203 2
 14 0 0 181.915 19.669 1
 -14 0 0 148.697 20.246 1
 -15 0 0 430.991 25.589 5
 15 0 0 465.959 30.287 5
 -15 0 0 468.749 29.547 1
 -15 0 0 428.326 28.664 2
 16 0 0 213.659 23.085 5
 -16 0 0 186.212 19.263 5
 -16 0 0 174.634 22.348 2
 -16 0 0 186.485 23.233 1
 -17 0 0 37.1131 19.2843 2
 17 0 0 24.1808 20.6732 5
 -17 0 0 27.3191 19.6714 1
 0 -1 0 -2.0253 5.4277 1
 0 -1 0 -13.553 7.589 3
 0 -1 0 0.20565 5.56112 1
 0 -1 0 -6.1884 5.8298 5
 0 -1 0 6.66584 6.8087 5
 0 1 0 -2.6602 0.9208 5
 0 1 0 -8.556 8.4429 3
 0 1 0 2.46703 5.25266 1
 0 1 0 -8.6263 5.9293 5
 -1 -1 0 638.03 17.613 1
 -1 -1 0 633.318 19.082 5
 -1 -1 0 584.355 24.682 3
 1 -1 0 587.776 19.139 3
 1 -1 0 622.122 18.01 5
 1 -1 0 643.036 17.783 1
 -1 -1 0 642.493 17.507 5
 1 -1 0 623.988 17.541 5
 1 -1 0 628.246 17.408 1
 -1 1 0 597.937 17.116 1
 -1 1 0 628.518 16.836 5
 1 1 0 628.23 18.956 1
 1 1 0 622.199 18.411 5
 -1 1 0 624.909 16.555 5
 1 1 0 634.735 17.608 1
 1 1 0 592.538 25.441 3
 1 1 0 616.137 16.984 5
 -1 1 0 560.441 20.01 3
 -1 1 0 636.788 17.733 1
 -2 -1 0 3699.56 90.77 3
 -2 -1 0 3723.47 76.34 5
 2 -1 0 3797.66 75.29 1
 -2 -1 0 3779.3 75.76 1
 2 -1 0 3752.67 81.29 4
 2 -1 0 3751.95 75.04 5
 2 -1 0 3713.42 75.04 1
 2 -1 0 3670.68 74.6 2
 -2 -1 0 3690.48 75.47 1
 2 -1 0 3681.8 75.26 5
 2 1 0 3566.05 90.74 3
 2 1 0 3728.72 75.14 5
 -2 1 0 3722.14 74.36 5
 -2 1 0 3746.97 74.94 1
 -2 1 0 3631.48 74.17 5
 2 1 0 3734.26 75.58 1
 -2 1 0 3742.02 75.23 1
 2 1 0 3733.7 75.88 5
 -3 -1 0 2846.25 60.22 5
 3 -1 0 2759.29 58.07 2
 3 -1 0 2723.18 58.62 5
 -3 -1 0 2760.97 59.61 1
 -3 -1 0 2901.9 59.14 5
 3 -1 0 2779.99 62.91 4
 -3 -1 0 2844.74 59.72 1
 3 -1 0 2942.87 59.03 1
 3 -1 0 2799.03 58.76 1
 3 -1 0 2812.13 58.78 5
 3 1 0 2889.28 60.03 5
 -3 1 0 2799.17 58.97 1
 -3 1 0 2850.19 58.47 2
 3 1 0 2763.71 58.6 5
 -3 1 0 2812.97 57.73 5
 3 1 0 2710.12 59.27 1
 -3 1 0 2783.62 58.44 1
 -3 1 0 2829.73 63.18 4
 -3 1 0 2765.28 57.27 5
 3 1 0 2767.62 73.05 3
 3 1 0 2831.81 59.5 1
 4 -1 0 1501.58 35.13 1
 4 -1 0 1525.78 35.39 1
 -4 -1 0 1555.48 35.44 5
 -4 -1 0 1493.08 36.24 5
 -4 -1 0 1467.86 35.8 1
 -4 -1 0 1531.85 35.95 1
 4 -1 0 1453.91 34.78 5
 -4 1 0 1484.06 33.03 5
 4 1 0 1459.39 35 5
 4 1 0 1492.03 35.92 1
 4 1 0 1420.85 46.54 3
 -4 1 0 1476.22 35.14 1
 -4 1 0 1477.05 37.2 4
 -4 1 0 1473.14 34.66 2
 4 1 0 1516.66 35.75 1
 -4 1 0 1473.25 34.77 1
 4 1 0 1486.66 36.47 5
 -4 1 0 1470.84 33.48 5
 -5 -1 0 562.312 20.154 1
 -5 -1 0 550.532 21.286 1
 5 -1 0 537.348 19.094 5
 -5 -1 0 492.915 20.849 5
 5 -1 0 583.026 19.498 1
 5 -1 0 543.23 19.672 1
 -5 -1 0 540.428 19.146 5
 -5 1 0 543.325 17.224 5
 5 1 0 521.595 19.57 5
 -5 1 0 527.428 19.224 2
 5 1 0 555.905 19.955 1
 -5 1 0 535.19 18.937 1
 5 1 0 558.703 20.677 1
 -5 1 0 558.804 19.153 1
 5 1 0 500.169 21.34 5
 -5 1 0 519.011 17.829 5
 -5 1 0 583.039 20.018 4
 6 -1 0 247.454 17.112 5
 -6 -1 0 204.465 15.682 1
 -6 -1 0 248.626 14.618 1
 -6 -1 0 238.643 15.368 5
 -6 -1 0 246.498 16.497 5
 6 -1 0 232.996 15.571 1
 6 1 0 236.737 16.621 1
 6 1 0 259.291 19.202 5
 -6 1 0 235.523 16.502 2
 -6 1 0 221.787 15.472 1
 -6 1 0 206.438 13.957 1
 -6 1 0 219.99 14.781 4
 -6 1 0 241.571 14.136 5
 -6 1 0 237.577 15.464 5
 6 1 0 236.909 16.457 5
 6 1 0 241.019 16.056 1
 7 -1 0 187.962 14.221 5
 -7 -1 0 211.265 14.629 1
 7 -1 0 177.572 13.987 1
 -7 -1 0 226.853 14.472 5
 -7 -1 0 183.437 15.418 5
 -7 -1 0 203.003 15.295 1
 7 1 0 177.604 13.99 5
 -7 1 0 186.62 13.841 4
 -7 1 0 187.664 14.467 1
 7 1 0 212.18 15.149 1
 -7 1 0 167.109 11.369 5
 -7 1 0 210.871 13.395 2
 7 1 0 233.425 16.904 1
 -7 1 0 168.566 12.694 5
 -7 1 0 186.588 13.606 1
 -8 -1 0 336.524 23.144 1
 8 -1 0 401.053 22.73 5
 -8 -1 0 357.307 20.688 1
 -8 -1 0 386.573 22.681 5
 8 -1 0 374.671 20.873 1
 -8 -1 0 339.402 24.269 5
 8 1 0 357.342 21.06 1
 -8 1 0 367.549 20.791 1
 -8 1 0 323.285 21.014 2
 -8 1 0 374.928 18.8 5
 -8 1 0 364.341 21.212 4
 8 1 0 366.132 22.006 5
 -8 1 0 350.719 19.663 5
 -8 1 0 347.322 21.312 1
 9 -1 0 1876.91 47.97 1
 9 -1 0 1844.27 48.03 5
 -9 -1 0 1812.25 48.94 5
 -9 -1 0 1853.44 46.82 5
 -9 -1 0 1865.13 48.3 1
 -9 1 0 1751.37 48.87 4
 -9 1 0 1856.23 43.27 5
 -9 1 0 1804.56 47.15 1
 9 1 0 1817.69 47.93 1
 -9 1 0 1783.48 46.22 2
 9 1 0 1774.43 46.86 5
 -9 1 0 1819.52 44 5
 -9 1 0 1793.22 48.16 1
 10 -1 0 379.951 24.083 1
 10 -1 0 426.295 27.449 5
 -10 -1 0 448.072 25.019 5
 -10 -1 0 406.988 24.658 1
 -10 -1 0 401.04 26.909 5
 -10 1 0 387.588 20.85 5
 10 1 0 372.976 24.514 1
 10 1 0 417.46 24.301 5
 -10 1 0 391.243 24.702 2
 -10 1 0 440.019 22.103 5
 -10 1 0 439.532 24.685 4
 -10 1 0 381.549 24.376 1
 -10 1 0 449.072 25.286 1
 -11 -1 0 191.407 19.482 1
 11 -1 0 181.782 19.491 5
 -11 -1 0 184.338 19.986 5
 11 -1 0 189.299 18.905 1
 -11 1 0 153.985 16.966 2
 -11 1 0 169.472 19.383 1
 -11 1 0 183.797 14.454 5
 -11 1 0 188.022 18.762 4
 11 1 0 162.835 18.66 1
 11 1 0 187.088 18.862 5
 -11 1 0 143.115 16.415 1
 -11 1 0 162.092 15.264 5
 -12 -1 0 342.055 26.209 5
 12 -1 0 380.626 27.175 5
 12 -1 0 390.89 25.352 1
 -12 -1 0 370.093 25.498 1
 12 1 0 340.439 24.547 1
 -12 1 0 369.747 20.47 5
 12 1 0 399.2 25.442 5
 -12 1 0 388.586 25.638 2
 -12 1 0 351.67 24.368 4
 -12 1 0 382.258 25.949 1
 13 -1 0 580.488 31.139 5
 13 -1 0 494.39 28.911 1
 -13 -1 0 547.3 29.883 1
 -13 -1 0 567.015 29.567 5
 -13 1 0 500.711 29.264 1
 13 1 0 536.681 29.121 5
 -13 1 0 618.453 29.265 4
 -13 1 0 524.378 28.554 2
 13 1 0 507.742 29.25 1
 -14 -1 0 102.039 19.724 5
 -14 -1 0 78.2637 18.4239 1
 -14 -1 0 79.6627 19.1805 2
 14 -1 0 57.0391 18.2535 5
 14 1 0 113.237 18.908 5
 -14 1 0 96.8335 19.0369 1
 14 1 0 77.2627 17.6786 1
 -14 1 0 72.7708 16.4096 2
 -14 1 0 85.0387 17.9449 4
 -15 -1 0 272.857 23.865 5
 -15 -1 0 300.852 26.264 2
 -15 -1 0 272.148 24.778 1
 15 -1 0 213.593 23.849 5
 -15 1 0 271.956 23.524 4
 15 1 0 246.904 23.31 5
 -15 1 0 273.674 25.285 1
 -15 1 0 267.468 22.661 2
 15 1 0 279.391 24.927 1
 -16 -1 0 204.721 24.694 2
 -16 -1 0 147.056 21.744 5
 -16 -1 0 220.374 24.85 1
 16 -1 0 158.146 23.651 5
 16 1 0 161.476 22.267 5
 -16 1 0 197.432 24.018 1
 -16 1 0 163.249 20.599 2
 0 -2 0 1208.23 32.16 1
 0 -2 0 1213.42 33.19 5
 0 2 0 1206.3 30.3 5
 0 2 0 1254.86 29.82 5
 0 2 0 1227.33 31.68 1
 0 2 0 1203.35 38.43 3
 -1 -2 0 125.961 13.515 5
 1 -2 0 123.498 11.226 1
 1 -2 0 152.895 12.405 3
 -1 -2 0 118.972 11.545 1
 1 -2 0 115.023 12.875 5
 -1 2 0 104.446 10.128 5
 1 2 0 119.79 16.302 3
 -1 2 0 129.924 10.398 1
 1 2 0 123.838 10.782 5
 1 2 0 137.905 12.131 1
 1 2 0 100.801 10.229 1
 -1 2 0 115.574 13.468 3
 1 2 0 111.12 10.321 5
 -1 2 0 109.054 9.757 5
 -2 -2 0 238.283 16.225 1
 2 -2 0 211.636 14.708 5
 2 -2 0 233.365 15.2 1
 -2 -2 0 252.4 16.086 5
 2 2 0 209.166 15.401 1
 2 2 0 217.609 16.312 1
 -2 2 0 210.888 14.665 1
 -2 2 0 233.603 18.256 3
 2 2 0 227.63 14.851 5
 -2 2 0 233.787 15.668 1
 -2 2 0 226.151 13.999 5
 -2 2 0 219.425 13.652 5
 2 2 0 226.2 20.127 3
 3 -2 0 74.9021 12.3083 5
 -3 -2 0 97.0301 13.9664 5
 3 -2 0 82.5429 10.5552 1
 -3 -2 0 68.9749 11.0823 1
 -3 2 0 84.4951 10.5884 3
 3 2 0 94.3887 10.5535 5
 3 2 0 90.8019 12.1935 5
 3 2 0 82.3988 10.6036 1
 -3 2 0 83.2807 10.2164 1
 -3 2 0 65.2663 8.4779 5
 3 2 0 89.8054 18.6495 3
 -3 2 0 91.4367 11.2421 1
 3 2 0 63.8167 11.2104 1
 -3 2 0 75.7096 9.0487 5
 -4 -2 0 134.031 13.284 1
 -4 -2 0 125.464 15.798 5
 4 -2 0 115.433 11.979 1
 4 -2 0 120.674 13.554 5
 -4 2 0 154.145 10.922 3
 4 2 0 140.928 20.938 3
 -4 2 0 117.753 11.409 1
 4 2 0 148.478 12.225 5
 -4 2 0 118.967 9.198 5
 4 2 0 143.365 13.804 1
 -4 2 0 140.623 12.932 1
 4 2 0 135.686 12.567 1
 4 2 0 131.407 13.907 5
 -5 -2 0 25.2781 11.9624 1
 5 -2 0 29.4994 12.9407 5
 -5 -2 0 39.139 15.2722 5
 5 -2 0 40.7898 10.8983 1
 5 2 0 39.7454 13.2683 5
 5 2 0 36.7459 11.2121 5
 -5 2 0 29.5758 9.9931 1
 5 2 0 31.4447 10.8878 1
 -5 2 0 42.7661 9.2152 3
 5 2 0 38.3465 11.9058 1
 -5 2 0 45.6017 11.619 1
 -6 -2 0 317.501 21.416 5
 6 -2 0 265.11 19.35 1
 -6 -2 0 320.256 21.643 1
 6 -2 0 255.466 18.333 5
 6 2 0 306.524 21.753 1
 6 2 0 313.002 19.29 1
 6 2 0 284.199 18.904 5
 6 2 0 267.887 19.657 5
 -6 2 0 288.654 20.188 1
 -6 2 0 284.499 19.135 1
 -7 -2 0 262.412 21.911 5
 7 -2 0 225.251 17.542 1
 7 -2 0 220.77 18.67 5
 -7 -2 0 284.389 19.423 1
 7 2 0 268.101 19.85 5
 -7 2 0 249.695 20.21 4
 -7 2 0 240.45 16.707 2
 -7 2 0 235.849 18.078 1
 7 2 0 271.646 20.225 5
 -7 2 0 219.518 16.407 1
 7 2 0 312.059 20.395 1
 -8 -2 0 162.66 20.118 5
 -8 -2 0 164.841 17.962 1
 8 -2 0 151.829 16.291 1
 8 -2 0 163.258 18.332 5
 -8 2 0 184.201 16.3 2
 -8 2 0 152.172 15.662 1
 8 2 0 177.775 18.295 1
 8 2 0 166.597 16.714 5
 -8 2 0 180.175 17.929 1
 8 2 0 176.949 19.373 5
 -8 2 0 169.351 17.66 4
 9 -2 0 257.592 20.962 5
 9 -2 0 249.762 19.711 1
 -9 -2 0 270.426 23.054 5
 -9 -2 0 279.547 20.979 1
 -9 2 0 233.157 20.075 1
 9 2 0 323.917 20.506 5
 -9 2 0 229.632 18.229 2
 -9 2 0 251.332 18.68 1
 9 2 0 293.436 21.693 1
 -9 2 0 277.339 22.755 4
 -10 -2 0 90.8039 16.6021 1
 10 -2 0 70.0135 17.3651 5
 10 -2 0 61.4017 14.9801 1
 -10 -2 0 59.4468 19.1442 5
 -10 2 0 59.7854 14.5036 2
 -10 2 0 76.0157 15.6953 4
 10 2 0 33.1979 15.2244 1
 -10 2 0 63.9817 16.1809 1
 -11 -2 0 25.0542 14.8793 1
 -11 -2 0 16.196 18.5475 5
 11 -2 0 6.1045 14.1434 1
 11 -2 0 -14.933 15.862 5
 11 2 0 7.6528 14.5113 1
 -11 2 0 14.1444 15.3713 1
 -11 2 0 35.5987 15.0367 4
 -11 2 0 1.1338 13.5854 2
 -12 -2 0 113.447 21.318 5
 -12 -2 0 130.938 19.233 1
 12 -2 0 113.738 19.587 5
 -12 2 0 72.6313 18.2106 1
 -12 2 0 139.592 18.416 4
 -12 2 0 126.205 17.218 2
 12 2 0 142.376 19.045 1
 -13 -2 0 100.704 19.316 1
 -13 -2 0 105.611 21.687 5
 -13 2 0 101.872 19.488 1
 -13 2 0 156.408 18.442 2
 -13 2 0 132.419 18.672 4
 13 2 0 145.23 19.867 1
 -14 -2 0 83.4016 19.5451 1
 -14 -2 0 98.3844 21.6398 5
 -14 2 0 102.749 18.11 2
 14 2 0 106.16 19.237 1
 -14 2 0 68.2539 18.9147 1
 -15 -2 0 130.454 24.04 5
 -15 -2 0 194.903 23.935 1
 -15 2 0 146.915 20.276 2
 -15 2 0 165.008 23.401 1
 15 2 0 178.34 22.68 1
 0 -3 0 20.5067 17.7069 5
 0 -3 0 -5.9536 12.6948 1
 0 3 0 -5.8047 11.0883 5
 0 3 0 -3.1108 13.1576 1
 0 3 0 -13.365 19.343 3
 0 3 0 3.5444 11.3635 5
 0 3 0 -6.8805 10.8012 1
 1 -3 0 15.2544 17.701 5
 1 -3 0 12.6161 12.9486 1
 -1 -3 0 1.6978 13.4618 1
 -1 -3 0 30.5114 18.1215 5
 -1 3 0 -11.754 18.055 3
 1 3 0 17.2922 14.0541 1
 1 3 0 -4.948 10.8183 1
 -1 3 0 10.893 10.7628 1
 1 3 0 -0.9123 20.9638 3
 1 3 0 -13.653 11.845 5
 1 3 0 2.3337 11.948 5
 2 -3 0 20.6388 13.194 1
 -2 -3 0 -5.9604 17.9237 5
 2 -3 0 4.2056 17.0207 5
 -2 -3 0 12.1501 13.6914 1
 2 3 0 -4.5967 12.6972 5
 2 3 0 3.0521 13.6879 1
 2 3 0 -3.6533 12.2611 5
 -2 3 0 8.6502 11.0237 1
 2 3 0 13.08 11.5239 1
 -2 3 0 1.0764 16.6316 3
 2 3 0 -13.699 21.587 3
 3 -3 0 12.2374 17.1129 5
 -3 -3 0 -5.4793 18.4447 5
 -3 -3 0 9.9054 13.91 1
 3 -3 0 -2.351 12.8069 1
 -3 3 0 11.8366 11.5121 1
 -3 3 0 15.5663 15.0214 3
 3 3 0 2.1881 12.3299 5
 3 3 0 8.1119 13.2614 5
 3 3 0 31.9993 14.5044 1
 3 3 0 35.4944 24.0699 3
 3 3 0 -13.49 11.376 1
 -4 -3 0 215.747 19.102 1
 -4 -3 0 164.16 22.089 5
 4 -3 0 158.784 20.069 5
 4 -3 0 161.811 16.986 1
 -4 3 0 136.099 16.736 1
 -4 3 0 164.352 15.804 1
 4 3 0 150.997 16.271 1
 -4 3 0 173.014 15.837 3
 4 3 0 172.777 15.736 5
 4 3 0 197.167 19.081 1
 4 3 0 163.283 16.569 5
 -5 -3 0 147.666 17.97 1
 5 -3 0 166.532 17.393 1
 -5 -3 0 140.237 22.611 5
 5 -3 0 150.511 19.844 5
 5 3 0 192.218 19.332 1
 -5 3 0 157.223 17.795 1
 5 3 0 159.068 15.625 5
 6 -3 0 -12.966 16.925 5
 -6 -3 0 20.3658 19.9024 5
 6 -3 0 15.6515 13.3697 1
 -6 -3 0 17.3377 14.6312 1
 6 3 0 13.7632 13.1651 5
 6 3 0 2.7795 14.3326 1
 -6 3 0 -9.5018 13.8933 1
 -7 -3 0 5.3231 19.3801 5
 7 -3 0 6.9647 13.8566 1
 -7 -3 0 11.5903 14.7782 1
 7 -3 0 24.183 17.3937 5
 -7 3 0 29.5747 14.7165 1
 7 3 0 22.2247 15.1231 1
 7 3 0 13.9489 13.2411 5
 -8 -3 0 33.8182 20.2101 5
 8 -3 0 16.8198 17.6265 5
 -8 -3 0 -8.4214 14.3495 1
 8 3 0 -2.8288 15.1501 1
 -8 3 0 -12.726 13.825 1
 8 3 0 26.799 13.6506 5
 -9 -3 0 21.8464 16.0869 1
 -9 -3 0 4.3275 19.9648 5
 9 3 0 18.2733 15.791 1
 9 3 0 30.1471 14.7006 5
 -9 3 0 18.417 15.8267 1
 -10 -3 0 51.2095 17.1853 1
 -10 -3 0 35.7364 21.3457 5
 10 3 0 59.8813 17.03 1
 10 3 0 30.1171 15.4405 5
 -10 3 0 23.9176 16.6589 1
 -11 -3 0 146.364 20.829 1
 -11 -3 0 164.138 24.624 5
 11 3 0 163.706 21.032 1
 11 3 0 175.719 19.125 5
 -11 3 0 121.779 20.391 1
 -12 -3 0 96.7996 23.7801 5
 -12 -3 0 105.705 20.114 1
 -12 3 0 110.735 20.549 1
 12 3 0 81.3736 19.1714 1
 12 3 0 119.933 18.536 5
 -13 -3 0 53.0368 19.2349 1
 -13 -3 0 -0.5166 22.6694 5
 13 3 0 71.0926 19.4049 1
 -13 3 0 69.5586 20.2662 1
 13 3 0 29.2129 17.6978 5
 0 -4 0 69.9455 22.2972 5
 0 4 0 93.9827 18.5944 1
 1 -4 0 -30.581 20.084 5
 -1 -4 0 -30.152 20.329 5
 -1 4 0 33.1582 16.5896 1
 1 4 0 -6.6306 15.8273 1
 2 -4 0 87.3588 22.1605 5
 -2 -4 0 139.375 24.19 5
 2 4 0 111.763 18.878 1
 -2 4 0 133.121 19.624 1
 -3 -4 0 15.0589 21.9903 5
 3 4 0 18.153 16.1769 1
 -4 -4 0 16.149 22.4039 5
 4 4 0 18.7533 16.5888 1
 -5 -4 0 51.6856 23.5597 5
 5 4 0 78.9534 18.6321 1
 5 4 0 71.6652 13.6204 5
 -6 -4 0 -28.783 22.005 5
 6 4 0 12.5167 12.9971 5
 6 4 0 12.1308 16.7334 1
 -7 -4 0 7.5097 23.0045 5
 7 4 0 -8.8155 13.4733 5
 7 4 0 1.426 16.8506 1
 -8 -4 0 8.5087 23.2809 5
 8 4 0 12.1535 17.9054 1
 -8 4 0 34.8714 18.1026 1
 8 4 0 58.8046 15.2201 5
 -9 -4 0 -19.231 23.692 5
 9 4 0 21.9139 15.3548 5
 -9 4 0 34.9615 18.7235 1
 9 4 0 10.9406 18.1176 1
 10 4 0 3.8068 18.6783 1
 -17 0 1 24.8138 17.6724 5
 17 0 -1 39.7155 20.267 5
 -17 0 1 -1.8075 17.6882 2
 -17 0 1 -7.4678 18.0131 1
 -16 0 1 13.1804 17.2262 2
 16 0 -1 -13.198 17.392 5
 -16 0 1 10.0094 17.6456 1
 -16 0 1 -12.067 16.635 5
 -15 0 1 -10.632 16.215 5
 -15 0 1 0.0037 16.2253 2
 15 0 -1 -13.985 16.65 5
 -15 0 1 14.6527 16.8093 1
 -14 0 1 -0.3661 15.4268 1
 -14 0 1 -13.401 14.524 2
 14 0 -1 1.6164 14.3253 1
 14 0 -1 -5.8032 16.0242 5
 -14 0 1 -28.132 15.462 5
 -13 0 1 -8.1331 15.4626 5
 13 0 -1 16.2983 13.8178 1
 -13 0 1 -16.412 14.213 1
 -13 0 1 -6.3961 14.2483 2
 13 0 -1 -0.802 16.0111 5
 -12 0 1 0.4639 15.291 5
 12 0 -1 -5.1502 13.4168 1
 12 0 -1 15.5858 16.072 5
 -12 0 1 26.0512 15.2242 1
 -12 0 1 -18.634 13.949 2
 -11 0 1 -1.6078 13.374 2
 -11 0 1 -9.7732 15.2652 5
 -11 0 1 -4.4933 14.0075 1
 11 0 -1 10.207 15.2814 5
 11 0 -1 -6.5996 13.3215 1
 -11 0 1 15.312 12.3133 5
 -10 0 1 4.4721 13.5987 1
 10 0 -1 -15.973 14.239 5
 -10 0 1 -11.345 12.223 1
 -10 0 1 24.1834 13.1362 2
 10 0 -1 6.0277 12.6496 1
 -10 0 1 -5.9703 11.2718 5
 -10 0 1 -2.2799 14.6414 5
 -9 0 1 -1.9467 11.2601 1
 -9 0 1 8.7722 13.5472 5
 9 0 -1 -12.71 11.009 1
 -9 0 1 12.8795 12.0751 2
 -9 0 1 -4.9142 10.4132 5
 -9 0 1 13.2568 12.6752 1
 9 0 -1 13.948 13.2276 5
 -8 0 1 -4.2501 10.6154 1
 -8 0 1 5.3351 11.8292 5
 8 0 -1 -17.21 10.865 5
 -8 0 1 -0.8331 9.4392 1
 -8 0 1 4.52367 9.30519 5
 8 0 -1 15.946 10.3263 1
 -8 0 1 12.2856 10.2783 2
 -7 0 1 -8.9781 9.1954 1
 7 0 -1 4.8572 10.1294 5
 7 0 -1 -4.1681 8.7972 1
 -7 0 1 3.43684 8.6349 1
 -7 0 1 4.71289 8.49585 5
 7 0 -1 -1.7189 8.8487 1
 -7 0 1 -5.7407 10.6513 5
 -7 0 1 -5.2275 8.8829 2
 -6 0 1 -1.2498 9.5117 5
 6 0 -1 8.38623 8.61152 5
 -6 0 1 -4.1266 7.5608 1
 6 0 -1 13.9481 8.2399 1
 -6 0 1 -3.2515 7.5822 5
 -6 0 1 8.95054 8.7428 1
 6 0 -1 1.90959 7.8834 1
 -5 0 1 -12.901 8.232 1
 5 0 -1 -5.9697 8.0169 1
 5 0 -1 -1.3976 7.81 1
 5 0 -1 9.80366 8.64609 5
 5 0 -1 -1.5671 9.0917 5
 -5 0 1 -1.5553 7.5208 1
 -5 0 1 4.04923 7.58089 5
 -5 0 1 15.7338 9.61 5
 4 0 -1 -7.5005 8.2632 5
 -4 0 1 -5.9523 6.7812 1
 -4 0 1 -3.2049 7.7302 1
 -4 0 1 -11.806 6.914 5
 -4 0 1 0.22452 8.56799 5
 4 0 -1 -9.2598 7.0206 1
 4 0 -1 6.25981 7.69117 5
 4 0 -1 5.18656 7.45619 1
 3 0 -1 3.7 4.96643 1
 -3 0 1 -1.4189 4.5695 1
 3 0 -1 -0.6088 5.1864 5
 3 0 -1 3.29186 4.94066 5
 -3 0 1 -6.9578 5.4741 5
 -3 0 1 -7.9772 4.925 1
 -3 0 1 -6.0095 4.6414 5
 3 0 -1 1.16457 4.73172 1
 -2 0 1 0.35468 2.67992 1
 2 0 -1 -0.2149 2.7604 1
 -2 0 1 -0.7508 2.8007 1
 2 0 -1 -0.7597 2.7038 5
 2 0 -1 -2.5004 2.5786 1
 2 0 -1 -2.9747 2.5812 5
 -2 0 1 -2.5238 2.4798 5
 -2 0 1 -1.0986 2.7423 5
 -1 0 1 -2.2198 1.1875 5
 1 0 -1 -2.4515 1.2708 5
 1 0 -1 -3.521 0.8139 1
 -1 0 1 -2.6874 0.9775 5
 -1 0 1 -3.5281 0.7175 1
 1 0 -1 -1.3065 1.4103 1
 -1 0 1 -1.8636 1.3264 1
 1 0 -1 -1.5568 1.1415 5
 -1 0 -1 -4.1791 1.5068 2
 -1 0 -1 -4.2964 1.15 5
 1 0 1 -5.2665 0.7797 5
 1 0 1 -3.45 1.4377 1
 -1 0 -1 -4.2134 1.3533 1
 1 0 1 -1.8503 1.8914 3
 -1 0 -1 -2.4056 2.2395 3
 1 0 1 -5.3431 0.9238 1
 -1 0 -1 -3.2313 1.0081 5
 1 0 1 -1.5369 1.2124 5
 -1 0 -1 -1.4376 1.339 1
 -2 0 -1 -5.6544 2.7492 5
 -2 0 -1 -3.749 2.9151 1
 2 0 1 -7.8015 2.6845 5
 2 0 1 -6.4725 4.3488 3
 -2 0 -1 -7.7315 0.4091 5
 2 0 1 -4.3507 2.8233 1
 -2 0 -1 -4.254 3.0479 1
 2 0 1 -6.7265 2.8499 1
 -2 0 -1 -5.2823 4.2879 3
 2 0 1 -2.7302 2.9254 5
 3 0 1 -2.2684 5.8122 5
 3 0 1 1.86299 5.20145 1
 -3 0 -1 -6.2149 5.4905 1
 3 0 1 -4.2873 5.1015 1
 -3 0 -1 -3.7647 3.7083 5
 -3 0 -1 -5.5619 5.03 1
 3 0 1 2.00559 5.17834 5
 -3 0 -1 2.84235 5.43741 5
 -3 0 -1 2.98027 7.97672 3
 4 0 1 -6.8954 7.0027 1
 -4 0 -1 2.63857 7.89145 5
 -4 0 -1 4.05122 7.80603 1
 -4 0 -1 3.21695 6.60526 5
 -4 0 -1 -7.1238 6.8025 1
 4 0 1 -1.8705 7.5898 5
 -4 0 -1 -7.3498 11.6269 3
 4 0 1 -3.9073 7.2838 1
 4 0 1 -2.7314 8.4892 5
 5 0 1 8.096 8.43332 5
 -5 0 -1 7.4666 8.43499 5
 5 0 1 6.03472 8.01661 1
 -5 0 -1 0.42525 6.81632 5
 5 0 1 0.74013 9.05992 5
 5 0 1 -9.1256 7.6174 1
 -5 0 -1 15.8867 8.3022 2
 -5 0 -1 4.9691 8.5138 1
 -5 0 -1 -10.407 7.192 1
 -6 0 -1 -4.8987 8.2478 2
 6 0 1 1.844 8.21508 1
 6 0 1 -8.6771 8.3104 5
 -6 0 -1 -6.6726 8.7499 1
 -6 0 -1 1.81088 8.52114 5
 6 0 1 -6.8169 7.8835 1
 -6 0 -1 12.2543 7.1655 5
 -6 0 -1 0.89474 7.71686 1
 -7 0 -1 5.66325 9.72665 5
 -7 0 -1 0.06777 8.68822 1
 -7 0 -1 -9.0164 9.6525 1
 7 0 1 -1.0939 8.9218 1
 -7 0 -1 -3.5466 9.3818 2
 -7 0 -1 -4.0626 7.6314 5
 7 0 1 4.00389 9.70265 5
 -8 0 -1 2.3867 10.8363 2
 8 0 1 5.9613 11.5669 5
 -8 0 -1 31.5026 11.5633 1
 -8 0 -1 5.258 9.97806 1
 -8 0 -1 -0.6282 10.6928 5
 -8 0 -1 8.7528 8.60562 5
 8 0 1 -10.979 9.703 1
 9 0 1 -8.0614 11.4354 1
 -9 0 -1 14.4764 12.6709 5
 -9 0 -1 -2.6025 11.1578 1
 -9 0 -1 -6.922 12.3268 1
 -9 0 -1 -1.3286 12.2057 2
 9 0 1 -13.341 12.921 5
 -9 0 -1 -7.8778 4.5779 5
 -10 0 -1 -5.5915 13.1746 2
 -10 0 -1 -4.1913 6.9008 5
 10 0 1 2.581 12.7116 1
 -10 0 -1 -11.658 13.295 1
 -10 0 -1 -9.1791 13.5002 5
 10 0 1 -10.104 14.241 5
 -10 0 -1 -10.667 12.254 1
 -11 0 -1 -12.956 11.351 5
 -11 0 -1 25.3769 14.9438 2
 11 0 1 -1.7956 13.3467 1
 -11 0 -1 26.775 14.3627 5
 -11 0 -1 -2.6828 14.4702 1
 11 0 1 -10.106 15.361 5
 -11 0 -1 -13.367 13.058 1
 -12 0 -1 -0.5885 14.5969 1
 12 0 1 4.1275 13.8217 1
 -12 0 -1 -6.6126 14.1306 5
 12 0 1 -3.1369 15.4414 5
 -12 0 -1 4.2219 14.4515 2
 -13 0 -1 -4.6814 14.3496 5
 -13 0 -1 2.5205 14.9751 2
 -13 0 -1 -0.392 14.9374 1
 13 0 1 13.5168 14.2334 1
 13 0 1 -5.9337 15.9864 5
 -14 0 -1 -9.9498 15.5316 1
 -14 0 -1 24.5765 16.1544 2
 -14 0 -1 -10.574 14.9 5
 14 0 1 25.6159 15.0724 1
 14 0 1 -3.1468 16.9407 5
 -15 0 -1 9.2381 16.4341 1
 -15 0 -1 -35.934 15.478 2
 15 0 1 18.6508 17.7175 5
 -15 0 -1 -17.676 14.64 5
 -16 0 -1 -17.791 16.707 2
 16 0 1 -17.882 17.558 5
 -16 0 -1 -5.8716 17.132 1
 -16 -1 1 -11.873 17.676 1
 16 -1 -1 4.4915 19.0829 5
 -16 -1 1 3.8283 18.9615 2
 -16 -1 1 0.8296 18.9757 5
 -16 1 1 15.3685 15.9988 2
 -16 1 1 12.7356 18.5207 1
 16 1 -1 3.9341 17.6905 5
 -15 -1 1 114.563 21.193 2
 -15 -1 1 119.857 20.845 5
 15 -1 -1 101.911 20.29 5
 -15 -1 1 105.309 20.032 1
 -15 1 1 106.26 19.564 4
 -15 1 1 70.8369 19.4998 1
 15 1 -1 125.589 19.881 1
 15 1 -1 85.409 18.6243 5
 -15 1 1 98.4008 17.5275 2
 -14 -1 1 97.5787 19.3306 1
 14 -1 -1 61.9025 18.3421 5
 -14 -1 1 77.7511 19.8242 5
 -14 1 1 75.3691 18.2565 1
 14 1 -1 83.8804 17.8642 1
 14 1 -1 84.4654 18.4878 5
 -14 1 1 97.1895 18.7444 4
 -14 1 1 86.4758 16.4485 2
 -14 1 1 75.8709 14.7488 5
 13 -1 -1 27.7794 16.7908 5
 -13 -1 1 36.0816 17.7911 5
 -13 -1 1 30.5537 16.4539 1
 13 -1 -1 -8.3081 14.2724 1
 13 1 -1 42.5822 16.4002 5
 -13 1 1 48.1923 14.6153 5
 -13 1 1 36.904 16.0055 4
 -13 1 1 24.7849 14.3552 2
 13 1 -1 54.6028 15.9212 1
 -13 1 1 21.5574 16.0392 1
 12 -1 -1 96.9319 16.7372 1
 -12 -1 1 88.8074 18.6869 5
 -12 -1 1 103.976 17.792 1
 12 -1 -1 82.8167 17.7242 5
 -12 1 1 94.8195 15.2124 5
 12 1 -1 83.96 16.4666 1
 -12 1 1 103.208 15.495 2
 12 1 -1 107.622 17.252 5
 -12 1 1 90.1991 17.3534 1
 -12 1 1 101.841 17.324 4
 -11 -1 1 474.801 27.017 1
 11 -1 -1 491.357 25.989 1
 11 -1 -1 431.414 28.238 5
 -11 -1 1 443.283 29.258 5
 -11 1 1 477.899 25.65 4
 11 1 -1 511.172 27.061 1
 -11 1 1 500.764 23.335 5
 -11 1 1 513.531 27.19 1
 -11 1 1 464.578 24.624 5
 11 1 -1 509.982 27.21 5
 -11 1 1 469.174 26.264 2
 -11 1 1 416.789 26.666 1
 -10 -1 1 3.4597 13.783 5
 -10 -1 1 -2.8104 13.5614 1
 -10 -1 1 -1.022 15.8988 5
 10 -1 -1 9.2661 13.1169 1
 10 -1 -1 -14.304 14.427 5
 10 1 -1 8.4503 13.2673 1
 -10 1 1 -3.5451 13.7999 4
 -10 1 1 11.4628 12.3114 2
 -10 1 1 -5.0274 12.0349 1
 -10 1 1 15.8828 14.0178 1
 -10 1 1 -12.318 13.223 5
 -10 1 1 -10.211 11.215 5
 10 1 -1 22.7171 14.237 5
 9 -1 -1 254.376 18.357 1
 -9 -1 1 267.66 20.288 5
 -9 -1 1 310.34 20.296 1
 -9 -1 1 327.088 19.262 5
 9 -1 -1 240.915 18.582 5
 -9 1 1 273.066 20.098 5
 -9 1 1 273.256 18.351 1
 -9 1 1 259.316 17.373 5
 -9 1 1 276.273 17.241 2
 9 1 -1 265.315 18.554 5
 -9 1 1 247.42 20.142 4
 9 1 -1 293.122 19.613 1
 -9 1 1 224.972 18.434 1
 -8 -1 1 253.623 17.854 1
 8 -1 -1 180.118 15.199 1
 -8 -1 1 239.43 16.478 5
 -8 -1 1 185.445 17.999 5
 8 -1 -1 187.08 16.102 5
 8 1 -1 215.567 16.653 1
 -8 1 1 191.235 13.118 5
 -8 1 1 180.911 16.042 1
 8 1 -1 225.912 15.877 5
 -8 1 1 198.264 14.406 2
 -8 1 1 191.15 15.12 1
 -8 1 1 134.257 14.392 5
 -8 1 1 179.379 15.961 4
 7 -1 -1 -0.0735 10.6781 5
 -7 -1 1 -24.437 11.928 5
 -7 -1 1 -9.4256 9.8608 5
 -7 -1 1 15.4348 10.6039 1
 7 -1 -1 3.84511 9.41128 1
 -7 -1 1 -0.4657 9.1229 1
 -7 1 1 -2.8185 9.9151 5
 -7 1 1 6.1876 10.2515 1
 -7 1 1 9.35234 8.34195 5
 -7 1 1 -6.881 9.2812 4
 7 1 -1 -8.8921 11.5193 5
 7 1 -1 0.62785 9.47085 1
 7 1 -1 -0.1316 10.077 5
 7 1 -1 4.19727 9.89877 1
 -7 1 1 -10.749 8.697 1
 -7 1 1 -7.4387 8.5041 2
 -6 -1 1 405.554 19.294 5
 -6 -1 1 369.914 20.864 5
 -6 -1 1 387.361 18.979 1
 6 -1 -1 409.64 19.427 5
 6 -1 -1 407.497 18.24 1
 -6 -1 1 405.583 19.671 1
 -6 1 1 341.301 14.162 5
 6 1 -1 441.834 21.716 5
 6 1 -1 380.64 18.324 5
 -6 1 1 397.756 17.72 1
 6 1 -1 361.604 18.702 1
 6 1 -1 383.191 19.439 1
 -6 1 1 376.912 18.492 1
 -6 1 1 385.603 17.454 2
 -6 1 1 407.913 19.224 4
 -6 1 1 371.029 18.028 5
 -5 -1 1 863.795 26.607 5
 5 -1 -1 925.927 25.79 1
 5 -1 -1 888.586 25.073 5
 -5 -1 1 914.072 25.102 5
 -5 -1 1 873.64 25.743 1
 5 -1 -1 887.704 25.28 1
 -5 -1 1 857.4 25.964 1
 5 1 -1 878.313 26.579 5
 -5 1 1 870.777 24.698 1
 -5 1 1 911.374 26.117 4
 -5 1 1 855.034 25.36 1
 5 1 -1 842.667 24.632 5
 5 1 -1 918.064 25.88 1
 5 1 -1 844.834 25.276 1
 -5 1 1 895.006 24.134 2
 -5 1 1 847.827 24.31 5
 4 -1 -1 28.2193 7.9368 1
 -4 -1 1 24.7881 8.5649 1
 4 -1 -1 30.3881 8.7913 5
 4 -1 -1 15.9775 7.616 4
 -4 -1 1 26.5183 10.2198 5
 4 -1 -1 15.1341 6.7041 2
 -4 -1 1 27.0187 8.1412 1
 4 -1 -1 34.9865 8.141 1
 -4 -1 1 28.5783 8.2069 5
 -4 1 1 34.6023 7.6821 1
 4 1 -1 24.6138 8.2813 1
 4 1 -1 17.7263 9.1832 5
 4 1 -1 23.0633 7.677 1
 -4 1 1 28.9658 8.8029 5
 -4 1 1 23.9355 8.3157 1
 -4 1 1 32.014 8.7722 4
 -4 1 1 14.9716 7.0293 2
 3 -1 -1 496.226 16.892 2
 3 -1 -1 497.416 18.36 5
 3 -1 -1 476.054 18.05 5
 -3 -1 1 491 18.155 1
 3 -1 -1 539.833 17.806 1
 -3 -1 1 545.5 18.551 5
 -3 -1 1 495.825 19.84 5
 3 -1 -1 516.411 17.319 1
 3 -1 -1 493.292 18.591 4
 -3 -1 1 495.828 18.42 1
 3 1 -1 512.795 19.124 5
 -3 1 1 498.103 17.878 1
 -3 1 1 482.441 19.903 4
 3 1 -1 463.994 17.893 1
 -3 1 1 483.836 16.446 1
 -3 1 1 513.147 17.223 2
 3 1 -1 513.435 17.86 1
 3 1 -1 502.331 16.659 5
 -3 1 1 481.299 17.613 5
 2 -1 -1 1240.14 29.32 1
 -2 -1 1 1223.15 29.84 1
 2 -1 -1 1225.35 29.61 5
 2 -1 -1 1200.31 29.13 5
 -2 -1 1 1223.97 38.76 3
 -2 -1 1 1309.12 29.22 5
 2 -1 -1 1264.61 31.99 4
 2 -1 -1 1172.52 28.44 2
 2 -1 -1 1205.31 28.92 1
 -2 -1 1 1250.52 29.41 1
 -2 -1 1 1277.54 30.39 5
 -2 1 1 1244.72 28.95 5
 2 1 -1 1136.33 37.91 3
 2 1 -1 1266.59 28.27 5
 2 1 -1 1243.1 29.79 1
 2 1 -1 1218.57 29.12 1
 -2 1 1 1226.03 29.17 1
 -2 1 1 1208.64 28.82 1
 2 1 -1 1265.2 29.49 5
 1 -1 -1 60.6721 7.4604 5
 -1 -1 1 63.5291 8.0262 5
 -1 -1 1 82.1193 7.469 1
 -1 -1 1 65.7505 7.1168 5
 1 -1 -1 57.5824 8.1989 5
 -1 -1 1 71.4979 11.2297 3
 1 -1 -1 60.8629 7.2098 1
 1 -1 -1 55.1865 6.942 1
 -1 1 1 58.0465 7.3008 5
 -1 1 1 71.8304 7.6838 1
 1 1 -1 79.0574 6.9784 1
 -1 1 1 62.2133 6.6378 1
 -1 1 1 81.9853 8.7984 3
 -1 1 1 66.2458 7.6874 5
 1 1 -1 80.6741 10.9996 3
 1 1 -1 74.8761 7.3569 1
 1 1 -1 72.629 6.8127 5
 0 -1 -1 92.2367 9.7514 3
 0 -1 -1 92.7543 8.4468 5
 0 -1 1 75.8739 7.5276 5
 0 -1 -1 89.4286 7.2762 5
 0 -1 1 95.4619 9.0803 3
 0 -1 -1 100.098 7.621 1
 0 -1 1 112.551 7.466 1
 0 -1 1 91.4523 6.7986 5
 0 -1 1 107.711 7.266 1
 0 -1 -1 100.78 7.668 1
 0 1 -1 82.2959 9.0644 3
 0 1 -1 84.6382 6.7369 1
 0 1 -1 84.9523 6.3276 5
 0 1 -1 71.9143 6.3528 5
 0 1 1 76.6507 7.6379 5
 0 1 1 102.33 10.441 3
 0 1 1 88.7198 7.2284 1
 0 1 1 92.6723 7.9255 5
 -1 -1 -1 4038.24 80.82 5
 1 -1 1 3903.59 91.31 3
 1 -1 1 4088.83 79.61 1
 1 -1 1 4026.92 79.52 1
 -1 -1 -1 4035.61 95.21 3
 -1 -1 -1 4150.37 80.22 5
 -1 -1 -1 4016.23 80.17 1
 1 -1 1 4072.03 79.34 5
 1 -1 1 3920.69 79.51 5
 1 1 1 3978.87 79.92 5
 -1 1 -1 3847.04 91.54 3
 1 1 1 3937.52 95.71 3
 1 1 1 3894.99 79.99 1
 -1 1 -1 3898.08 79.24 1
 1 1 1 3975.15 80.34 1
 -1 1 -1 3873.09 78.11 5
 -1 1 -1 4019.66 79.63 1
 1 1 1 4065.09 80.67 5
 -2 -1 -1 708.875 29.07 3
 2 -1 1 664.111 18.997 1
 2 -1 1 653.112 19.232 5
 2 -1 1 656.818 20.493 2
 -2 -1 -1 694.284 19.813 5
 -2 -1 -1 675.844 20.096 1
 2 -1 1 650.794 19.96 4
 -2 -1 -1 652.224 21.24 1
 2 -1 1 684.767 18.698 1
 -2 -1 -1 698.306 21.381 5
 2 1 1 683.801 19.527 5
 2 1 1 655.44 20.68 1
 2 1 1 660.051 21.584 5
 2 1 1 656.843 29.367 3
 -2 1 -1 659.987 18.406 1
 2 1 1 692.452 19.697 1
 -2 1 -1 669.312 18.967 1
 3 -1 1 273.282 14.176 5
 3 -1 1 262.193 15.581 2
 3 -1 1 260.338 14.777 5
 -3 -1 -1 268.564 16.466 1
 -3 -1 -1 283.318 15.788 5
 3 -1 1 274.182 13.524 1
 3 -1 1 242.416 14.029 4
 -3 -1 -1 261.903 17.443 5
 -3 -1 -1 276.707 14.621 1
 3 -1 1 284.296 13.998 1
 3 1 1 237.028 15.968 1
 -3 1 -1 248.789 10.565 5
 3 1 1 270.324 16.913 5
 -3 1 -1 252.876 12.706 1
 -3 1 -1 262.623 14.208 1
 3 1 1 267.841 19.964 3
 3 1 1 269.647 14.573 1
 -3 1 -1 264.159 14.245 4
 -3 1 -1 283.807 16.139 2
 -4 -1 -1 7.77808 8.138 1
 -4 -1 -1 9.90136 7.75541 1
 4 -1 1 8.14641 7.77962 5
 -4 -1 -1 16.7032 7.9705 5
 4 -1 1 1.60521 7.10731 1
 -4 -1 -1 3.78194 9.20912 5
 4 -1 1 9.1042 7.16041 1
 4 1 1 -2.7279 9.4685 5
 4 1 1 13.7894 14.3002 3
 -4 1 -1 13.3339 7.3351 4
 -4 1 -1 5.70109 7.22451 2
 4 1 1 9.81921 7.78233 1
 4 1 1 10.3578 7.506 1
 -4 1 -1 14.7247 7.6376 1
 -4 1 -1 5.99499 5.54764 5
 4 1 1 6.76902 7.88088 5
 -4 1 -1 21.1318 7.0587 1
 5 -1 1 147.441 10.808 5
 -5 -1 -1 153.294 11.736 1
 -5 -1 -1 159.641 12.399 1
 5 -1 1 145.473 10.978 1
 -5 -1 -1 158.658 11.211 5
 -5 -1 -1 153.908 12.722 5
 5 -1 1 107.974 9.914 1
 -5 1 -1 141.177 10.665 2
 -5 1 -1 133.425 10.31 4
 5 1 1 136.422 11.383 1
 5 1 1 158.73 13.003 5
 5 1 1 147.134 11.649 1
 -5 1 -1 118.91 9.932 1
 -5 1 -1 126.332 10.828 1
 -5 1 -1 141.751 10.526 5
 -5 1 -1 119.902 8.414 5
 5 1 1 120.155 10.819 5
 5 1 1 125.579 18.01 3
 -6 -1 -1 306.448 16.977 5
 -6 -1 -1 265.343 19.174 5
 -6 -1 -1 278.684 16.779 1
 -6 -1 -1 273.758 17.702 1
 6 -1 1 271.538 16.939 5
 6 -1 1 295.977 16.48 1
 -6 1 -1 282.347 13.352 5
 -6 1 -1 275.046 16.852 1
 -6 1 -1 298.988 16.067 4
 -6 1 -1 273.579 13.731 5
 6 1 1 277.653 17.391 1
 -6 1 -1 308.612 17.85 2
 6 1 1 269.079 17.556 1
 -6 1 -1 264.746 15.776 1
 6 1 1 277.08 17.78 5
 7 -1 1 700.763 24.943 5
 7 -1 1 715.433 24.218 1
 -7 -1 -1 687.801 25.055 1
 -7 -1 -1 685.412 26.095 5
 -7 -1 -1 691.546 25.318 1
 -7 -1 -1 734.783 25.168 5
 -7 1 -1 671.359 24.718 1
 -7 1 -1 650.518 20.729 5
 -7 1 -1 686.613 20.416 5
 7 1 1 672.5 24.955 5
 -7 1 -1 689.375 23.957 4
 -7 1 -1 697.737 23.912 1
 7 1 1 687.442 25.246 1
 -7 1 -1 638.121 24.643 2
 8 -1 1 11.9635 11.2223 1
 8 -1 1 32.432 12.7852 5
 -8 -1 -1 2.1041 11.9541 1
 -8 -1 -1 18.0323 11.8298 5
 -8 -1 -1 30.786 14.0489 5
 -8 -1 -1 21.9858 11.3859 1
 -8 1 -1 7.353 11.9139 1
 -8 1 -1 11.895 9.9707 5
 8 1 1 46.3812 12.6249 1
 8 1 1 32.6951 12.7135 5
 -8 1 -1 -6.3924 10.6656 1
 -8 1 -1 18.4259 9.1402 5
 -8 1 -1 4.5643 11.2135 2
 -8 1 -1 30.223 11.3765 4
 9 -1 1 5.0656 13.7632 5
 -9 -1 -1 12.2352 14.7868 5
 -9 -1 -1 53.2577 13.3632 5
 -9 -1 -1 22.9022 13.6958 1
 9 -1 1 15.7433 12.5631 1
 -9 1 -1 10.3807 10.673 5
 -9 1 -1 9.5166 13.1065 1
 -9 1 -1 11.6836 9.8862 5
 9 1 1 19.3706 14.0275 5
 -9 1 -1 29.7712 12.4356 4
 9 1 1 22.7686 13.4407 1
 -9 1 -1 23.6275 12.4447 2
 -9 1 -1 23.2405 11.7961 1
 -10 -1 -1 29.1934 16.0591 5
 -10 -1 -1 24.3389 13.5392 5
 -10 -1 -1 36.5531 14.6478 1
 10 -1 1 42.5213 14.011 1
 10 -1 1 7.6844 15.0112 5
 -10 1 -1 25.7986 13.6236 2
 -10 1 -1 24.4606 10.4769 5
 -10 1 -1 15.5052 14.5076 1
 10 1 1 25.6562 15.1744 5
 10 1 1 10.0877 13.5717 1
 -10 1 -1 44.1545 11.7117 5
 -10 1 -1 36.6175 12.7953 1
 -10 1 -1 20.6284 13.3183 4
 11 -1 1 11.1265 15.8251 5
 -11 -1 -1 26.3714 16.7921 5
 -11 -1 -1 35.1026 15.5071 1
 11 -1 1 31.7497 14.4621 1
 -11 1 -1 0.6659 15.0329 1
 -11 1 -1 37.5253 14.2576 4
 11 1 1 8.5119 14.3623 1
 11 1 1 26.0036 15.9588 5
 -11 1 -1 48.3134 14.6158 2
 12 -1 1 146.422 17.718 1
 12 -1 1 141.692 19.099 5
 -12 -1 -1 192.186 19.629 5
 -12 -1 -1 178.678 19.649 1
 12 1 1 150.283 18.533 5
 -12 1 -1 175.699 18.195 4
 12 1 1 148.214 18.413 1
 -12 1 -1 149.733 17.481 2
 -12 1 -1 148.294 19.04 1
 13 -1 1 278.68 23.105 5
 -13 -1 -1 302.859 24.268 1
 -13 -1 -1 348.26 26.114 5
 -13 1 -1 336.317 24.158 4
 13 1 1 344.271 25.492 5
 13 1 1 339.888 25.37 1
 -13 1 -1 316.641 24.313 1
 -13 1 -1 333.32 25.127 2
 -14 -1 -1 14.5766 17.8463 2
 -14 -1 -1 0.9684 16.7997 5
 -14 -1 -1 29.9649 16.7578 1
 14 -1 1 -13.316 16.875 5
 14 1 1 -3.4726 16.7307 5
 -14 1 -1 4.1792 14.8695 2
 -14 1 -1 24.6698 16.9932 1
 -14 1 -1 32.2874 16.3179 4
 14 1 1 28.3796 16.1172 1
 15 -1 1 -27.311 17.666 5
 -15 -1 -1 -21.898 16.024 1
 -15 -1 -1 8.4052 17.4851 5
 -15 -1 -1 -13.679 17.323 2
 -15 1 -1 -1.1867 15.4009 2
 15 1 1 -4.3515 17.3557 5
 -15 1 -1 9.3415 17.227 1
 -16 -1 -1 -7.4102 18.6411 2
 -16 -1 -1 2.1625 18.3277 1
 -16 -1 -1 -1.3477 18.5039 5
 -16 1 -1 62.5355 19.8635 1
 -16 1 -1 2.0222 16.3595 2
 16 1 1 8.395 18.1817 5
 -15 -2 1 -10.115 17.481 1
 -15 -2 1 -4.9155 20.5323 5
 -15 2 1 25.092 16.2092 2
 -15 2 1 -19.464 18.31 1
 15 2 -1 -5.3844 16.3871 1
 -14 -2 1 68.5441 21.4019 5
 -14 -2 1 86.5217 19.8738 1
 14 2 -1 100.44 19.039 1
 -14 2 1 83.4959 17.0405 2
 -14 2 1 86.8425 19.704 1
 13 -2 -1 -26.571 17.524 5
 -13 -2 1 -7.7225 19.0724 5
 -13 -2 1 -10.537 15.628 1
 -13 2 1 -15.78 13.757 2
 -13 2 1 6.6108 16.6818 1
 -13 2 1 -17.008 15.432 4
 13 2 -1 21.9299 15.8305 1
 12 -2 -1 405.966 30.013 5
 -12 -2 1 396.757 29.811 5
 -12 -2 1 388.515 26.945 1
 -12 2 1 452.179 27.869 1
 -12 2 1 423.735 26.789 2
 12 2 -1 430.374 27.414 1
 -12 2 1 373.316 26.25 4
 -11 -2 1 287.323 22.541 1
 -11 -2 1 263.352 23.892 5
 11 -2 -1 248.484 21.565 1
 11 -2 -1 219.892 21.251 5
 11 2 -1 285.389 22.502 1
 -11 2 1 256.618 19.291 2
 -11 2 1 249.75 22.115 1
 -11 2 1 292.008 23.517 4
 10 -2 -1 0.8881 16.3313 5
 -10 -2 1 17.2081 14.3594 1
 -10 -2 1 -24.876 17.759 5
 10 -2 -1 2.3243 13.4001 1
 10 2 -1 -11.707 13.498 5
 -10 2 1 9.647 15.0121 1
 10 2 -1 -14.837 13.736 1
 -10 2 1 20.0207 12.9833 2
 -10 2 1 1.7465 13.9845 4
 9 -2 -1 274.53 20.694 1
 -9 -2 1 390.031 26.042 5
 9 -2 -1 376.953 27.65 5
 -9 -2 1 321.683 23.418 1
 9 2 -1 346.678 22.629 1
 9 2 -1 308.394 20.416 5
 -9 2 1 291.77 22.207 1
 -9 2 1 322.289 24.249 1
 -9 2 1 327.058 23.905 4
 -9 2 1 299.076 19.083 2
 8 -2 -1 794.408 31.683 5
 -8 -2 1 804.898 30.666 1
 8 -2 -1 819.192 30.142 1
 -8 -2 1 752.116 33.596 5
 -8 2 1 767.713 30.494 1
 -8 2 1 784.451 29.286 1
 8 2 -1 791.48 33.559 5
 8 2 -1 750.335 27.936 5
 8 2 -1 824.684 31.025 1
 -8 2 1 775.943 23.927 5
 -8 2 1 783.12 30.009 2
 -8 2 1 765.154 31.475 4
 7 -2 -1 29.3243 13.0388 1
 -7 -2 1 37.2007 17.2188 5
 7 -2 -1 45.3554 15.195 5
 -7 -2 1 44.2247 13.8223 1
 7 2 -1 28.1258 13.3693 1
 -7 2 1 60.9279 14.1229 1
 -7 2 1 38.7501 13.9734 4
 7 2 -1 28.3922 12.6938 5
 -7 2 1 44.5502 11.3174 5
 -7 2 1 21.9223 11.664 1
 -7 2 1 38.1785 10.6052 5
 7 2 -1 21.7258 14.958 5
 -6 -2 1 714.377 27.772 1
 6 -2 -1 717.641 26.285 1
 -6 -2 1 737.475 30.212 5
 6 -2 -1 665.476 27.675 5
 6 2 -1 696.43 25.013 5
 -6 2 1 678.301 25.461 1
 -6 2 1 726.703 23.025 5
 6 2 -1 685.072 27.035 1
 -6 2 1 660.938 26.41 1
 -6 2 1 709.879 28.19 4
 -6 2 1 678.92 22.95 5
 6 2 -1 723.311 27.915 1
 6 2 -1 716.435 29.174 5
 5 -2 -1 98.4835 14.7967 5
 -5 -2 1 134.998 16.957 5
 5 -2 -1 95.9476 12.4149 1
 -5 -2 1 130.529 14.203 1
 -5 2 1 111.219 11.465 3
 5 2 -1 119.119 13.113 1
 5 2 -1 115.167 13.803 5
 -5 2 1 105.34 13.21 1
 5 2 -1 112.416 12.297 5
 5 2 -1 104.91 13.253 1
 -5 2 1 85.6032 11.2664 5
 -5 2 1 91.574 10.7525 5
 -5 2 1 105.201 11.899 1
 -4 -2 1 365.222 23.275 5
 4 -2 -1 465.521 19.782 1
 -4 -2 1 441.103 20.345 1
 4 -2 -1 478.073 21.848 5
 -4 2 1 397.793 20.032 1
 4 2 -1 430.831 19.938 1
 4 2 -1 416.378 18.185 5
 -4 2 1 416.717 18.477 5
 -4 2 1 412.239 17.794 5
 -4 2 1 423.85 19.039 1
 4 2 -1 401.897 21.092 5
 -4 2 1 411.237 20.39 3
 4 2 -1 408.877 21.388 1
 -3 -2 1 276.544 20.467 5
 3 -2 -1 251.094 18.888 5
 -3 -2 1 284.713 17.769 1
 3 -2 -1 261.68 16.199 1
 -3 2 1 262.871 19.21 3
 -3 2 1 291.927 17.29 1
 -3 2 1 271.572 16.153 1
 3 2 -1 264.709 18.036 1
 3 2 -1 249.254 16.522 1
 3 2 -1 279.437 15.379 5
 3 2 -1 283.276 22.177 3
 -3 2 1 273.248 15.849 5
 -3 2 1 292.977 16.665 5
 2 -2 -1 1375.48 35.93 5
 -2 -2 1 1396.85 35.61 1
 -2 -2 1 1342.22 36.42 5
 2 -2 -1 1425.98 35.33 1
 -2 2 1 1400.69 33.16 5
 -2 2 1 1325.01 39.26 3
 2 2 -1 1329.06 34.61 1
 2 2 -1 1342.07 44.44 3
 2 2 -1 1367.02 32.56 5
 2 2 -1 1374.43 33.52 5
 -2 2 1 1357.45 34.54 1
 -2 2 1 1340.82 35.25 1
 2 2 -1 1363.57 35.54 1
 -2 2 1 1343.74 32.82 5
 1 -2 -1 56.1086 12.0471 5
 -1 -2 1 49.0655 9.7684 1
 -1 -2 1 59.0467 12.0202 5
 1 -2 -1 70.1759 10.0862 1
 1 -2 -1 68.2753 11.1942 3
 -1 2 1 61.4338 9.8639 5
 1 2 -1 69.0215 9.4961 5
 1 2 -1 73.3679 9.3403 1
 1 2 -1 69.8479 9.4573 5
 -1 2 1 54.4682 8.8336 1
 1 2 -1 75.1416 10.5051 1
 1 2 -1 62.8664 14.7319 3
 -1 2 1 67.8964 13.1259 3
 -1 2 1 73.1791 10.2394 5
 0 -2 1 856.02 25.353 1
 0 -2 1 838.579 29.985 3
 0 -2 1 863.131 27.041 5
 0 -2 -1 827.948 27.208 5
 0 -2 -1 858.92 25.739 1
 0 2 -1 841.815 22.19 5
 0 2 -1 835.286 22.617 5
 0 2 1 816.165 25.025 1
 0 2 -1 844.982 31.099 3
 0 2 1 853.721 24.319 5
 0 2 -1 846.772 24.728 1
 0 2 1 863.258 32.009 3
 -1 -2 -1 160.46 12.473 1
 1 -2 1 171.034 12.359 3
 1 -2 1 150.113 11.601 1
 1 -2 1 150.981 13.162 5
 -1 -2 -1 133.516 14.096 5
 -1 2 -1 145.822 10.86 1
 1 2 1 161.108 17.721 3
 -1 2 -1 137.468 8.882 5
 1 2 1 145.174 11.65 5
 -1 2 -1 154.407 13.513 3
 1 2 1 131.241 11.082 1
 1 2 1 150.738 12.023 5
 1 2 1 146.653 12.323 1
 2 -2 1 12.1259 10.6577 5
 2 -2 1 9.37486 8.22788 1
 -2 -2 -1 -20.545 11.605 5
 -2 -2 -1 12.012 9.1707 1
 2 2 1 -2.8211 15.1445 3
 -2 2 -1 4.05279 8.5535 1
 -2 2 -1 13.3748 7.7084 1
 2 2 1 16.3317 9.4723 5
 2 2 1 13.5872 8.0201 1
 2 2 1 7.0094 10.301 5
 -2 2 -1 2.86888 9.37269 3
 2 2 1 -4.1767 9.0971 1
 3 -2 1 2511.96 56 5
 3 -2 1 2466.67 55.69 1
 -3 -2 -1 2499.43 57.87 5
 -3 -2 -1 2521.62 57.02 1
 3 2 1 2473.04 56.5 1
 3 2 1 2609.53 56.96 5
 -3 2 -1 2410.29 55.72 1
 3 2 1 2493.94 54.68 5
 3 2 1 2436.68 56.7 1
 -3 2 -1 2496.07 55.41 1
 3 2 1 2422.02 70.13 3
 -4 -2 -1 2808.57 63.97 5
 4 -2 1 2768.04 61.75 1
 -4 -2 -1 2864.01 63.21 1
 4 -2 1 2710.03 61.62 5
 4 2 1 2775.72 63.22 1
 4 2 1 2725.59 62.64 1
 -4 2 -1 2640.21 60.69 1
 -4 2 -1 2733.08 61.96 1
 4 2 1 2931.29 63.26 5
 4 2 1 2796.35 61.09 5
 4 2 1 2760.21 78.85 3
 5 -2 1 0.6129 12.356 5
 5 -2 1 11.1618 10.0339 1
 -5 -2 -1 -1.6525 11.3931 1
 -5 -2 -1 2.6492 14.6178 5
 5 2 1 0.1784 11.1309 5
 5 2 1 21.3581 13.7865 5
 5 2 1 3.171 11.0462 1
 5 2 1 -1.7011 20.0153 3
 -5 2 -1 7.6959 10.7546 1
 5 2 1 0.3281 10.0247 1
 -5 2 -1 -7.8106 8.9408 1
 6 -2 1 54.9986 12.3807 1
 6 -2 1 54.0418 14.2984 5
 -6 -2 -1 31.6651 13.1086 1
 -6 -2 -1 36.9619 16.2294 5
 -6 2 -1 40.9495 11.3261 1
 6 2 1 32.4317 12.689 5
 6 2 1 45.4878 15.2817 5
 6 2 1 32.1706 12.9797 1
 -6 2 -1 37.5734 12.7449 1
 7 -2 1 29.7491 12.6351 1
 -7 -2 -1 23.169 13.5159 1
 7 -2 1 37.8556 15.056 5
 -7 -2 -1 50.3322 17.5019 5
 -7 2 -1 8.9248 11.028 1
 -7 2 -1 28.8357 12.5513 2
 7 2 1 29.1396 13.2518 5
 -7 2 -1 45.6143 13.7679 4
 -7 2 -1 26.4637 13.4244 1
 7 2 1 47.7657 15.818 5
 7 2 1 29.4498 13.9004 1
 8 -2 1 16.087 12.7826 1
 -8 -2 -1 14.1516 14.3708 1
 8 -2 1 40.5261 15.6032 5
 -8 -2 -1 21.166 17.347 5
 -8 2 -1 6.1914 12.9538 2
 -8 2 -1 15.0526 13.5424 4
 8 2 1 9.8102 14.134 1
 -8 2 -1 13.0798 11.6106 1
 -8 2 -1 10.1411 13.6926 3
 -8 2 -1 19.5663 13.9193 1
 8 2 1 18.1164 14.2902 5
 9 -2 1 579.241 29.804 5
 9 -2 1 599.094 27.285 1
 -9 -2 -1 556.576 31.217 5
 -9 -2 -1 585.789 28.133 1
 9 2 1 593.638 26.954 5
 -9 2 -1 589.448 27.444 4
 -9 2 -1 598.788 29.479 2
 -9 2 -1 587.1 28.006 1
 9 2 1 555.246 28.425 1
 10 -2 1 1098.01 37.53 5
 -10 -2 -1 1043.66 38.82 5
 -10 -2 -1 1085.5 37.34 1
 10 -2 1 1100.11 36.58 1
 -10 2 -1 1097.77 36.19 4
 -10 2 -1 1031.72 36.74 1
 10 2 1 1033.5 37.57 1
 -10 2 -1 1083.83 36.84 2
 11 -2 1 75.3153 17.9762 5
 -11 -2 -1 58.748 16.3614 1
 -11 -2 -1 95.8805 19.7593 5
 -11 2 -1 126.199 17.047 2
 -11 2 -1 96.0117 17.4949 1
 11 2 1 74.1961 16.6205 1
 -11 2 -1 68.3241 15.5107 4
 -12 -2 -1 96.0637 18.1576 1
 -12 -2 -1 69.0918 19.6901 5
 12 2 1 100.652 18.028 1
 -12 2 -1 75.0228 17.1408 4
 -12 2 -1 85.9235 18.03 1
 -12 2 -1 72.4907 16.4282 2
 -13 -2 -1 -12.221 18.605 5
 -13 -2 -1 7.49 16.4039 1
 13 2 1 -1.9027 15.318 1
 -13 2 -1 11.9268 15.3379 2
 -13 2 -1 -11.188 16.667 1
 -14 -2 -1 -4.6513 19.3986 5
 -14 -2 -1 24.2453 17.6341 1
 -14 2 -1 23.6923 16.4683 2
 14 2 1 20.8085 16.5187 1
 -14 2 -1 23.7197 17.7711 1
 -15 -2 -1 265.895 26.211 1
 -15 -2 -1 283.481 26.597 5
 -15 2 -1 213.305 22.291 2
 -15 2 -1 204.575 24.186 1
 -13 -3 1 -17.699 22.684 5
 13 3 -1 33.1269 18.412 1
 13 3 -1 36.7601 16.8035 5
 -13 3 1 36.2954 19.4015 1
 -12 -3 1 25.6636 17.6066 1
 -12 -3 1 51.7598 23.017 5
 12 3 -1 31.4559 17.0571 1
 12 3 -1 53.4171 16.503 5
 -12 3 1 14.0513 18.0953 1
 -11 -3 1 56.9078 17.8269 1
 -11 -3 1 56.1971 22.4317 5
 11 3 -1 58.1006 17.7766 1
 11 3 -1 77.4538 16.6373 5
 -11 3 1 54.4308 18.3312 1
 -10 -3 1 88.1167 18.052 1
 -10 -3 1 55.2474 21.9526 5
 10 3 -1 59.3683 17.1248 1
 -10 3 1 45.8907 17.3002 1
 10 3 -1 76.4804 15.9553 5
 -9 -3 1 807.157 37.179 5
 9 -3 -1 741.397 34.603 5
 -9 -3 1 817.38 34.744 1
 9 3 -1 797.584 29.312 5
 9 3 -1 839.819 34.225 1
 -8 -3 1 336.423 25.478 1
 8 -3 -1 310.209 24.145 5
 -8 -3 1 379.115 27.211 5
 -8 3 1 334.466 24.4 1
 8 3 -1 343.949 21.216 5
 8 3 -1 359.05 25.186 1
 -7 -3 1 15.3237 14.6781 1
 7 -3 -1 10.5011 17.3068 5
 7 -3 -1 29.0332 14.4988 1
 -7 -3 1 27.3263 19.8137 5
 7 3 -1 22.168 14.7093 1
 7 3 -1 9.3162 12.6853 5
 -7 3 1 6.8722 14.3435 1
 -6 -3 1 434.324 25.866 1
 -6 -3 1 431.882 30.416 5
 6 -3 -1 379.212 24.408 1
 6 -3 -1 385.954 28.128 5
 6 3 -1 406.233 26.059 1
 -6 3 1 394.458 24.956 1
 6 3 -1 409.487 21.777 5
 -5 -3 1 125.899 21.95 5
 -5 -3 1 181.239 18.527 1
 5 -3 -1 163.712 17.482 1
 5 -3 -1 164.086 20.355 5
 -5 3 1 141.694 17.422 1
 5 3 -1 166.335 15.388 5
 5 3 -1 182.097 18.844 1
 -4 -3 1 33.9839 14.7023 1
 4 -3 -1 25.7312 13.8348 1
 4 -3 -1 14.34 17.5308 5
 -4 -3 1 13.1841 19.0321 5
 -4 3 1 -1.1785 13.5942 1
 4 3 -1 23.601 12.4895 1
 4 3 -1 16.5671 12.8909 5
 -4 3 1 14.2737 12.4171 1
 4 3 -1 39.1509 14.9769 1
 -4 3 1 46.3838 15.1214 3
 4 3 -1 28.5195 14.0903 5
 3 -3 -1 590.172 29.888 5
 3 -3 -1 606.361 26.703 1
 -3 -3 1 597.467 31.685 5
 -3 -3 1 586.971 27.327 1
 3 3 -1 598.745 26.949 1
 -3 3 1 579.745 30.981 3
 3 3 -1 537.412 27.642 1
 -3 3 1 533.969 25.648 1
 3 3 -1 598.01 22.742 5
 3 3 -1 565.812 24.695 5
 2 -3 -1 368.036 27.409 5
 2 -3 -1 360.431 22.872 1
 -2 -3 1 381.342 28.195 5
 -2 -3 1 331.102 23.516 1
 2 3 -1 315.033 22.595 1
 2 3 -1 366.324 20.559 5
 -2 3 1 289.317 19.356 5
 -2 3 1 342.798 18.815 5
 -2 3 1 313.574 21.559 1
 2 3 -1 380.534 24.329 1
 -2 3 1 348.064 24.203 3
 2 3 -1 321.382 18.446 5
 -1 -3 1 11.4629 17.4335 5
 1 -3 -1 25.9176 13.8111 1
 -1 -3 1 34.0508 14.0087 1
 1 -3 -1 84.6511 18.5766 5
 -1 3 1 39.7544 12.7173 5
 1 3 -1 33.9941 11.0259 5
 1 3 -1 58.2664 14.7688 1
 -1 3 1 52.2374 12.1247 1
 1 3 -1 27.8191 11.5824 1
 -1 3 1 40.5798 12.7403 5
 -1 3 1 20.0469 18.7767 3
 0 -3 1 463.181 23.94 1
 0 -3 1 450.412 28.563 5
 0 -3 -1 488.129 25.043 1
 0 -3 -1 475.733 29.314 5
 0 3 1 432.367 21.315 5
 0 3 -1 430.637 23.434 1
 0 3 1 477.516 35.347 3
 0 3 -1 493.755 25.195 1
 0 3 1 474.859 25.247 1
 0 3 -1 450.496 32.116 3
 0 3 1 444.244 23.389 5
 0 3 1 430.866 24.012 1
 1 -3 1 909.872 35.097 5
 -1 -3 -1 994.889 36.33 5
 -1 -3 -1 932.883 32.707 1
 1 -3 1 923.008 32.325 1
 1 3 1 923.317 32.022 1
 1 3 1 913.887 33.14 1
 1 3 1 935.215 30.899 5
 -1 3 -1 863.681 30.858 1
 1 3 1 918.394 28.683 5
 1 3 1 958.855 43.742 3
 -1 3 -1 914.129 37.246 3
 2 -3 1 -12.575 12.625 1
 -2 -3 -1 -0.6706 13.5941 1
 -2 -3 -1 -2.6696 18.1568 5
 2 -3 1 16.053 17.2737 5
 -2 3 -1 28.154 16.0951 3
 2 3 1 0.7421 13.9332 1
 2 3 1 -3.3879 22.888 3
 2 3 1 -10.327 11.182 1
 2 3 1 10.9336 13.9586 5
 2 3 1 18.2324 13.0207 5
 -2 3 -1 11.1882 11.0336 1
 3 -3 1 362.373 26.743 5
 -3 -3 -1 401.78 23.988 1
 3 -3 1 390.328 23.104 1
 -3 -3 -1 379.443 29.058 5
 3 3 1 396.805 25.887 1
 3 3 1 394.391 24.291 1
 -3 3 -1 353.449 25.256 3
 3 3 1 341.067 21.476 5
 -3 3 -1 390.222 21.948 1
 3 3 1 419.055 32.779 3
 3 3 1 387.71 24.188 5
 4 -3 1 -7.5123 16.8804 5
 -4 -3 -1 55.3803 20.2422 5
 -4 -3 -1 45.2705 14.8627 1
 4 -3 1 27.385 13.5025 1
 -4 3 -1 15.9923 11.9811 1
 4 3 1 11.8118 24.8695 3
 4 3 1 14.291 13.654 5
 4 3 1 14.6909 15.0163 1
 -4 3 -1 4.558 13.4112 1
 5 -3 1 166.408 20.232 5
 5 -3 1 180.956 17.532 1
 -5 -3 -1 211.896 19.781 1
 -5 -3 -1 186.338 23.071 5
 5 3 1 219.533 19.998 1
 -5 3 -1 203.903 19.044 1
 5 3 1 226.741 17.559 5
 -6 -3 -1 603.179 28.718 1
 6 -3 1 567.262 26.853 1
 -6 -3 -1 612.135 32.866 5
 6 -3 1 544.349 29.925 5
 -6 3 -1 583.803 27.454 1
 6 3 1 602.006 24.983 5
 6 3 1 553.197 28.977 1
 -7 -3 -1 632.92 29.458 1
 7 -3 1 462.861 29.591 5
 -7 -3 -1 538.848 32.247 5
 7 3 1 521.551 29.271 1
 7 3 1 573.421 25.305 5
 -7 3 -1 542.141 27.05 1
 -8 -3 -1 27.0534 15.84 1
 -8 -3 -1 16.5468 19.6856 5
 -8 3 -1 22.6359 14.9004 1
 8 3 1 21.1568 14.1406 5
 8 3 1 25.5871 15.636 1
 -9 -3 -1 16.0724 15.9759 1
 -9 -3 -1 5.3874 20.2312 5
 9 3 1 26.9055 14.9734 5
 9 3 1 20.7636 15.8894 1
 -9 3 -1 37.9269 16.1838 1
 -10 -3 -1 -8.0908 20.0794 5
 -10 -3 -1 1.9997 15.8474 1
 10 3 1 8.0425 15.7469 1
 -10 3 -1 -2.1648 15.3888 1
 10 3 1 11.0441 15.2312 5
 -11 -3 -1 29.9588 21.219 5
 -11 -3 -1 5.6601 16.4722 1
 -11 3 -1 28.7475 17.4034 1
 11 3 1 14.5266 15.9409 5
 11 3 1 12.6975 16.3397 1
 -12 -3 -1 353.598 27.59 1
 -12 -3 -1 355.272 29.001 5
 12 3 1 359.246 27.255 1
 -12 3 -1 236.805 24.69 1
 12 3 1 342.951 24.129 5
 -13 -3 -1 510.426 32.193 1
 -13 -3 -1 466.9 34.222 5
 13 3 1 504.834 31.893 1
 13 3 1 446.145 28.606 5
 -13 3 -1 347.581 28.292 1
 10 4 -1 68.7162 20.5239 1
 -9 -4 1 39.2325 24.9831 5
 9 4 -1 49.6527 18.7066 1
 9 4 -1 34.3322 14.7237 5
 -9 4 1 20.5105 18.5735 1
 -8 -4 1 62.6141 24.5566 5
 8 4 -1 53.7139 14.5251 5
 -8 4 1 57.1302 18.7047 1
 8 4 -1 52.5208 18.582 1
 -7 -4 1 17.5606 23.328 5
 7 4 -1 44.8102 13.201 5
 7 4 -1 30.138 18.1432 1
 -6 -4 1 376.32 30.58 5
 6 4 -1 420.783 28.678 1
 -5 -4 1 102.076 24.196 5
 5 4 -1 136.625 20.104 1
 -4 -4 1 123.945 24.103 5
 4 4 -1 118.189 19.659 1
 -3 -4 1 74.7859 23.1354 5
 3 -4 -1 92.6541 21.9237 5
 3 4 -1 95.0885 18.6947 1
 2 -4 -1 131.058 22.889 5
 -2 -4 1 196.661 25.551 5
 -2 4 1 186.602 21.403 1
 2 4 -1 187.926 20.869 1
 1 -4 -1 21.3879 21.0743 5
 -1 -4 1 -20.62 20.993 5
 1 4 -1 40.8653 16.6803 1
 -1 4 1 -7.384 16.127 1
 0 -4 1 178.156 24.341 5
 0 -4 -1 159.106 23.994 5
 0 4 -1 179.407 20.425 1
 0 4 1 164.426 20.858 1
 -1 -4 -1 78.9976 22.7032 5
 -1 4 -1 94.7403 18.7394 1
 1 4 1 69.5289 18.3982 1
 -2 -4 -1 -2.5089 21.5 5
 2 4 1 43.3306 17.4928 1
 -2 4 -1 45.3838 17.0273 1
 -3 -4 -1 147.418 25.052 5
 3 4 1 193.222 21.674 1
 3 4 1 203.534 15.692 5
 -4 -4 -1 206.397 26.55 5
 4 4 1 240.377 22.919 1
 4 4 1 230.522 16.814 5
 -5 -4 -1 42.4964 22.6952 5
 5 4 1 35.458 17.8295 1
 5 4 1 44.8298 14.1073 5
 -6 -4 -1 7.3253 22.198 5
 6 4 1 16.412 16.7116 1
 6 4 1 11.0564 13.2626 5
 -7 -4 -1 -2.2632 22.5714 5
 7 4 1 19.3157 17.6855 1
 7 4 1 29.117 14.7143 5
 -8 -4 -1 -17.157 23.23 5
 8 4 1 24.7725 15.2733 5
 8 4 1 12.738 17.7843 1
 -8 4 -1 -11.617 16.438 1
 -9 -4 -1 126.417 26.689 5
 -9 4 -1 95.3577 20.4663 1
 9 4 1 131.016 17.84 5
 9 4 1 145.844 22.627 1
 17 0 -2 73.4408 20.8713 5
 -17 0 2 93.1932 20.1294 2
 -17 0 2 73.1914 19.6884 5
 -17 0 2 79.9873 20.8524 1
 -16 0 2 10.0846 17.4723 1
 -16 0 2 35.2364 18.1282 5
 -16 0 2 13.6255 16.8662 2
 16 0 -2 26.4961 18.3874 5
 -15 0 2 381.026 27.657 1
 -15 0 2 359.865 26.359 5
 -15 0 2 379.224 28.272 2
 15 0 -2 381.272 28.15 5
 15 0 -2 394.389 28.185 1
 -14 0 2 474.639 27.953 5
 14 0 -2 443.73 28.208 1
 -14 0 2 423.847 27.981 2
 -14 0 2 462.923 27.908 1
 14 0 -2 497.168 29.235 5
 -13 0 2 103.163 18.184 5
 -13 0 2 87.0916 16.514 2
 13 0 -2 103.865 16.85 1
 -13 0 2 117.832 18.221 1
 13 0 -2 87.7425 17.8709 5
 -12 0 2 374.044 26.227 2
 -12 0 2 393.741 26.585 5
 12 0 -2 368.849 25.009 1
 -12 0 2 377.704 25.241 1
 12 0 -2 408.975 27.167 5
 11 0 -2 0.5367 15.2464 5
 11 0 -2 11.8467 13.703 1
 -11 0 2 10.0899 16.294 5
 -11 0 2 29.1165 13.7077 2
 -11 0 2 -13.435 11.908 5
 -11 0 2 6.1155 14.3145 1
 -10 0 2 131.279 16.672 1
 10 0 -2 112.578 16.334 5
 -10 0 2 127.538 14.088 5
 -10 0 2 137.068 15.679 2
 10 0 -2 127.034 15.586 1
 -10 0 2 123.172 17.219 5
 -9 0 2 544.874 23.812 5
 -9 0 2 513.782 25.027 2
 -9 0 2 511.726 24.567 1
 9 0 -2 514.176 23.319 1
 -9 0 2 496.37 26.539 5
 9 0 -2 541.797 25.461 5
 -9 0 2 529.535 25.475 1
 -8 0 2 3255.64 71.53 2
 8 0 -2 3258.61 73.07 1
 -8 0 2 3283.57 72.87 5
 -8 0 2 3312.78 73.67 1
 -8 0 2 3351.77 72.98 1
 -8 0 2 3387.19 71.61 5
 8 0 -2 3311.73 72.4 5
 -7 0 2 734.349 23.615 5
 -7 0 2 750.75 24.76 1
 7 0 -2 704.011 24.463 1
 7 0 -2 720.273 24.739 5
 7 0 -2 778.867 25.609 1
 -7 0 2 710.253 25.646 5
 -7 0 2 718.129 24.218 1
 -6 0 2 83.6347 10.4659 1
 6 0 -2 64.4685 10.0713 5
 -6 0 2 74.4615 9.0856 5
 6 0 -2 63.2044 9.3182 1
 -6 0 2 70.2977 9.402 1
 6 0 -2 61.3838 9.807 5
 6 0 -2 57.0815 9.3599 1
 -6 0 2 61.5475 10.4916 5
 5 0 -2 199.333 14.06 1
 -5 0 2 212.75 14.969 1
 -5 0 2 225.628 13.307 5
 -5 0 2 219.173 15.371 1
 5 0 -2 215.645 15.5 1
 5 0 -2 222.12 16.212 5
 5 0 -2 223.651 15.276 5
 -5 0 2 248.062 15.28 5
 -4 0 2 649.257 21.107 5
 4 0 -2 654.06 19.545 1
 -4 0 2 662.368 20.066 1
 4 0 -2 683.973 20.134 5
 -4 0 2 662.647 19.628 5
 4 0 -2 645.787 20.337 1
 -4 0 2 635.71 19.411 1
 4 0 -2 652.682 20.526 5
 -3 0 2 1342.73 29.32 1
 3 0 -2 1290.76 29 1
 3 0 -2 1308.09 29.24 1
 3 0 -2 1322.52 28.95 5
 3 0 -2 1321.34 29.05 5
 -3 0 2 1299.67 28.78 5
 -3 0 2 1293.25 29.25 5
 2 0 -2 2074.98 42.39 5
 -2 0 2 2102.95 42.53 1
 2 0 -2 2136.17 42.67 1
 -2 0 2 2138.93 42.67 1
 -2 0 2 2113.24 42.61 5
 -2 0 2 2102.63 42.43 5
 2 0 -2 2075.96 42.45 5
 1 0 -2 2774.61 55.59 1
 1 0 -2 2769.15 54.04 5
 -1 0 2 2803.13 54.11 5
 -1 0 2 2754.57 53.99 1
 0 0 2 349.08 7.124 1
 -1 0 -2 63.7062 5.6902 3
 -1 0 -2 62.6134 4.3174 2
 1 0 2 62.803 3.3687 1
 1 0 2 55.347 3.1098 1
 1 0 2 60.8585 5.3112 3
 1 0 2 61.9806 3.5888 2
 -1 0 -2 67.7033 3.413 1
 -2 0 -2 3179.01 63.87 2
 2 0 2 3191.37 75.46 3
 -2 0 -2 3258 63.63 1
 2 0 2 3216.82 63.56 1
 2 0 2 3238.56 63.64 1
 -2 0 -2 3327.52 62.98 5
 -2 0 -2 3191.53 63.51 1
 -2 0 -2 3118.38 75.21 3
 -2 0 -2 3207.58 62.98 5
 2 0 2 3223.67 63.45 5
 2 0 2 3256.71 63.36 5
 3 0 2 592.802 17.257 5
 3 0 2 620.701 23.156 3
 3 0 2 614.153 16.993 1
 -3 0 -2 583.89 23.499 3
 3 0 2 606.025 17.102 1
 -3 0 -2 608.658 16.157 5
 -3 0 -2 577.04 18.298 2
 -3 0 -2 614.626 17.244 1
 -3 0 -2 626.104 15.594 5
 -3 0 -2 626.009 17.04 1
 3 0 2 632.62 16.886 5
 4 0 2 4856.24 96.77 1
 -4 0 -2 4910.38 97.22 2
 -4 0 -2 4771.16 95.48 5
 4 0 2 4917.96 96.95 1
 -4 0 -2 4772.08 96.63 1
 -4 0 -2 4796.25 96.78 1
 4 0 2 4856.2 97.33 5
 -4 0 -2 4647.17 114.76 3
 -4 0 -2 4762.9 96.11 5
 4 0 2 4988.23 96.9 5
 -5 0 -2 748.894 23.17 1
 5 0 2 800.085 22.8 1
 -5 0 -2 769.868 21.828 5
 5 0 2 812.808 22.817 5
 -5 0 -2 792.354 22.386 1
 5 0 2 752.681 22.875 1
 -6 0 -2 2012.74 46.34 1
 6 0 2 2054.9 46.78 1
 -6 0 -2 1948.71 44.65 5
 6 0 2 2039.61 46.64 1
 -6 0 -2 2029.64 46.72 1
 6 0 2 2019.16 46.07 5
 -6 0 -2 2014.23 47.17 2
 -7 0 -2 3130.07 67.68 2
 -7 0 -2 3118.39 67.43 1
 -7 0 -2 2858.5 64.09 5
 -7 0 -2 3079.83 65.68 5
 7 0 2 3130.11 67.49 1
 7 0 2 3107.35 66.94 5
 -7 0 -2 3148.06 68.07 1
 8 0 2 605.363 24.917 5
 -8 0 -2 600.652 23.022 5
 -8 0 -2 664.003 25.097 1
 -8 0 -2 596.467 25.055 2
 -8 0 -2 674.435 24.842 1
 -8 0 -2 647.547 21.634 5
 8 0 2 620.396 23.947 1
 -9 0 -2 6.4852 11.936 5
 -9 0 -2 1.2677 11.496 1
 -9 0 -2 -4.6922 12.7075 1
 9 0 2 -22.264 13.221 5
 -9 0 -2 9.0356 12.6177 2
 9 0 2 -1.1149 11.5959 1
 -9 0 -2 29.7391 10.3927 5
 -10 0 -2 975.066 34.266 1
 -10 0 -2 1042.29 33.85 1
 10 0 2 1036.66 34.47 1
 -10 0 -2 1004.98 34.54 2
 -10 0 -2 1031.27 31.51 5
 10 0 2 975.652 34.832 5
 -10 0 -2 1003.82 29.9 5
 11 0 2 206.471 19.837 5
 -11 0 -2 245.487 17.692 5
 -11 0 -2 265.871 20.04 1
 -11 0 -2 270.941 21.201 1
 11 0 2 273.227 20.706 1
 -11 0 -2 265.208 20.819 2
 -11 0 -2 242.77 15.797 5
 -12 0 -2 421.726 25.846 1
 12 0 2 420.87 25.993 1
 -12 0 -2 446.307 23.416 5
 -12 0 -2 392.704 26.29 2
 12 0 2 423.791 27.672 5
 -13 0 -2 943.986 36.779 1
 13 0 2 1008.83 36.81 1
 -13 0 -2 946.117 30.879 5
 -13 0 -2 1000.18 36.78 2
 13 0 2 903.121 36.733 5
 -14 0 -2 860.211 35.56 1
 14 0 2 848.689 36.538 5
 -14 0 -2 895.568 36.102 2
 -14 0 -2 827.433 29.237 5
 -15 0 -2 6.7339 16.9933 1
 -15 0 -2 -19.4 15.992 2
 15 0 2 -1.621 17.3415 5
 16 0 2 91.4384 20.4564 5
 -16 0 -2 108.667 21.007 2
 -16 0 -2 131.864 21.559 1
 16 -1 -2 49.9562 20.1586 5
 -16 -1 2 41.831 19.2112 1
 -16 -1 2 20.7588 19.4683 2
 -16 -1 2 32.9429 20.2743 5
 -16 1 2 36.9474 18.701 4
 -16 1 2 49.5284 19.9073 1
 -16 1 2 51.8791 16.7061 2
 16 1 -2 60.3059 18.8831 5
 -15 -1 2 68.1687 18.7106 1
 15 -1 -2 77.164 19.6536 5
 -15 -1 2 62.1067 19.3155 2
 -15 -1 2 41.3616 19.8173 5
 -15 1 2 64.7631 15.6622 5
 -15 1 2 97.7113 19.5349 4
 15 1 -2 78.117 18.6213 1
 -15 1 2 80.4136 16.3112 2
 -15 1 2 34.1445 18.4106 1
 15 1 -2 68.7701 18.0998 5
 -14 -1 2 115.051 19.363 1
 -14 -1 2 104.452 20.278 5
 14 -1 -2 113.502 19.851 5
 14 1 -2 132.626 19.091 1
 14 1 -2 124.423 18.737 5
 -14 1 2 113.86 16.973 2
 -14 1 2 106.309 19.436 4
 -14 1 2 117.61 16.951 5
 -14 1 2 105.2 19.176 1
 -13 -1 2 58.458 16.9776 1
 -13 -1 2 65.273 18.9815 5
 13 -1 -2 57.6548 17.7137 5
 13 -1 -2 71.5909 16.6741 1
 13 1 -2 99.977 17.3926 5
 -13 1 2 78.4434 16.9039 4
 -13 1 2 49.3082 14.5206 2
 -13 1 2 87.3857 17.837 1
 13 1 -2 64.757 16.3898 1
 -13 1 2 49.5308 15.5682 5
 12 -1 -2 577.276 28.475 1
 -12 -1 2 588.13 29.219 1
 -12 -1 2 511.634 29.425 5
 12 -1 -2 452.802 28.662 5
 -12 1 2 531.854 26.209 5
 -12 1 2 507.482 26.619 2
 12 1 -2 513.17 27.805 1
 -12 1 2 551.087 27.806 4
 -12 1 2 543.514 28.524 1
 12 1 -2 525.891 27.266 5
 -11 -1 2 1471.27 43.94 1
 11 -1 -2 1421.7 43.79 5
 11 -1 -2 1357.47 42.83 1
 -11 -1 2 1398.1 43.92 5
 -11 1 2 1526.7 41.36 2
 -11 1 2 1401.02 43.67 1
 11 1 -2 1424.8 41.96 5
 -11 1 2 1455.07 45.28 4
 -11 1 2 1439.33 39.13 5
 11 1 -2 1395.3 43.14 1
 -11 1 2 1378.56 40.4 5
 -10 -1 2 538.68 26.055 1
 -10 -1 2 498.088 29.248 5
 10 -1 -2 521.484 25.994 1
 10 -1 -2 541.826 28.057 5
 10 1 -2 508.051 26.205 5
 -10 1 2 487.976 25.674 4
 -10 1 2 488.168 23.891 5
 10 1 -2 548.319 25.99 1
 -10 1 2 518.614 26.342 1
 -10 1 2 521.386 26.15 1
 -10 1 2 505.602 24.45 2
 -10 1 2 492.861 26.022 5
 -9 -1 2 127.993 17.961 5
 9 -1 -2 120.758 15.237 1
 -9 -1 2 135.104 16.548 1
 9 -1 -2 106.007 16.367 5
 9 1 -2 120.283 15.669 1
 -9 1 2 128.162 16.433 4
 -9 1 2 106.388 15.464 1
 9 1 -2 128.372 15.121 5
 -9 1 2 101.586 15.41 5
 -9 1 2 95.3092 14.2069 1
 -9 1 2 126.057 13.495 2
 -8 -1 2 60.4629 15.3998 5
 8 -1 -2 50.4153 12.2029 1
 8 -1 -2 61.6913 13.3581 5
 -8 -1 2 48.5816 12.828 1
 -8 1 2 41.0863 10.3751 2
 -8 1 2 58.8938 12.758 4
 8 1 -2 62.5838 12.712 1
 -8 1 2 58.5215 13.0612 1
 -8 1 2 53.3563 11.7368 1
 8 1 -2 73.8951 13.2074 5
 8 1 -2 80.1075 14.6735 5
 -8 1 2 33.1782 12.7637 5
 -7 -1 2 -11.463 12.044 5
 7 -1 -2 2.0292 10.6621 5
 -7 -1 2 13.0416 10.1742 1
 7 -1 -2 -0.5413 9.1362 1
 -7 -1 2 -2.8312 9.2908 1
 7 1 -2 -12.666 11.129 5
 -7 1 2 0.85567 8.16322 5
 -7 1 2 -6.2965 10.7267 5
 7 1 -2 -3.2743 9.5543 1
 -7 1 2 16.3096 9.4251 1
 -7 1 2 11.8301 10.9672 4
 -7 1 2 -11.148 9.901 1
 7 1 -2 -1.264 9.542 1
 -7 1 2 12.9451 8.4141 2
 7 1 -2 -9.7631 9.5172 5
 -6 -1 2 686.707 24.765 5
 6 -1 -2 673.478 23.387 5
 6 -1 -2 690.523 22.943 1
 6 -1 -2 658.316 23.319 1
 -6 -1 2 654.86 23.144 1
 -6 -1 2 650.625 23.867 1
 -6 1 2 668.698 21.586 5
 6 1 -2 712.393 24.027 1
 -6 1 2 649.52 22.856 5
 6 1 -2 665.068 24.043 5
 -6 1 2 673.015 22.469 1
 -6 1 2 666.048 22.913 1
 6 1 -2 631.704 23.123 1
 -6 1 2 651.046 24.433 4
 6 1 -2 667.265 22.205 5
 -6 1 2 660.484 21.845 2
 5 -1 -2 2375.99 52.1 1
 5 -1 -2 2383.38 52.01 1
 5 -1 -2 2323.81 51.68 5
 -5 -1 2 2396.42 52.35 1
 -5 -1 2 2344.17 52.79 5
 -5 -1 2 2304.41 52.05 1
 -5 -1 2 2437.32 51.83 5
 -5 1 2 2315.15 51.56 1
 5 1 -2 2249.66 51.93 1
 -5 1 2 2324.27 52.15 1
 -5 1 2 2345.43 49.76 2
 -5 1 2 2327.41 51.32 5
 -5 1 2 2263.39 55.33 4
 -5 1 2 2347.79 50.59 5
 5 1 -2 2283.78 50.77 5
 5 1 -2 2333.56 51.97 5
 4 -1 -2 1095.56 26.55 2
 4 -1 -2 1135.71 28.53 1
 4 -1 -2 1131.1 29.02 1
 -4 -1 2 1080.48 28.94 1
 -4 -1 2 1092.48 28.96 1
 -4 -1 2 1128.71 29.86 5
 4 -1 -2 1109.91 28.73 5
 4 -1 -2 1106.27 30.27 4
 4 -1 -2 1063.41 28.6 5
 -4 -1 2 1113.62 28.57 5
 4 1 -2 1088.04 28.53 1
 4 1 -2 1125.34 28.9 5
 4 1 -2 1087.64 28.77 1
 -4 1 2 1119.53 28.12 1
 -4 1 2 1130.69 27.93 5
 -4 1 2 1128.02 27.3 2
 -4 1 2 1107.51 28.7 5
 -4 1 2 1149.51 29.02 1
 -4 1 2 1121.51 30.54 4
 3 -1 -2 84.2643 9.0957 1
 3 -1 -2 80.5835 9.9379 5
 3 -1 -2 67.2279 9.3161 5
 -3 -1 2 92.9362 8.6996 5
 -3 -1 2 84.951 10.7463 5
 3 -1 -2 81.4199 9.3937 4
 -3 -1 2 82.6465 9.3882 1
 3 -1 -2 73.0011 7.1858 2
 3 -1 -2 76.5954 8.9291 1
 -3 -1 2 66.5596 8.6285 1
 -3 1 2 72.4598 8.8083 5
 3 1 -2 78.5224 8.6011 1
 3 1 -2 90.8566 8.2104 5
 -3 1 2 70.9134 8.2907 1
 3 1 -2 89.9534 9.4898 5
 -3 1 2 85.3972 10.5238 4
 -3 1 2 57.8358 9.8935 5
 -3 1 2 71.9268 9.4685 1
 3 1 -2 76.0071 8.8046 1
 2 -1 -2 1989.04 47.09 4
 2 -1 -2 1990.64 42.96 5
 -2 -1 2 2032.68 43.42 5
 -2 -1 2 1976 54.24 3
 -2 -1 2 2041.65 42.31 5
 2 -1 -2 2023.15 43.15 1
 2 -1 -2 1961.68 43.44 5
 -2 -1 2 1982.55 43.19 1
 -2 -1 2 2036.2 43.01 1
 2 -1 -2 2010.83 43.21 1
 -2 1 2 1987.85 42.97 1
 -2 1 2 1961.49 43.11 5
 2 1 -2 1977.76 41.42 5
 -2 1 2 1976.25 43.19 1
 2 1 -2 1985.76 42.77 1
 2 1 -2 1943.55 42.99 1
 -2 1 2 1928.59 47.13 4
 -2 1 2 1956.64 43.04 5
 1 -1 -2 430.507 16.336 5
 1 -1 -2 425.447 16.15 4
 -1 -1 2 431.788 20.443 3
 1 -1 -2 444.89 14.582 1
 -1 -1 2 424.732 14.098 1
 1 -1 -2 453.692 15.306 5
 1 -1 -2 441.28 15.525 1
 -1 -1 2 432.294 13.524 5
 -1 -1 2 418.145 15.078 5
 -1 1 2 383.109 18.863 3
 -1 1 2 413.546 15.262 1
 -1 1 2 423.677 15.766 5
 -1 1 2 424.2 15.39 5
 -1 1 2 403.086 14.832 1
 1 1 -2 431.127 14.004 1
 1 1 -2 405.989 15.024 1
 1 1 -2 416.477 12.122 5
 1 1 -2 415.437 12.892 5
 0 -1 -2 1105.66 26.97 1
 0 -1 2 1161.02 25.12 5
 0 -1 2 1107.26 25.66 5
 0 -1 -2 1131.17 26.97 1
 0 -1 2 1163.5 26.01 1
 0 -1 2 1139.05 30.82 3
 0 -1 -2 1141.12 27.78 5
 0 -1 -2 1180.11 26.94 5
 0 -1 2 1155.72 25.87 1
 0 -1 -2 1121.57 32.83 3
 0 1 2 1131.8 26.7 5
 0 1 2 1144.68 26.8 1
 0 1 2 1121.36 27.48 5
 0 1 -2 1132.99 25.66 1
 0 1 2 1120.5 33.47 3
 -1 -1 -2 9874.02 188.52 1
 1 -1 2 9403.39 187.14 2
 1 -1 2 9669.2 187.82 5
 -1 -1 -2 9653.95 189.9 5
 -1 -1 -2 9996.08 189.45 5
 1 -1 2 9863.43 187.39 1
 1 -1 2 9628.58 190.25 1
 -1 -1 -2 9656.84 222.33 3
 1 -1 2 9621.7 187.98 5
 -1 1 -2 9561.12 193.54 1
 1 1 2 9643.82 188.23 1
 1 1 2 9581.26 222.51 3
 1 1 2 9734.67 189.8 5
 1 1 2 9999.99 189.48 5
 -1 1 -2 9513.6 187.11 1
 1 1 2 9562.49 188.35 1
 2 -1 2 2094.57 47.2 4
 -2 -1 -2 2111.16 46.28 5
 2 -1 2 2085.07 43.95 1
 -2 -1 -2 2130.65 45.23 5
 2 -1 2 2109.94 44.09 1
 -2 -1 -2 2008.39 45.68 1
 2 -1 2 2101.23 43.38 5
 -2 -1 -2 2079.41 56.58 3
 2 -1 2 2004.06 44.76 2
 -2 -1 -2 2067.42 45.52 1
 2 1 2 2140.37 46.24 5
 2 1 2 2091.4 45.43 1
 -2 1 -2 2060.49 43.78 1
 2 1 2 2065.87 57.37 3
 2 1 2 2143.66 45.07 5
 2 1 2 2074.49 45.87 1
 -2 1 -2 2014.08 44.98 2
 -2 1 -2 2120.45 44.12 1
 -3 -1 -2 10.4978 7.8023 5
 3 -1 2 13.2647 7.0134 1
 3 -1 2 8.72938 7.01001 4
 3 -1 2 11.7057 7.4669 5
 -3 -1 -2 18.5611 8.2224 1
 3 -1 2 20.9037 7.1973 1
 -3 -1 -2 18.4613 9.8256 5
 -3 -1 -2 14.8648 7.5517 1
 -3 1 -2 5.13881 7.67106 2
 -3 1 -2 20.8258 7.4242 4
 3 1 2 15.3383 7.5278 1
 -3 1 -2 16.3302 7.5912 1
 3 1 2 13.0639 9.6893 5
 3 1 2 15.3038 14.8016 3
 3 1 2 10.5463 8.1865 1
 -3 1 -2 14.5832 6.522 1
 -4 -1 -2 2303.33 50.42 1
 -4 -1 -2 2268.29 50.3 1
 4 -1 2 2265.52 48.09 5
 -4 -1 -2 2222.15 50.28 5
 -4 -1 -2 2328.35 49.33 5
 4 -1 2 2296.11 48.98 1
 4 -1 2 2325.63 49.12 1
 -4 1 -2 2294.16 49.05 1
 -4 1 -2 2257.73 51.29 4
 4 1 2 2188.31 50.1 1
 -4 1 -2 2208.78 49.07 2
 4 1 2 2228.15 62.27 3
 4 1 2 2248.88 50.78 5
 4 1 2 2338.5 50.39 1
 -4 1 -2 2210.71 48.43 1
 4 1 2 2262.42 49.3 5
 -4 1 -2 2087.22 54.27 3
 -5 -1 -2 991.14 28.256 1
 5 -1 2 934.315 25.434 5
 -5 -1 -2 999.414 26.539 5
 5 -1 2 969.219 26.387 1
 -5 -1 -2 921.127 27.611 5
 -5 -1 -2 967.486 27.534 1
 5 -1 2 922.496 26.043 1
 -5 1 -2 913.426 26.032 1
 5 1 2 953.516 27.659 1
 -5 1 -2 961.573 25.421 1
 5 1 2 927.539 27.007 5
 5 1 2 957.375 29.499 5
 5 1 2 921.346 27.277 1
 -5 1 -2 939.392 26.185 4
 -5 1 -2 928.437 26.459 2
 5 1 2 952.217 39.548 3
 -5 1 -2 893.783 29.321 3
 6 -1 2 238.364 13.771 5
 -6 -1 -2 253.179 17.249 1
 -6 -1 -2 267.872 17.193 1
 -6 -1 -2 243.098 16.464 5
 -6 -1 -2 248.702 15.408 5
 6 -1 2 241.38 15.523 1
 6 1 2 237.736 17.169 5
 6 1 2 232.073 17.605 1
 6 1 2 232.284 16.465 1
 6 1 2 267.244 23.194 3
 -6 1 -2 270.434 15.496 4
 -6 1 -2 245.448 16.166 1
 -6 1 -2 222.217 13.767 2
 -6 1 -2 259.521 15.924 3
 -6 1 -2 228.775 15.552 1
 -7 -1 -2 525.078 22.884 1
 -7 -1 -2 504.93 22.446 1
 -7 -1 -2 520.882 21.768 5
 -7 -1 -2 472.746 23.534 5
 7 -1 2 532.073 22.155 5
 7 -1 2 517.397 21.349 1
 7 1 2 491.553 22.478 5
 -7 1 -2 522.58 21.024 1
 -7 1 -2 499.261 21.09 4
 -7 1 -2 525.473 22.339 1
 -7 1 -2 477.225 23.101 2
 7 1 2 509.224 22.665 1
 -8 -1 -2 527.807 24.054 1
 -8 -1 -2 576.537 26.103 5
 8 -1 2 552.818 23.684 1
 -8 -1 -2 562.233 24.43 5
 8 -1 2 530.177 25.262 5
 -8 -1 -2 543.653 25.912 1
 -8 1 -2 529.27 23.324 4
 -8 1 -2 549.232 24.953 2
 -8 1 -2 482.224 22.818 1
 8 1 2 570.196 25.02 5
 -8 1 -2 558.727 24.61 1
 8 1 2 539.631 23.961 1
 -9 -1 -2 388.884 23.836 1
 9 -1 2 420.294 22.972 1
 -9 -1 -2 376.065 24.992 5
 9 -1 2 445.253 25.441 5
 -9 -1 -2 413.707 23.565 5
 -9 1 -2 426.269 24.89 2
 -9 1 -2 426.237 22.803 4
 9 1 2 422.697 24.86 5
 -9 1 -2 416.296 24.021 1
 -9 1 -2 354.837 22.474 1
 9 1 2 418.607 24.021 1
 -10 -1 -2 849.926 32.302 1
 10 -1 2 862.547 33.224 5
 -10 -1 -2 874.609 31.092 5
 -10 -1 -2 872.589 32.627 5
 10 -1 2 877.077 32.335 1
 -10 1 -2 874.614 30.859 4
 -10 1 -2 884.936 31.291 1
 -10 1 -2 846.477 32.258 1
 -10 1 -2 833.226 32.687 2
 10 1 2 902.164 32.87 5
 10 1 2 928.472 33.089 1
 11 -1 2 656.11 29.099 1
 -11 -1 -2 648.482 29.421 5
 -11 -1 -2 627.205 29.674 1
 11 -1 2 582.723 30.714 5
 -11 1 -2 663.141 27.703 4
 -11 1 -2 604.801 29.573 1
 -11 1 -2 654.98 30.061 2
 11 1 2 662.066 29.866 1
 11 1 2 623.419 29.887 5
 -12 -1 -2 67.5428 16.3841 1
 -12 -1 -2 46.5407 16.4973 5
 12 -1 2 44.2616 16.6035 5
 12 -1 2 63.5777 15.5421 1
 12 1 2 42.4023 15.1232 1
 -12 1 -2 48.564 14.97 2
 -12 1 -2 49.5774 14.368 4
 12 1 2 56.7647 16.4889 5
 -12 1 -2 50.1804 16.0424 1
 13 -1 2 223.601 21.634 5
 -13 -1 -2 258.769 23.108 1
 -13 -1 -2 248.648 20.886 5
 -13 1 -2 243.757 20.265 4
 13 1 2 237.543 21.531 5
 -13 1 -2 211.118 21.547 1
 -13 1 -2 261.665 21.136 2
 13 1 2 278.702 23.131 1
 -14 -1 -2 89.5189 18.9776 1
 -14 -1 -2 80.0811 19.6609 2
 14 -1 2 73.5172 19.1113 5
 -14 -1 -2 82.8227 18.3623 5
 -14 1 -2 114.591 17.41 4
 -14 1 -2 87.2655 19.1684 1
 14 1 2 60.3657 17.9462 5
 14 1 2 104.94 18.472 1
 -14 1 -2 113.943 18.194 2
 -15 -1 -2 130.65 19.581 5
 -15 -1 -2 105.266 20.707 1
 -15 -1 -2 120.169 21.578 2
 -15 1 -2 88.0728 20.0847 1
 15 1 2 122.155 20.887 5
 -15 1 -2 137.82 20.022 2
 -16 -1 -2 532.726 33.429 1
 -16 -1 -2 567.766 29.895 5
 -16 -1 -2 662.433 36.689 2
 -16 1 -2 622.939 34.589 1
 16 1 2 572.779 33.201 5
 -16 1 -2 578.36 35.689 2
 -15 -2 2 153.913 24.952 5
 -15 -2 2 204.383 24.151 1
 15 2 -2 232.714 24.058 1
 -15 2 2 139.303 22.904 1
 -14 -2 2 192.271 24.577 5
 14 -2 -2 107.298 21.375 5
 -14 -2 2 180.793 22.037 1
 -14 2 2 123.249 21.024 1
 -14 2 2 146.382 18.121 2
 14 2 -2 146.664 20.705 1
 -14 2 2 122.958 20.504 4
 13 -2 -2 14.1526 18.4212 5
 -13 -2 2 13.2495 16.4824 1
 -13 -2 2 -24.618 19.335 5
 13 2 -2 29.8899 16.0911 1
 -13 2 2 23.7761 16.8461 4
 -13 2 2 1.5421 13.9535 2
 -13 2 2 40.4875 17.7105 1
 12 -2 -2 69.6309 18.7388 5
 -12 -2 2 63.6497 20.8616 5
 -12 -2 2 57.3498 16.8947 1
 -12 2 2 68.7384 15.2264 2
 12 2 -2 63.311 16.633 1
 -12 2 2 60.141 17.6937 4
 -12 2 2 51.8442 17.2033 1
 11 -2 -2 143.961 19.726 5
 -11 -2 2 218.827 20.695 1
 11 -2 -2 151.834 18.391 1
 -11 -2 2 199.813 22.562 5
 -11 2 2 194.965 20.004 4
 -11 2 2 209.956 17.513 2
 11 2 -2 198.789 18.222 5
 -11 2 2 173.029 13.556 5
 11 2 -2 164.045 18.966 1
 -11 2 2 169.265 19.792 1
 10 -2 -2 158.023 19.371 5
 -10 -2 2 190.747 19.508 1
 10 -2 -2 161.035 18.006 1
 -10 -2 2 198.741 22.372 5
 -10 2 2 157.47 13.824 5
 -10 2 2 157.418 19.003 1
 -10 2 2 178.552 16.534 2
 10 2 -2 187.313 17.863 5
 10 2 -2 166.078 18.711 1
 -10 2 2 176.068 19.52 4
 -9 -2 2 437.587 25.549 1
 -9 -2 2 478.869 30.195 5
 9 -2 -2 481.355 25.642 1
 9 -2 -2 463.776 28.536 5
 9 2 -2 427.9 23.569 5
 -9 2 2 409.143 25.358 2
 -9 2 2 451.17 22.875 5
 -9 2 2 463.363 21.61 5
 -9 2 2 394.526 24.371 1
 9 2 -2 442.805 26.055 1
 -9 2 2 424.526 25.735 1
 -9 2 2 439.61 26.755 4
 8 -2 -2 814.516 32.015 5
 -8 -2 2 772.769 34.01 5
 -8 -2 2 807.509 30.945 1
 8 -2 -2 868.235 30.542 1
 -8 2 2 799.176 29.907 1
 -8 2 2 790.895 31.327 4
 -8 2 2 757.089 27.126 5
 8 2 -2 787.324 32.73 5
 -8 2 2 768.613 30.851 1
 -8 2 2 829.82 29.506 2
 -8 2 2 808.352 26.709 5
 8 2 -2 806.491 28.095 5
 8 2 -2 839.218 31.274 1
 -7 -2 2 226.08 18.26 1
 -7 -2 2 177.88 20.216 5
 7 -2 -2 177.209 16.952 1
 7 -2 -2 179.98 17.857 5
 -7 2 2 181.273 14.078 5
 7 2 -2 197.225 15.374 5
 7 2 -2 223.534 17.885 1
 7 2 -2 201.409 17.252 5
 -7 2 2 211.385 17.67 1
 -7 2 2 223.913 18.586 4
 -7 2 2 193.356 15.854 1
 7 2 -2 222.026 17.898 1
 -7 2 2 183.504 15.267 5
 6 -2 -2 33.3049 11.9712 1
 6 -2 -2 30.4231 14.4443 5
 -6 -2 2 31.8062 16.0498 5
 -6 -2 2 25.7561 12.4428 1
 -6 2 2 14.1493 12.8999 4
 -6 2 2 37.4907 12.9192 1
 -6 2 2 29.7205 10.9031 1
 6 2 -2 19.9357 13.0612 5
 6 2 -2 31.232 11.2085 5
 -6 2 2 19.4176 10.9982 5
 6 2 -2 12.9415 11.9997 1
 -6 2 2 25.6759 12.2471 5
 6 2 -2 21.9283 11.3341 1
 -5 -2 2 52.001 15.4485 5
 -5 -2 2 51.0498 12.1902 1
 5 -2 -2 39.4929 13.4985 5
 5 -2 -2 51.2355 11.5094 1
 5 2 -2 50.5371 11.3343 1
 5 2 -2 55.4006 10.8005 5
 -5 2 2 43.5352 10.7175 5
 -5 2 2 47.4572 12.0648 1
 -5 2 2 43.7908 10.3866 1
 5 2 -2 48.1446 11.7698 1
 -5 2 2 41.4809 11.9049 5
 5 2 -2 54.9887 12.2651 5
 -4 -2 2 112.385 15.075 5
 4 -2 -2 80.9386 11.6173 1
 4 -2 -2 101.096 13.73 5
 -4 -2 2 80.9074 11.9218 1
 4 2 -2 69.44 11.5031 1
 4 2 -2 92.8753 10.5194 5
 -4 2 2 90.6806 11.0303 1
 -4 2 2 96.0452 12.4342 1
 -4 2 2 84.2049 11.5948 3
 -4 2 2 77.7046 12.1648 5
 4 2 -2 90.0408 11.0986 1
 -4 2 2 78.0364 10.8439 5
 -3 -2 2 1036.78 28.91 1
 3 -2 -2 997.614 28.747 1
 -3 -2 2 1000.23 30.43 5
 3 -2 -2 963.292 29.854 5
 -3 2 2 983.985 27.916 1
 -3 2 2 988.506 31.662 3
 3 2 -2 915.134 28.736 1
 -3 2 2 959.798 27.12 5
 -3 2 2 1000.54 27.71 5
 3 2 -2 985.045 25.532 5
 -3 2 2 984.993 29.178 1
 3 2 -2 1005.84 27.21 5
 3 2 -2 981.432 28.506 1
 -2 -2 2 1180.42 32.22 1
 -2 -2 2 1209.95 33.56 5
 2 -2 -2 1214.68 32.31 1
 2 -2 -2 1182.27 33.13 5
 2 2 -2 1235.11 28.7 5
 -2 2 2 1202.51 31.8 1
 2 2 -2 1215.29 29.54 5
 -2 2 2 1190.11 32.5 1
 -2 2 2 1222.49 31.03 5
 2 2 -2 1144.89 31.26 1
 -2 2 2 1210.7 37.27 3
 2 2 -2 1149.97 32.1 1
 -1 -2 2 107.509 12.781 5
 -1 -2 2 106.198 11.106 1
 1 -2 -2 91.5991 10.8922 1
 1 -2 -2 122.26 13.404 5
 -1 2 2 66.1585 9.4542 5
 1 2 -2 115.674 11.156 1
 1 2 -2 103.113 8.462 5
 -1 2 2 113.284 14.566 3
 -1 2 2 105.475 10.396 1
 1 2 -2 114.777 8.795 5
 1 2 -2 97.9051 9.7488 1
 -1 2 2 99.5102 10.9895 5
 1 2 -2 97.8825 14.6104 3
 0 -2 -2 313.174 17.115 1
 0 -2 2 318.4 20.637 3
 0 -2 2 339.195 16.563 1
 0 -2 -2 281.561 19.791 5
 0 -2 2 326.616 18.715 5
 0 -2 -2 296.316 17.163 1
 0 2 2 350.814 16.477 1
 0 2 -2 281.625 15.295 1
 0 2 2 327.581 16.375 5
 0 2 2 318.179 24.385 3
 0 2 2 318.299 18.116 5
 0 2 -2 314.621 21.006 3
 1 -2 2 93.6165 10.3694 3
 -1 -2 -2 91.0006 10.7511 1
 -1 -2 -2 90.7771 11.0513 1
 -1 -2 -2 88.8589 13.1493 5
 1 -2 2 86.8159 11.5753 5
 1 -2 2 100.017 10.549 1
 1 2 2 92.5695 11.1094 5
 -1 2 -2 88.219 11.7085 3
 1 2 2 82.8919 9.968 1
 -1 2 -2 92.009 9.4678 1
 1 2 2 93.1385 11.5485 5
 1 2 2 85.2371 16.6779 3
 1 2 2 89.4233 11.1387 1
 -2 -2 -2 345.05 21.243 5
 2 -2 2 392.66 19.378 5
 2 -2 2 399.794 17.435 1
 -2 -2 -2 383.954 18.883 1
 2 2 2 406.076 20.825 5
 -2 2 -2 400.77 17.904 1
 2 2 2 372.56 18.294 1
 -2 2 -2 378.377 16.679 1
 2 2 2 372.382 19.586 1
 -2 2 -2 361.91 17.972 3
 2 2 2 403.229 18.021 5
 2 2 2 425.195 28.981 3
 -3 -2 -2 261.961 17.654 1
 -3 -2 -2 310.563 20.94 5
 3 -2 2 245.87 18.052 5
 3 -2 2 272.195 15.744 1
 3 2 2 283.391 16.602 5
 3 2 2 258.333 16.672 1
 -3 2 -2 241.838 14.723 1
 3 2 2 267.695 19.121 1
 3 2 2 260.252 16.846 5
 3 2 2 267.714 23.086 3
 -3 2 -2 244.439 16.431 1
 -4 -2 -2 1068.7 32 1
 4 -2 2 1029.72 30.07 1
 -4 -2 -2 1153.2 34.17 5
 4 -2 2 1066.01 31.49 5
 4 2 2 1081.97 30.58 5
 4 2 2 1060.49 44.89 3
 -4 2 -2 1056.42 29.74 1
 4 2 2 1100.24 32.35 1
 4 2 2 1091.33 33.92 5
 -4 2 -2 1136.09 31.16 1
 4 2 2 1083.3 32.9 1
 5 -2 2 59.6325 13.0227 5
 -5 -2 -2 67.4376 15.5093 5
 -5 -2 -2 60.414 12.9592 1
 5 -2 2 43.0463 10.8553 1
 5 2 2 47.5571 12.2659 5
 5 2 2 55.4335 14.911 5
 5 2 2 57.3028 13.047 1
 -5 2 -2 53.5858 10.4973 1
 -5 2 -2 34.3181 11.5061 1
 5 2 2 84.9725 23.0528 3
 5 2 2 64.0171 11.9281 1
 6 -2 2 440.977 21.917 1
 6 -2 2 431.904 23.946 5
 -6 -2 -2 428.529 23.168 1
 -6 -2 -2 437.335 26.205 5
 6 2 2 417.76 22.32 5
 6 2 2 451.249 39.56 3
 6 2 2 414.249 24.303 1
 -6 2 -2 454.907 25.32 2
 -6 2 -2 393.239 20.468 1
 6 2 2 470.469 28.622 5
 -6 2 -2 432.671 22.088 1
 7 -2 2 140.757 15.435 1
 7 -2 2 131.566 16.196 5
 -7 -2 -2 189.129 17.862 1
 -7 -2 -2 153.309 19.155 5
 -7 2 -2 134.891 15.857 1
 7 2 2 167.25 16.333 5
 -7 2 -2 159.662 15.988 2
 7 2 2 172.658 17.558 1
 -7 2 -2 129.658 13.915 1
 -8 -2 -2 141.237 19.433 5
 8 -2 2 127.937 16.874 5
 8 -2 2 132.479 15.565 1
 -8 -2 -2 159.036 17.922 1
 -8 2 -2 108.471 14.17 1
 8 2 2 178.318 18.486 1
 -8 2 -2 136.146 16.166 2
 8 2 2 148.473 16.73 5
 -8 2 -2 127.398 15.312 4
 -8 2 -2 111.823 16.206 1
 9 -2 2 -7.2696 13.0453 1
 9 -2 2 -20.345 15.377 5
 -9 -2 -2 -10.133 16.889 5
 -9 -2 -2 -6.9175 13.7013 1
 -9 2 -2 0.9252 13.7077 2
 -9 2 -2 1.0706 14.2817 1
 -9 2 -2 -14.568 13.445 4
 9 2 2 -10.738 13.965 1
 -10 -2 -2 203.767 21.177 5
 10 -2 2 169.088 17.571 1
 10 -2 2 166.578 18.913 5
 -10 -2 -2 192.552 19.402 1
 -10 2 -2 142.985 17.245 2
 -10 2 -2 179.757 18.844 1
 10 2 2 188.317 19.608 1
 -10 2 -2 143.838 16.76 4
 -11 -2 -2 24.1821 18.1869 5
 -11 -2 -2 13.5488 15.1469 1
 11 -2 2 17.2255 16.6801 5
 11 2 2 20.1042 15.1497 1
 -11 2 -2 11.7746 14.5933 2
 -11 2 -2 26.5223 15.541 1
 -11 2 -2 22.6836 13.7901 4
 -12 -2 -2 178.879 21.152 1
 -12 -2 -2 203.607 22.709 5
 -12 2 -2 179.015 20.425 1
 -12 2 -2 212.451 19.518 4
 -12 2 -2 174.134 19.112 2
 12 2 2 192.092 20.858 1
 -13 -2 -2 328.839 26.031 5
 -13 -2 -2 318.624 25.604 1
 -13 2 -2 325.018 23.392 2
 13 2 2 334.36 25.274 1
 -13 2 -2 318.36 24.767 1
 -14 -2 -2 333.763 26.254 5
 -14 -2 -2 331.148 26.68 1
 -14 2 -2 316.694 24.373 2
 -14 2 -2 264.114 24.823 1
 14 2 2 283.389 24.947 1
 -15 -2 -2 42.5737 19.7129 1
 -15 -2 -2 49.2358 21.1281 5
 -15 2 -2 10.6551 19.2918 1
 -15 2 -2 30.9953 17.8062 2
 -13 -3 2 198.787 27.59 5
 13 3 -2 181.994 23.148 1
 13 3 -2 223.023 20.796 5
 -13 3 2 119.371 22.339 1
 -12 -3 2 52.7506 18.8471 1
 -12 -3 2 115.01 24.209 5
 12 3 -2 108.336 17.344 5
 12 3 -2 86.5227 19.4038 1
 -12 3 2 114.288 20.726 1
 -11 -3 2 50.2765 22.1478 5
 -11 -3 2 69.6597 18.1036 1
 11 3 -2 43.5499 17.6219 1
 -11 3 2 29.6449 17.7207 1
 11 3 -2 47.8779 15.3988 5
 -10 -3 2 -0.4038 21.206 5
 -10 -3 2 19.1748 15.9597 1
 10 -3 -2 4.2905 18.7427 5
 10 3 -2 14.4559 13.8159 5
 10 3 -2 8.7402 15.7167 1
 -10 3 2 3.9898 15.9258 1
 -9 -3 2 -7.909 15.0249 1
 9 -3 -2 16.0665 17.792 5
 -9 -3 2 14.5021 20.941 5
 -9 3 2 3.5959 15.3419 1
 9 3 -2 24.5385 13.483 5
 9 3 -2 13.186 15.0395 1
 8 -3 -2 108.967 19.468 5
 -8 -3 2 76.6437 16.9262 1
 8 -3 -2 90.7071 16.6163 1
 -8 -3 2 102.154 22.105 5
 -8 3 2 132.494 18.268 1
 8 3 -2 138.317 14.943 5
 8 3 -2 90.0684 17.1799 1
 -7 -3 2 410.545 30.467 5
 7 -3 -2 375.966 24.775 1
 7 -3 -2 417.523 27.44 5
 -7 -3 2 397.323 25.845 1
 -7 3 2 372.896 25.041 1
 7 3 -2 373.263 20.714 5
 7 3 -2 375.548 25.438 1
 6 -3 -2 36.5682 18.0726 5
 -6 -3 2 48.4658 20.3541 5
 -6 -3 2 60.7292 15.7681 1
 6 -3 -2 35.275 14.7388 1
 6 3 -2 38.1157 12.7405 5
 -6 3 2 79.1556 14.0048 3
 -6 3 2 76.9291 16.2095 1
 6 3 -2 50.392 15.5601 1
 5 -3 -2 102.666 19.298 5
 5 -3 -2 65.5208 15.1871 1
 -5 -3 2 82.3443 16.584 1
 -5 -3 2 78.1263 20.58 5
 -5 3 2 91.9864 15.6139 3
 5 3 -2 93.4498 13.4999 5
 5 3 -2 97.8675 14.7469 5
 -5 3 2 87.7046 16.0632 1
 5 3 -2 92.1521 14.6315 1
 5 3 -2 94.3103 16.3796 1
 -5 3 2 70.2444 11.8977 5
 4 -3 -2 68.803 18.7985 5
 -4 -3 2 87.3449 16.2963 1
 4 -3 -2 69.4828 15.3836 1
 -4 -3 2 62.7771 19.7394 5
 4 3 -2 91.7234 16.3738 1
 -4 3 2 79.7945 16.8566 3
 4 3 -2 79.3626 12.6718 5
 -4 3 2 77.3858 12.565 5
 4 3 -2 94.0161 13.6762 5
 -4 3 2 73.2896 12.988 5
 4 3 -2 62.9735 13.5483 1
 -4 3 2 84.9483 15.9195 1
 -4 3 2 76.4823 13.8015 1
 3 -3 -2 0.7342 17.2422 5
 3 -3 -2 26.1655 13.9767 1
 -3 -3 2 6.7482 13.8947 1
 -3 -3 2 -27.583 17.824 5
 3 3 -2 14.8579 13.5705 1
 3 3 -2 7.764 10.9773 5
 -3 3 2 18.9818 11.7585 1
 -3 3 2 -1.4218 16.7634 3
 -3 3 2 4.924 12.6431 5
 3 3 -2 -25.228 10.972 1
 3 3 -2 -0.2237 11.2447 5
 -3 3 2 0.4813 12.2098 5
 2 -3 -2 41.6684 14.2945 1
 2 -3 -2 49.0576 18.1381 5
 -2 -3 2 90.4924 19.2488 5
 -2 -3 2 48.0491 14.5741 1
 -2 3 2 64.1626 13.6297 5
 2 3 -2 55.9488 15.1953 1
 -2 3 2 21.7772 11.9242 1
 -2 3 2 55.4064 13.8201 5
 -2 3 2 72.112 19.7581 3
 2 3 -2 51.8524 12.3689 1
 1 -3 -2 305.953 22.039 1
 -1 -3 2 278.893 22.49 5
 1 -3 -2 303.545 22.89 5
 -1 -3 2 315.556 20.703 1
 -1 3 2 305.783 20.506 5
 1 3 -2 252.901 17.538 1
 -1 3 2 326.681 25.855 3
 -1 3 2 268.103 17.472 5
 -1 3 2 237.46 17.258 1
 1 3 -2 336.267 23.075 1
 0 -3 -2 31.9332 14.2193 1
 0 -3 2 40.353 13.6237 1
 0 -3 -2 23.8706 18.0767 5
 0 -3 2 15.5205 17.3166 5
 0 3 2 10.3077 20.9883 3
 0 3 2 27.9337 14.3044 1
 0 3 2 10.4615 13.6528 5
 0 3 2 20.5491 13.598 5
 0 3 -2 21.9129 11.163 1
 0 3 2 32.4226 11.9567 1
 0 3 -2 16.2319 13.1933 1
 1 -3 2 -5.6664 12.6758 1
 -1 -3 -2 6.8312 13.5807 1
 1 -3 2 -4.0933 16.7009 5
 -1 -3 -2 18.9897 18.8544 5
 1 3 2 6.2509 21.983 3
 1 3 2 24.5846 14.4218 1
 1 3 2 -21.139 13.346 5
 1 3 2 -6.9534 13.6517 5
 1 3 2 -18.83 10.587 1
 -1 3 -2 9.5012 10.69 1
 -2 -3 -2 176.541 21.148 5
 2 -3 2 161.442 19.762 5
 2 -3 2 142.763 16.172 1
 -2 -3 -2 191.422 18.008 1
 2 3 2 177.318 15.994 5
 -2 3 -2 120.593 14.152 1
 2 3 2 213.301 27.868 3
 2 3 2 177.875 18.532 1
 2 3 2 187.392 16.628 1
 3 -3 2 68.8712 14.1721 1
 -3 -3 -2 29.6126 19.3091 5
 -3 -3 -2 103.026 16.368 1
 3 -3 2 77.2264 18.0413 5
 -3 3 -2 68.9355 12.6809 1
 3 3 2 68.5425 15.7699 1
 3 3 2 55.7536 14.4313 5
 3 3 2 61.2775 26.0632 3
 3 3 2 65.167 14.5264 5
 -4 -3 -2 -5.938 13.9598 1
 4 -3 2 11.6898 12.85 1
 4 -3 2 1.385 16.7119 5
 -4 -3 -2 -18.874 18.874 5
 4 3 2 4.8113 25.7873 3
 4 3 2 0.2003 13.4893 5
 -4 3 -2 33.7877 14.0175 1
 -4 3 -2 12.6957 11.5641 1
 4 3 2 13.2447 15.1877 1
 5 -3 2 163.83 16.958 1
 -5 -3 -2 178.414 18.785 1
 5 -3 2 135.82 19.158 5
 -5 -3 -2 167.655 22.33 5
 -5 3 -2 133.89 16.79 1
 5 3 2 172.449 29.815 3
 5 3 2 183.377 19.292 1
 5 3 2 152.282 16.641 5
 6 -3 2 -16.411 12.505 1
 6 -3 2 -5.4446 16.3732 5
 -6 -3 -2 11.715 19.1048 5
 -6 -3 -2 -18.222 14.037 1
 -6 3 -2 -7.477 13.5014 1
 6 3 2 12.6781 13.7988 5
 6 3 2 11.0611 14.6573 1
 -7 -3 -2 -11.488 19.355 5
 -7 -3 -2 0.8416 14.3945 1
 7 3 2 -0.0045 14.994 1
 -7 3 -2 11.9079 14.3122 1
 7 3 2 18.4705 13.9984 5
 -8 -3 -2 29.9055 15.7785 1
 -8 -3 -2 40.1615 20.2166 5
 8 3 2 34.3965 16.0465 1
 8 3 2 46.509 15.572 5
 -8 3 -2 35.7752 14.978 1
 -9 -3 -2 9.286 19.9227 5
 -9 -3 -2 26.7768 16.3892 1
 9 3 2 -11.581 14.96 1
 9 3 2 18.55 15.4456 5
 -9 3 -2 18.6762 15.2238 1
 -10 -3 -2 -6.6358 15.7657 1
 -10 -3 -2 7.6565 20.1284 5
 10 3 2 22.791 15.6016 5
 10 3 2 7.1722 16.0018 1
 -10 3 -2 -6.2442 15.0357 1
 -11 -3 -2 -0.6663 16.2597 1
 -11 -3 -2 20.3244 20.7951 5
 11 3 2 24.1135 16.2278 5
 -11 3 -2 -4.4736 16.278 1
 11 3 2 29.5917 17.0476 1
 -12 -3 -2 -12.812 20.764 5
 -12 -3 -2 13.499 17.0858 1
 -12 3 -2 1.8872 17.3475 1
 12 3 2 1.7769 17.0402 5
 12 3 2 7.7453 17.0259 1
 -13 -3 -2 -10.89 21.954 5
 -13 -3 -2 50.1802 19.4195 1
 13 3 2 17.3852 18.1392 1
 13 3 2 18.3892 18.3739 5
 -13 3 -2 23.2377 18.8339 1
 -10 -4 2 117.336 28.192 5
 10 4 -2 112.703 16.224 5
 -10 4 2 104.821 22.108 1
 10 4 -2 115.861 22.122 1
 -9 -4 2 82.3715 25.7302 5
 9 4 -2 55.8006 18.8133 1
 -9 4 2 21.1402 18.9737 1
 9 4 -2 64.2664 14.513 5
 -8 -4 2 109.824 25.956 5
 8 4 -2 60.0282 19.3139 1
 -8 4 2 126.514 20.803 1
 -7 -4 2 14.4636 23.2111 5
 7 4 -2 -0.2875 16.4457 1
 -6 -4 2 40.6206 23.5136 5
 6 4 -2 26.5398 16.884 1
 -5 -4 2 67.1134 23.3416 5
 5 4 -2 76.1375 17.9912 1
 4 -4 -2 119.465 22.829 5
 -4 -4 2 61.2299 23.2438 5
 4 4 -2 136.869 19.745 1
 3 -4 -2 1.0834 20.0225 5
 -3 -4 2 -8.0976 21.362 5
 3 4 -2 -38.99 14.697 1
 -2 -4 2 80.4746 22.9543 5
 2 -4 -2 78.4553 21.4972 5
 -2 4 2 57.1993 18.3656 1
 2 4 -2 56.7345 17.1426 1
 1 -4 -2 1.6926 20.7575 5
 -1 -4 2 -19.399 20.962 5
 1 4 -2 14.7002 15.8376 1
 -1 4 2 -16.68 15.522 1
 -1 4 2 -8.2144 22.078 3
 0 -4 -2 50.2724 21.5918 5
 0 4 2 68.5255 18.6454 1
 0 4 -2 56.4016 16.7106 1
 0 4 2 38.7795 24.3724 3
 -1 -4 -2 38.512 21.9949 5
 1 4 2 82.3418 18.6608 1
 -1 4 -2 33.2381 16.6784 1
 1 4 2 15.9534 24.8742 3
 -2 -4 -2 163.684 24.609 5
 2 4 2 147.948 15.419 5
 -2 4 -2 121.129 18.765 1
 2 4 2 162.998 21.217 1
 -3 -4 -2 22.9412 21.8375 5
 3 4 2 -0.199 16.4533 1
 3 4 2 22.6312 13.6642 5
 -4 -4 -2 14.2912 22.3342 5
 4 4 2 29.9852 17.5747 1
 4 4 2 16.3646 14.1403 5
 -5 -4 -2 44.1194 23.5833 5
 5 4 2 16.0053 17.4391 1
 5 4 2 44.3391 14.5015 5
 -6 -4 -2 25.311 22.9056 5
 6 4 2 66.0108 18.6118 1
 6 4 2 61.81 15.5319 5
 -7 -4 -2 173.571 26.537 5
 7 4 2 189.363 18.385 5
 7 4 2 155.76 22.262 1
 -8 -4 -2 33.8324 23.4775 5
 8 4 2 59.615 19.1873 1
 8 4 2 37.2665 15.9684 5
 -8 4 -2 56.1331 18.1951 1
 -9 -4 -2 16.2633 23.9878 5
 -9 4 -2 23.0507 18.2628 1
 9 4 2 8.5394 18.3882 1
 9 4 2 -14.548 15.322 5
 -17 0 3 26.6848 18.1473 2
 -17 0 3 26.0036 18.8819 1
 17 0 -3 4.2861 19.0039 5
 -17 0 3 18.8135 19.2732 5
 -16 0 3 -22.938 15.504 2
 -16 0 3 -5.8229 17.1442 1
 16 0 -3 1.1684 17.9936 5
 -16 0 3 -23.284 17.343 5
 -15 0 3 -13.827 15.918 1
 -15 0 3 15.9487 15.8185 2
 -15 0 3 -1.478 17.4864 5
 15 0 -3 -15.344 16.42 5
 15 0 -3 -8.946 14.865 1
 -14 0 3 -10.252 16.812 5
 14 0 -3 11.0802 16.1856 5
 -14 0 3 4.5987 15.2483 1
 -14 0 3 18.0686 15.0075 2
 14 0 -3 -5.2163 14.3728 1
 -13 0 3 3.842 13.8595 2
 -13 0 3 41.8388 17.1634 5
 13 0 -3 12.2244 13.5598 1
 -13 0 3 -2.1336 14.3261 1
 13 0 -3 -21.265 15.16 5
 12 0 -3 -28.535 14.88 5
 12 0 -3 8.1055 13.3277 1
 -12 0 3 12.9352 17.1218 5
 -12 0 3 6.1454 13.6792 2
 -12 0 3 21.2598 14.9772 1
 -11 0 3 8.3241 13.1558 2
 -11 0 3 -2.6843 14.0057 1
 -11 0 3 26.3097 16.8462 5
 11 0 -3 10.166 15.0239 5
 11 0 -3 0.6116 13.2245 1
 -11 0 3 8.4896 12.5804 5
 -10 0 3 13.0518 12.4896 2
 -10 0 3 -6.1816 13.0981 1
 10 0 -3 -12.959 11.964 1
 10 0 -3 -8.4711 14.2917 5
 -10 0 3 10.0569 16.1084 5
 -10 0 3 -18.106 11.708 5
 -9 0 3 8.7199 11.258 5
 -9 0 3 7.1125 12.3038 1
 -9 0 3 -8.2057 10.7462 1
 9 0 -3 9.777 12.6546 5
 -9 0 3 19.2098 14.7655 5
 9 0 -3 -4.3212 11.0509 1
 -9 0 3 -7.2133 10.7894 2
 8 0 -3 -11.485 9.35 1
 -8 0 3 1.2961 10.3816 1
 8 0 -3 2.1875 10.9837 5
 -8 0 3 -1.6831 9.6847 5
 -8 0 3 15.3041 9.8321 2
 -8 0 3 3.91492 9.75549 1
 -8 0 3 -2.9886 12.3749 5
 -7 0 3 2.22649 8.70389 5
 -7 0 3 2.4726 10.8852 5
 7 0 -3 5.70258 8.79195 1
 -7 0 3 -0.3468 9.515 1
 -7 0 3 -1.7245 8.6312 1
 7 0 -3 1.93367 9.06513 1
 7 0 -3 5.366 10.0171 5
 7 0 -3 1.25901 9.48709 5
 6 0 -3 -4.1027 8.423 5
 -6 0 3 1.96437 8.42323 1
 6 0 -3 -0.8697 7.7839 1
 -6 0 3 4.64154 7.8055 5
 6 0 -3 -6.1533 7.8734 1
 -6 0 3 5.92834 7.58409 1
 6 0 -3 0.77969 8.63246 5
 -6 0 3 2.9465 9.51269 5
 5 0 -3 -1.0955 8.0079 1
 -5 0 3 -2.1538 8.0952 5
 -5 0 3 -0.4744 9.9528 5
 -5 0 3 5.96805 8.69715 1
 5 0 -3 -2.0766 8.5866 5
 -5 0 3 -5.7077 7.7054 1
 5 0 -3 -4.747 8.7372 5
 5 0 -3 12.0596 7.8872 1
 -4 0 3 -3.0638 7.5766 1
 4 0 -3 4.29862 7.65557 5
 4 0 -3 -4.0462 7.0097 1
 -4 0 3 -3.6026 8.7551 5
 -4 0 3 9.0211 7.51359 5
 4 0 -3 6.59375 7.84516 5
 4 0 -3 -0.9254 7.3061 1
 -4 0 3 4.58642 6.90457 1
 -3 0 3 -2.6978 4.9217 5
 -3 0 3 5.30869 5.86094 5
 -3 0 3 -11.573 5.123 1
 3 0 -3 -10.207 4.744 1
 3 0 -3 6.19595 5.11306 5
 -3 0 3 1.42048 5.00575 1
 3 0 -3 -0.199 5.326 5
 3 0 -3 -0.3504 5.2646 1
 2 0 -3 2.30928 3.14646 1
 -2 0 3 1.93493 3.04647 1
 2 0 -3 1.3101 2.9586 1
 2 0 -3 -0.7653 2.64 5
 -2 0 3 -0.1484 2.7473 5
 2 0 -3 -0.733 2.788 5
 -2 0 3 3.86976 2.93374 1
 -2 0 3 -2.0592 2.9463 5
 1 0 -3 -0.2068 1.7225 1
 -1 0 3 0.37775 1.65856 1
 -1 0 3 -1.9274 1.1173 5
 -1 0 3 0.09916 1.17697 5
 -1 0 3 0.45685 1.72817 1
 1 0 -3 0.91145 1.37885 1
 0 0 -3 -1.9108 1.6005 2
 0 0 -3 -1.8395 1.4692 4
 0 0 3 2.02082 1.62194 2
 0 0 -3 0.16906 0.99031 1
 0 0 3 0.82732 1.09753 1
 0 0 3 1.47875 1.36616 4
 0 0 -3 -0.1158 1.108 1
 0 0 3 0.44018 0.99795 1
 -1 0 -3 0.4492 2.61919 2
 1 0 3 2.19488 1.92288 1
 1 0 3 0.91583 2.71292 2
 -1 0 -3 0.95214 2.00305 1
 -1 0 -3 0.32492 0.54793 1
 -1 0 -3 0.52465 3.27893 3
 1 0 3 2.27313 3.32701 3
 1 0 3 3.60565 1.8773 1
 -2 0 -3 1.95462 5.99529 3
 2 0 3 0.46699 3.47701 1
 2 0 3 -0.1307 3.547 1
 -2 0 -3 1.55146 3.67755 1
 -2 0 -3 2.07976 4.4869 2
 -2 0 -3 3.01231 3.40167 1
 2 0 3 1.52734 6.21707 3
 2 0 3 -2.1457 2.648 5
 2 0 3 1.58926 2.88623 5
 -3 0 -3 -2.8362 9.3477 3
 3 0 3 -6.7484 6.0066 5
 3 0 3 -1.3662 5.3712 5
 -3 0 -3 -1.2888 5.5375 1
 3 0 3 1.22076 5.8056 1
 -3 0 -3 5.07731 4.64985 5
 3 0 3 -4.6004 5.9161 1
 -3 0 -3 -2.7996 6.3673 1
 -3 0 -3 -3.1204 6.8336 2
 3 0 3 -8.091 10.1911 3
 -3 0 -3 -1.3079 4.0658 5
 4 0 3 -12.401 7.114 1
 -4 0 -3 1.9314 8.26292 2
 -4 0 -3 1.0855 6.94782 1
 -4 0 -3 6.7863 12.0149 3
 -4 0 -3 10.2993 5.8094 5
 -4 0 -3 6.18842 6.40863 5
 4 0 3 16.8198 8.5411 5
 -4 0 -3 11.061 8.0893 1
 4 0 3 -6.3783 7.4349 1
 4 0 3 3.51267 7.34159 5
 4 0 3 -5.1213 13.6614 3
 5 0 3 -13.677 7.532 5
 -5 0 -3 0.84259 7.7704 1
 -5 0 -3 2.18547 6.7313 5
 5 0 3 -1.1931 7.5497 1
 -5 0 -3 3.01125 5.98169 5
 -5 0 -3 -10.705 8.01 2
 -5 0 -3 2.00847 6.93926 1
 5 0 3 4.3178 7.44274 1
 6 0 3 5.66956 8.45379 1
 -6 0 -3 4.00768 7.61268 5
 6 0 3 -3.7911 8.5193 5
 -6 0 -3 -5.2895 8.8402 1
 -6 0 -3 5.12983 6.70648 5
 -6 0 -3 7.65676 8.15417 1
 -6 0 -3 0.61963 9.24304 2
 6 0 3 3.49651 8.29507 1
 -7 0 -3 -1.9207 8.5489 5
 -7 0 -3 -0.1259 8.6494 1
 -7 0 -3 -6.4796 9.8164 2
 -7 0 -3 6.9941 10.2014 1
 -7 0 -3 -3.7747 7.3182 5
 7 0 3 -1.5767 9.1239 1
 7 0 3 5.31389 9.79 5
 -8 0 -3 -5.2364 10.9579 2
 -8 0 -3 10.1261 11.4655 1
 -8 0 -3 -0.0429 10.0116 5
 -8 0 -3 1.4467 10.2011 1
 8 0 3 1.1151 10.5195 1
 -8 0 -3 10.8393 8.5693 5
 8 0 3 -0.0831 11.6673 5
 -9 0 -3 -3.4663 11.3001 5
 9 0 3 -4.894 11.808 1
 -9 0 -3 18.6467 11.6482 1
 -9 0 -3 2.2385 12.6955 1
 -9 0 -3 18.6327 9.9289 5
 -9 0 -3 15.3587 13.1397 2
 9 0 3 11.1458 13.5659 5
 10 0 3 -8.4108 14.5752 5
 -10 0 -3 1.2793 12.3349 1
 -10 0 -3 11.574 14.2032 2
 10 0 3 -6.2827 12.5997 1
 -10 0 -3 -10.623 12.082 5
 -10 0 -3 -4.2929 13.2983 1
 -10 0 -3 -0.0024 10.4822 5
 -11 0 -3 13.4478 13.0405 5
 -11 0 -3 1.7679 14.8784 1
 11 0 3 -4.9697 15.5918 5
 -11 0 -3 -5.7418 14.4906 2
 -11 0 -3 7.2874 11.5106 5
 -11 0 -3 9.2947 13.3795 1
 11 0 3 -6.5187 13.1762 1
 -12 0 -3 8.8549 12.8402 5
 12 0 3 -14.384 13.043 1
 -12 0 -3 2.3364 14.779 1
 12 0 3 10.5526 15.8681 5
 -12 0 -3 -16.349 14.218 2
 -13 0 -3 14.3061 15.449 1
 -13 0 -3 -10.021 12.656 5
 -13 0 -3 -4.3544 15.0308 2
 13 0 3 -0.13 16.534 5
 13 0 3 4.1062 14.2288 1
 -14 0 -3 -12.496 16.196 2
 -14 0 -3 0.7874 15.7575 1
 14 0 3 11.0443 17.6258 5
 -15 0 -3 -21.91 16.307 2
 -15 0 -3 13.6771 17.0059 1
 15 0 3 13.705 18.0525 5
 -16 0 -3 4.137 18.4269 1
 16 0 3 -19.553 18.277 5
 -16 0 -3 -13.479 17.196 2
 16 -1 -3 7.7935 18.5214 5
 -16 -1 3 1.4657 20.0488 5
 -16 -1 3 -10.814 17.48 1
 -16 -1 3 7.4146 18.7127 2
 -16 1 3 9.3045 15.8695 5
 -16 1 3 27.8642 19.0137 4
 16 1 -3 21.9773 17.0242 1
 -16 1 3 8.3046 14.497 2
 -16 1 3 6.225 18.0103 1
 16 1 -3 17.8682 17.8594 5
 15 -1 -3 107.205 21.025 5
 -15 -1 3 110.902 20.491 1
 -15 -1 3 87.3234 20.5678 2
 -15 -1 3 119.337 21.408 5
 15 1 -3 105.509 19.093 5
 15 1 -3 97.4333 18.9281 1
 -15 1 3 116.752 20.153 1
 -15 1 3 97.8373 19.3224 4
 -15 1 3 99.1229 17.7608 5
 -15 1 3 91.619 16.3944 2
 -14 -1 3 21.0833 18.7824 5
 14 -1 -3 8.9932 15.3204 1
 -14 -1 3 7.1085 15.8884 1
 14 -1 -3 18.6788 17.2285 5
 -14 1 3 22.7887 16.606 1
 14 1 -3 -19.227 14.107 1
 14 1 -3 4.9807 15.845 5
 -14 1 3 -10.106 13.229 2
 -14 1 3 -6.7708 16.0675 5
 -14 1 3 25.3546 16.4195 4
 13 -1 -3 116.081 17.794 1
 -13 -1 3 97.2131 18.1471 1
 -13 -1 3 91.0406 19.8364 5
 13 -1 -3 90.5849 18.0584 5
 -13 1 3 109.317 19.316 4
 -13 1 3 114.969 15.708 2
 -13 1 3 87.0881 17.2905 5
 13 1 -3 111.118 18.074 1
 13 1 -3 98.7758 17.0932 5
 -13 1 3 135.224 19.056 1
 -12 -1 3 -22.065 17.288 5
 12 -1 -3 -2.4084 15.5155 5
 -12 -1 3 -4.3347 14.4269 1
 12 -1 -3 8.404 13.8908 1
 12 1 -3 21.1767 14.386 1
 -12 1 3 -3.2622 15.4288 5
 -12 1 3 2.2387 14.9361 1
 12 1 -3 4.8369 14.3102 5
 -12 1 3 20.9768 12.7792 2
 -12 1 3 27.7812 15.1715 4
 11 -1 -3 216.287 20.275 5
 11 -1 -3 220.718 19.552 1
 -11 -1 3 282.793 21.667 1
 -11 -1 3 272.583 23.024 5
 11 1 -3 233.135 20.074 1
 -11 1 3 218.552 21.129 4
 -11 1 3 244.624 17.502 2
 -11 1 3 206.42 19.463 5
 -11 1 3 245.783 20.8 1
 11 1 -3 268.966 19.801 5
 10 -1 -3 -17.06 14.371 5
 -10 -1 3 15.7094 17.2015 5
 10 -1 -3 8.9638 12.7644 1
 -10 -1 3 31.6376 14.1668 1
 -10 1 3 13.525 10.233 5
 10 1 -3 -6.7175 13.2996 5
 -10 1 3 26.5264 14.8017 4
 -10 1 3 5.5672 11.3591 2
 -10 1 3 -4.0943 12.2351 1
 -10 1 3 3.3186 15.4932 5
 10 1 -3 3.6399 13.134 1
 -10 1 3 21.2446 14.2031 1
 9 -1 -3 84.699 15.9164 5
 -9 -1 3 99.8485 17.6375 5
 9 -1 -3 73.2646 14.0052 1
 -9 -1 3 70.528 14.7264 1
 -9 1 3 89.0949 13.8959 1
 9 1 -3 78.069 15.8574 5
 -9 1 3 66.6559 15.1438 5
 9 1 -3 79.2876 14.2295 1
 -9 1 3 81.3913 12.6743 5
 -9 1 3 55.5965 14.2867 1
 -9 1 3 88.298 15.9109 4
 9 1 -3 106.305 14.878 5
 -9 1 3 89.333 12.1646 2
 -8 -1 3 332.791 20.511 5
 8 -1 -3 335.994 22.444 5
 -8 -1 3 336.802 20.327 1
 8 -1 -3 331.23 20.543 1
 -8 1 3 318.644 19.722 1
 -8 1 3 329.465 21.057 4
 8 1 -3 341.803 22.313 1
 -8 1 3 324.101 22.35 5
 -8 1 3 312.137 19.318 2
 8 1 -3 329.329 23.077 5
 8 1 -3 308.326 20.494 1
 -8 1 3 374.735 21.816 1
 8 1 -3 365.381 20.788 5
 -8 1 3 314.742 20.234 5
 7 -1 -3 443.363 19.523 1
 7 -1 -3 409.453 21.229 5
 -7 -1 3 424.772 19.937 1
 -7 -1 3 413.089 22.842 5
 -7 1 3 418.811 20.11 1
 7 1 -3 397.657 19.392 5
 -7 1 3 423.109 20.885 1
 -7 1 3 412.11 18.655 2
 7 1 -3 405.526 22.026 5
 7 1 -3 397.6 20.128 1
 7 1 -3 432.391 21.57 1
 -7 1 3 384.551 20.649 4
 -7 1 3 435.948 19.957 5
 -7 1 3 413.4 21.393 5
 6 -1 -3 159.288 12.512 1
 -6 -1 3 174.847 13.25 1
 -6 -1 3 178.889 12.91 1
 6 -1 -3 153.333 12.256 1
 6 -1 -3 150.66 12.897 5
 -6 -1 3 167.815 14.565 5
 6 1 -3 168.872 11.592 5
 -6 1 3 155.383 12.902 1
 -6 1 3 141.735 13.184 5
 -6 1 3 146.392 13.435 4
 -6 1 3 178.553 10.562 2
 6 1 -3 164.092 12.771 1
 6 1 -3 168.175 12.751 1
 -6 1 3 150.25 11.45 5
 -6 1 3 145.919 11.864 1
 6 1 -3 171.617 12.761 5
 5 -1 -3 188.247 12.077 1
 5 -1 -3 176.458 13.209 2
 5 -1 -3 180.12 13.568 1
 -5 -1 3 193.41 12.693 1
 -5 -1 3 214.282 12.393 1
 -5 -1 3 196.401 13.604 5
 5 -1 -3 171.3 12.328 5
 -5 1 3 141.33 12.155 5
 5 1 -3 199.263 12.103 5
 5 1 -3 190.998 12.21 1
 -5 1 3 174.862 12.26 1
 -5 1 3 190.34 13.263 4
 -5 1 3 186.211 9.806 2
 -5 1 3 172.41 10.92 5
 -5 1 3 190.72 13.294 1
 5 1 -3 214.636 15.045 1
 4 -1 -3 524.588 19.879 4
 -4 -1 3 511.952 19.54 1
 -4 -1 3 532.285 19.078 1
 -4 -1 3 488.83 20.809 5
 4 -1 -3 549.657 19.187 5
 4 -1 -3 541.792 18.903 1
 4 -1 -3 514.544 16.427 2
 4 -1 -3 526.094 19.242 1
 4 -1 -3 526.243 19.02 5
 -4 1 3 517.831 19.65 5
 -4 1 3 519.065 17.881 1
 4 1 -3 514.462 18.236 1
 4 1 -3 514.169 18.712 1
 -4 1 3 525.214 19.024 5
 -4 1 3 510.672 18.806 1
 4 1 -3 494.388 16.563 5
 4 1 -3 541.992 18.58 5
 -4 1 3 535.851 19.372 4
 -4 1 3 524.717 17.169 2
 -3 -1 3 24.5741 8.2641 1
 3 -1 -3 27.361 7.9784 1
 -3 -1 3 36.3321 7.8404 1
 3 -1 -3 19.7233 8.4978 4
 3 -1 -3 32.3925 5.8891 2
 -3 -1 3 23.1555 9.7206 5
 3 -1 -3 34.7672 8.8132 5
 3 -1 -3 21.7774 7.7984 1
 -3 -1 3 29.0699 7.2806 5
 3 -1 -3 24.94 9.139 5
 -3 1 3 20.7142 8.5034 1
 3 1 -3 3.61978 4.43456 5
 -3 1 3 18.1793 9.8247 5
 3 1 -3 14.6206 6.5043 5
 3 1 -3 20.5608 7.5633 1
 -3 1 3 17.407 7.2175 1
 -3 1 3 32.286 8.378 5
 -3 1 3 13.3381 9.4443 4
 3 1 -3 18.2891 7.4656 1
 -2 -1 3 245.455 11.98 5
 -2 -1 3 242.763 13.672 1
 2 -1 -3 238.575 13.196 1
 -2 -1 3 259.787 15.968 3
 2 -1 -3 251.662 13.586 1
 -2 -1 3 239.548 14.67 5
 -2 -1 3 238.086 12.865 1
 2 -1 -3 212.625 14.92 5
 2 -1 -3 227.725 13.93 4
 2 -1 -3 243.492 14.457 5
 2 1 -3 232.392 10.06 5
 2 1 -3 224.521 12.312 1
 -2 1 3 219.305 12.864 1
 -2 1 3 228.323 13.407 1
 2 1 -3 233.709 11.117 5
 -2 1 3 216.375 14.61 5
 -2 1 3 230.309 14.701 5
 -2 1 3 244.034 14.386 4
 2 1 -3 234.303 13.278 1
 1 -1 -3 258.817 12.876 1
 -1 -1 3 278.602 19.328 3
 1 -1 -3 276.915 14.789 5
 1 -1 -3 264.166 13.111 5
 -1 -1 3 260.824 12.121 5
 -1 -1 3 258.772 11.855 1
 1 -1 -3 256.811 13.56 1
 -1 -1 3 259.011 10.66 5
 1 -1 -3 267.694 15.865 4
 1 1 -3 248.807 11.151 1
 -1 1 3 258.855 13.01 1
 -1 1 3 259.526 14.738 5
 -1 1 3 213.601 17.936 3
 -1 1 3 279.34 13.538 5
 -1 1 3 260.455 13.23 1
 1 1 -3 250.83 12.039 1
 0 -1 -3 148.561 10.969 1
 0 -1 3 142.497 9.921 1
 0 -1 3 133.985 8.702 5
 0 -1 3 149.355 10.296 3
 0 -1 3 145.692 9.648 1
 0 -1 -3 166.018 12.158 3
 0 -1 -3 152.306 9.201 1
 0 -1 -3 150.985 9.052 5
 0 -1 -3 137.456 9.994 5
 0 1 3 147.616 12.882 3
 0 1 3 141.288 9.398 5
 0 1 3 165.275 11.532 1
 0 1 3 155.483 9.936 5
 -1 -1 -3 11.8649 6.9302 1
 -1 -1 -3 14.4598 8.851 5
 -1 -1 -3 0.796 10.8454 3
 1 -1 3 15.5848 5.354 1
 1 -1 3 24.7922 5.7584 1
 -1 -1 -3 12.2832 7.0432 5
 1 -1 3 13.195 6.8338 2
 1 1 3 -0.9157 12.0422 3
 1 1 3 11.5609 8.4293 5
 -1 1 -3 5.94605 6.00565 1
 1 1 3 17.3117 7.4521 5
 1 1 3 15.4483 7.3848 1
 1 1 3 13.578 6.4087 1
 2 -1 3 73.9567 7.4076 1
 2 -1 3 60.9785 7.0495 1
 2 -1 3 79.2397 7.6059 4
 2 -1 3 67.3575 6.1566 5
 -2 -1 -3 77.8115 8.6847 1
 -2 -1 -3 68.4641 8.7918 1
 -2 -1 -3 81.0297 10.2326 5
 -2 -1 -3 68.9418 8.6697 5
 2 1 3 75.9936 9.0251 5
 2 1 3 72.2045 9.1655 1
 2 1 3 67.1529 8.1362 1
 2 1 3 62.3503 10.2047 5
 -2 1 -3 71.0873 8.6399 2
 2 1 3 76.2263 15.5106 3
 -2 1 -3 66.868 7.3931 1
 3 -1 3 152.958 11.223 1
 -3 -1 -3 181.575 12.054 5
 3 -1 3 158.88 11.729 1
 -3 -1 -3 156.797 10.861 1
 -3 -1 -3 194.881 11.673 1
 -3 -1 -3 182.537 10.623 5
 3 -1 3 156.797 11.643 5
 3 -1 3 146.686 11.231 4
 -3 1 -3 147.849 10.608 2
 3 1 3 169.944 11.071 5
 3 1 3 153.696 11.118 1
 3 1 3 165.968 18.128 3
 -3 1 -3 172.307 10.144 1
 -3 1 -3 143.949 8.959 1
 3 1 3 187.754 12.63 5
 3 1 3 176.304 11.03 1
 4 -1 3 1087.78 27.08 1
 -4 -1 -3 1066.09 28.51 5
 -4 -1 -3 1097.58 27.2 5
 4 -1 3 1120.86 26.95 1
 -4 -1 -3 1051.98 28.36 1
 4 -1 3 1071.86 25.87 5
 -4 -1 -3 1038.3 28.21 1
 -4 1 -3 1052.96 26.95 4
 4 1 3 1028.29 39.61 3
 4 1 3 1115.94 29.95 5
 -4 1 -3 1050.44 26.74 1
 4 1 3 1051.2 28.51 1
 -4 1 -3 1094.26 26.57 1
 4 1 3 1049.96 28.74 1
 -4 1 -3 1083.74 28.92 2
 -4 1 -3 983.158 28.807 3
 4 1 3 1060.94 28.16 5
 5 -1 3 1349.05 32.97 1
 -5 -1 -3 1327.25 34.17 5
 -5 -1 -3 1371.54 34.57 1
 -5 -1 -3 1366.22 33.09 5
 5 -1 3 1321.64 31.93 5
 5 -1 3 1368.72 32.82 1
 -5 -1 -3 1354.6 34.37 1
 5 1 3 1377.03 34.78 1
 5 1 3 1331.33 34.5 1
 5 1 3 1353.99 33.83 5
 5 1 3 1257.92 46.8 3
 -5 1 -3 1304.21 34.38 2
 -5 1 -3 1324.81 33 4
 -5 1 -3 1336.31 33.06 1
 -5 1 -3 1271.74 32.24 1
 -5 1 -3 1252.3 36.55 3
 -6 -1 -3 9.1801 9.29893 5
 -6 -1 -3 16.3277 10.6792 5
 -6 -1 -3 -3.9439 9.6352 1
 6 -1 3 10.8998 8.9 1
 -6 -1 -3 -5.3656 8.8687 1
 6 -1 3 18.1446 9.0047 5
 -6 1 -3 5.4615 8.96277 1
 -6 1 -3 0.2815 10.9193 3
 6 1 3 8.34899 9.88572 5
 6 1 3 -0.8535 17.4326 3
 -6 1 -3 15.6622 7.7646 4
 6 1 3 1.72512 8.76398 1
 6 1 3 5.55447 9.52603 1
 -6 1 -3 3.16227 9.12308 2
 -6 1 -3 3.72963 8.05772 1
 -7 -1 -3 51.2308 12.6743 5
 -7 -1 -3 73.6558 11.3338 5
 7 -1 3 42.6175 10.5432 1
 -7 -1 -3 45.9961 12.0729 1
 -7 -1 -3 34.5692 11.0185 1
 7 -1 3 59.9302 11.7031 5
 -7 1 -3 49.615 11.4019 1
 -7 1 -3 59.9781 9.7312 4
 7 1 3 62.7525 12.3324 5
 7 1 3 75.2647 12.4118 1
 -7 1 -3 53.1204 10.7086 1
 -7 1 -3 54.4726 11.5058 2
 8 -1 3 427.756 22.827 5
 -8 -1 -3 464.272 21.715 5
 -8 -1 -3 470.183 25.013 1
 -8 -1 -3 464.389 24.417 5
 8 -1 3 475.899 22.726 1
 -8 -1 -3 409.138 22.385 1
 8 1 3 387.286 22.961 1
 -8 1 -3 433.704 23.853 2
 -8 1 -3 414.253 22.673 1
 -8 1 -3 411.868 20.481 4
 8 1 3 437.116 23.957 5
 -8 1 -3 395.982 21.697 1
 9 -1 3 15.8535 12.3002 1
 -9 -1 -3 4.4567 12.4681 1
 -9 -1 -3 -1.9882 11.9261 5
 9 -1 3 12.4645 13.5764 5
 -9 -1 -3 6.5548 13.5808 1
 -9 -1 -3 -12.999 14.104 5
 -9 1 -3 -16.973 12.298 2
 9 1 3 -0.8886 13.852 5
 9 1 3 19.6251 13.1014 1
 -9 1 -3 2.8818 10.9758 4
 -9 1 -3 19.8016 13.3813 1
 -9 1 -3 10.5707 11.4468 1
 10 -1 3 278.105 20.272 5
 -10 -1 -3 277.391 17.823 5
 10 -1 3 255.069 19.383 1
 -10 -1 -3 271.051 20.943 1
 -10 -1 -3 290.248 20.154 5
 -10 1 -3 267.696 20.912 4
 -10 1 -3 271.378 20.577 1
 -10 1 -3 313.333 20.667 2
 10 1 3 291.743 20.838 1
 10 1 3 287.494 20.462 5
 -10 1 -3 267.242 18.399 1
 11 -1 3 239.073 20.178 5
 11 -1 3 254.232 19.921 1
 -11 -1 -3 251.132 21.469 1
 -11 -1 -3 263.348 19.921 5
 -11 1 -3 265.069 20.699 1
 11 1 3 244.033 20.759 1
 11 1 3 268.133 21.062 5
 -11 1 -3 277.521 20.433 4
 -11 1 -3 243.121 20.184 2
 12 -1 3 86.296 17.4 5
 12 -1 3 84.8847 16.7664 1
 -12 -1 -3 89.3687 16.6945 5
 -12 -1 -3 109.631 18.034 1
 -12 1 -3 86.0034 16.8509 2
 -12 1 -3 103.884 15.604 4
 12 1 3 110.491 17.223 1
 -12 1 -3 94.9566 17.4608 1
 12 1 3 101.237 18.002 5
 -13 -1 -3 25.421 16.6054 1
 13 -1 3 10.972 16.6211 5
 -13 -1 -3 28.6125 16.6098 5
 -13 -1 -3 17.0044 17.2228 2
 13 1 3 30.2853 16.7874 5
 -13 1 -3 32.1438 16.8066 1
 13 1 3 42.8535 16.2002 1
 -13 1 -3 1.4093 15.046 2
 -13 1 -3 49.981 15.2543 4
 -14 -1 -3 115.927 18.419 5
 -14 -1 -3 153.497 21.802 2
 -14 -1 -3 128.15 20.323 1
 -14 1 -3 96.9065 18.2653 2
 14 1 3 94.6866 18.9706 5
 -14 1 -3 104.222 19.43 1
 -15 -1 -3 27.5606 16.9656 5
 -15 -1 -3 -12.975 17.467 2
 -15 -1 -3 1.8017 16.8344 1
 15 1 3 10.041 18.1456 5
 -15 1 -3 47.9694 17.8133 2
 -15 1 -3 9.6242 17.3886 1
 -16 -1 -3 57.9227 20.5477 1
 -16 -1 -3 31.8261 20.1378 2
 -16 -1 -3 36.6683 17.738 5
 -16 1 -3 59.5184 18.9811 2
 -16 1 -3 35.9124 20.3395 1
 16 1 3 71.7728 20.8958 5
 -15 -2 3 -0.443 21.396 5
 15 -2 -3 -4.9644 19.3994 5
 -15 -2 3 -14.8 17.405 1
 -15 2 3 -23.792 18.061 1
 15 2 -3 16.2246 16.7676 1
 -14 -2 3 186.365 22.554 1
 14 -2 -3 138.324 22.073 5
 -14 -2 3 177.284 24.381 5
 -14 2 3 148.532 20.988 4
 -14 2 3 149.491 17.981 2
 14 2 -3 182.957 21.276 1
 -14 2 3 114.74 20.655 1
 -13 -2 3 32.5393 17.076 1
 -13 -2 3 75.6953 21.4858 5
 13 -2 -3 38.61 19.1395 5
 13 2 -3 50.1983 16.5837 1
 -13 2 3 67.6425 15.022 2
 -13 2 3 40.3614 18.3341 4
 -13 2 3 66.2812 18.5272 1
 12 -2 -3 6.5662 14.6782 1
 -12 -2 3 6.8353 19.0478 5
 12 -2 -3 11.0432 17.3124 5
 -12 -2 3 7.1858 15.3618 1
 -12 2 3 24.9187 16.7505 4
 -12 2 3 -1.3557 13.1952 2
 12 2 -3 -25.001 13.877 5
 -12 2 3 17.9804 16.5394 1
 -12 2 3 9.0862 13.267 5
 12 2 -3 23.4855 15.0742 1
 -11 -2 3 204.71 20.39 1
 -11 -2 3 217.241 23.553 5
 11 -2 -3 197.504 19.692 1
 11 -2 -3 174.836 20.347 5
 11 2 -3 221.498 18.554 5
 -11 2 3 220.714 21.111 1
 11 2 -3 244.449 21.127 1
 -11 2 3 228.453 21.693 4
 -11 2 3 212.051 17.291 2
 -11 2 3 182.802 16.669 5
 -10 -2 3 594.199 28.813 1
 10 -2 -3 589.114 30.883 5
 10 -2 -3 629.376 28.908 1
 -10 -2 3 598.45 32.552 5
 10 2 -3 610.697 26.357 5
 -10 2 3 624.23 28.678 2
 -10 2 3 629.37 29.843 1
 10 2 -3 585.087 28.768 1
 -10 2 3 573.077 28.822 4
 -10 2 3 596.166 25.003 5
 -10 2 3 558.803 25.963 5
 -9 -2 3 -5.407 18.6596 5
 9 -2 -3 8.0498 13.8935 1
 9 -2 -3 18.0511 16.3651 5
 -9 -2 3 32.5746 14.5513 1
 -9 2 3 15.3476 14.8958 1
 -9 2 3 -6.3907 15.9755 4
 9 2 -3 33.7223 13.663 5
 -9 2 3 10.845 12.7519 5
 -9 2 3 -1.1831 14.0588 5
 -9 2 3 19.6038 12.8072 1
 -9 2 3 18.9384 12.2484 2
 9 2 -3 1.6635 13.7426 1
 -8 -2 3 340.628 22.636 1
 8 -2 -3 332.608 22.706 1
 -8 -2 3 360.325 24.356 5
 8 -2 -3 346.946 25.801 5
 -8 2 3 293.92 22.166 5
 -8 2 3 344.357 22.317 1
 8 2 -3 332.591 20.755 5
 -8 2 3 345.429 21.858 5
 8 2 -3 319.334 23.322 1
 8 2 -3 353.716 20.658 5
 -8 2 3 320.982 23.048 1
 -8 2 3 379.297 24.02 4
 -7 -2 3 -3.5794 12.6326 1
 -7 -2 3 4.8025 16.4345 5
 7 -2 -3 0.2313 14.7976 5
 7 -2 -3 28.5176 12.6957 1
 7 2 -3 19.3237 12.8804 1
 -7 2 3 12.0565 11.8889 5
 -7 2 3 0.6773 11.3788 1
 -7 2 3 -21.685 13.297 5
 7 2 -3 -12.321 11.481 1
 -7 2 3 8.5462 14.2547 4
 7 2 -3 2.7614 13.1221 5
 7 2 -3 -10.96 11.123 5
 -7 2 3 -5.3258 13.1811 1
 6 -2 -3 72.0521 15.4499 5
 -6 -2 3 39.9631 12.8915 1
 6 -2 -3 60.0533 12.9341 1
 -6 -2 3 69.8511 16.4027 5
 6 2 -3 42.0237 12.7067 1
 -6 2 3 55.3243 11.7561 1
 6 2 -3 30.7546 11.5202 5
 -6 2 3 26.1096 12.902 1
 -6 2 3 36.9457 14.0824 4
 6 2 -3 61.3555 11.3973 5
 -6 2 3 51.6661 14.0749 5
 6 2 -3 60.4232 12.5316 1
 -6 2 3 45.3132 11.9612 5
 5 -2 -3 825.467 27.366 1
 5 -2 -3 831.234 29.091 5
 -5 -2 3 820.969 30.178 5
 -5 -2 3 850.013 28.188 1
 5 2 -3 790.942 27.582 1
 5 2 -3 777.205 23.872 5
 5 2 -3 798.317 27.894 1
 -5 2 3 778.932 26.279 1
 -5 2 3 820.059 27.013 5
 5 2 -3 763.604 24.393 5
 -5 2 3 813.636 27.893 1
 -5 2 3 756.28 24.794 5
 4 -2 -3 1118.94 32.97 5
 -4 -2 3 1112.58 33.35 5
 -4 -2 3 1119.33 31.86 1
 4 -2 -3 1114.7 31.89 1
 4 2 -3 1131.58 28.43 5
 4 2 -3 1078.71 31.36 1
 4 2 -3 1121.13 29.72 5
 -4 2 3 1067.66 31.13 1
 -4 2 3 1119.45 34.92 3
 4 2 -3 1109.28 31.39 1
 -4 2 3 1053.37 31.94 1
 -4 2 3 1140.52 31.24 5
 -3 -2 3 -3.906 11.6031 5
 3 -2 -3 5.05071 9.24524 1
 -3 -2 3 13.1168 9.4745 1
 3 -2 -3 5.4087 11.9176 5
 -3 2 3 1.0689 10.8744 5
 3 2 -3 13.0496 8.3505 1
 3 2 -3 14.2676 8.1905 5
 -3 2 3 0.011 11.1207 3
 3 2 -3 0.1409 8.20487 5
 3 2 -3 -10.612 8.67 1
 -3 2 3 4.04516 8.27662 1
 -3 2 3 12.0406 9.8461 1
 -3 2 3 4.17465 8.83964 5
 2 -2 -3 37.9827 11.9866 5
 -2 -2 3 46.5746 9.9629 1
 2 -2 -3 36.2881 9.727 1
 -2 -2 3 9.0281 11.4214 5
 2 2 -3 42.4465 9.7593 1
 -2 2 3 42.7822 10.2047 5
 -2 2 3 53.1692 10.3914 1
 -2 2 3 29.4442 12.4687 3
 -2 2 3 42.1564 9.0101 1
 2 2 -3 32.6698 8.4365 1
 -2 2 3 39.7227 11.02 5
 2 2 -3 50.4762 7.593 5
 1 -2 -3 146.111 14.187 5
 -1 -2 3 146.814 11.825 1
 -1 -2 3 142.259 12.954 5
 1 -2 -3 142.839 12.123 1
 -1 2 3 169.931 13.025 5
 1 2 -3 163.05 12.081 1
 -1 2 3 135.715 12.282 5
 1 2 -3 146.478 10.839 1
 -1 2 3 163.718 16.408 3
 -1 2 3 151.815 11.706 1
 0 -2 3 159.762 12.863 5
 0 -2 -3 165.053 12.587 1
 0 -2 -3 204.974 13.771 1
 0 -2 -3 190.546 14.9 5
 0 -2 3 188.103 12.364 1
 0 -2 3 203.673 14.766 3
 0 2 3 171.451 12.001 1
 0 2 3 175.025 13.208 5
 0 2 -3 175.295 12.272 1
 0 2 3 168.934 12.892 5
 0 2 3 161.676 17.67 3
 0 2 -3 172.098 11.186 1
 1 -2 3 674.651 23.079 3
 -1 -2 -3 719.956 24.145 1
 1 -2 3 714.972 22.116 1
 -1 -2 -3 693.119 25.723 5
 -1 -2 -3 717.409 23.462 1
 1 -2 3 661.787 23.157 5
 -1 2 -3 697.014 21.906 1
 1 2 3 679.593 32.686 3
 1 2 3 705.957 24.778 5
 1 2 3 694.837 22.438 5
 1 2 3 722.683 23.072 1
 1 2 3 626.693 24.459 1
 2 -2 3 2477.84 54.88 5
 -2 -2 -3 2441.23 57.31 5
 -2 -2 -3 2547.82 56.92 1
 2 -2 3 2544.24 55.23 1
 2 2 3 2509.1 70.38 3
 2 2 3 2450.04 56.13 1
 2 2 3 2459.11 55.05 5
 2 2 3 2548.64 56.72 5
 -2 2 -3 2475.07 55.04 1
 2 2 3 2458.34 57.06 1
 -2 2 -3 2465.87 54.42 1
 3 -2 3 711.027 23.929 5
 -3 -2 -3 734.116 25.302 1
 3 -2 3 698.156 22.66 1
 3 -2 3 662.889 24.448 4
 -3 -2 -3 705.237 26.923 5
 3 2 3 714.747 25.403 1
 -3 2 -3 673.688 22.204 1
 -3 2 -3 698.431 23.052 1
 3 2 3 693.227 24.075 5
 3 2 3 724.519 37.447 3
 3 2 3 745.87 27.035 5
 3 2 3 692.837 24.046 1
 4 -2 3 98.9399 11.5373 1
 -4 -2 -3 89.7521 15.1052 5
 4 -2 3 93.7161 12.6638 5
 4 -2 3 79.8318 11.5184 4
 -4 -2 -3 95.6115 13.106 1
 -4 2 -3 101.78 11.886 1
 4 2 3 98.5249 12.4285 5
 4 2 3 118.925 15.036 5
 4 2 3 134.487 22.296 3
 4 2 3 100.517 12.2 1
 4 2 3 108.335 13.295 1
 -4 2 -3 115.457 10.974 1
 5 -2 3 454.893 20.486 1
 -5 -2 -3 465.484 23.221 1
 5 -2 3 449.422 22.536 5
 -5 -2 -3 452.255 26.014 5
 5 2 3 452.267 39.05 3
 5 2 3 453.173 23.977 1
 5 2 3 461.394 27.395 5
 -5 2 -3 449.984 21.286 1
 -5 2 -3 444.157 19.992 1
 5 2 3 428.013 21.843 5
 -6 -2 -3 12.7196 15.9264 5
 -6 -2 -3 -8.941 12.5093 1
 6 -2 3 7.5234 13.2797 5
 6 -2 3 20.7745 11.3879 1
 6 2 3 3.718 12.9422 5
 -6 2 -3 11.1033 12.1263 1
 6 2 3 31.9637 25.2653 3
 -6 2 -3 37.0443 12.6955 2
 6 2 3 -8.0884 12.3941 1
 -6 2 -3 6.141 10.1805 1
 -7 -2 -3 603.149 29.6 5
 7 -2 3 588.662 25.284 1
 -7 -2 -3 588.396 26.876 1
 7 -2 3 542.368 26.422 5
 7 2 3 584.686 26.327 5
 -7 2 -3 606.853 29.225 2
 -7 2 -3 562.454 24.46 1
 -7 2 -3 560.152 24.884 1
 7 2 3 489.453 42.977 3
 8 -2 3 820.577 29.563 1
 -8 -2 -3 835.601 32.121 1
 -8 -2 -3 764.662 33.824 5
 8 -2 3 790.648 31.035 5
 8 2 3 798.344 32.461 1
 -8 2 -3 833.029 29.505 1
 -8 2 -3 856.81 33.445 2
 -8 2 -3 837.972 30.664 1
 -9 -2 -3 57.3741 18.2683 5
 9 -2 3 50.9504 14.0785 1
 9 -2 3 36.837 16.2189 5
 -9 -2 -3 59.3817 15.6712 1
 -9 2 -3 39.7165 15.097 2
 -9 2 -3 47.5898 15.3105 1
 -9 2 -3 51.8146 13.8201 4
 9 2 3 37.9484 15.373 1
 -10 -2 -3 213.338 21.29 5
 10 -2 3 147.413 18.805 5
 -10 -2 -3 219.945 20.596 1
 10 2 3 194.421 19.974 1
 -10 2 -3 195.616 17.329 4
 -10 2 -3 154.636 18.303 1
 -10 2 -3 189.724 18.67 2
 -11 -2 -3 374.384 25.934 1
 -11 -2 -3 374.725 27.5 5
 -11 2 -3 376.118 25.406 1
 -11 2 -3 380.546 27.57 2
 -11 2 -3 332.097 23.175 4
 11 2 3 348.249 26.091 1
 -12 -2 -3 125.685 20.272 5
 -12 -2 -3 102.834 18.847 1
 12 2 3 95.4706 17.9508 5
 12 2 3 90.8077 18.2179 1
 -12 2 -3 64.8743 17.6161 1
 -12 2 -3 100.826 18.027 2
 -13 -2 -3 162.865 21.073 1
 -13 -2 -3 161.263 21.605 5
 -13 2 -3 146.675 19.65 2
 13 2 3 143.361 20.194 1
 -13 2 -3 137.893 20.428 1
 13 2 3 155.313 20.151 5
 -14 -2 -3 481.286 30.658 1
 -14 -2 -3 430.729 29.419 5
 -14 2 -3 458.243 31.383 2
 14 2 3 392.286 29.034 5
 -14 2 -3 381.229 29.077 1
 -15 -2 -3 90.4266 21.538 5
 -15 -2 -3 117.256 21.698 1
 -15 2 -3 94.7891 20.2871 2
 15 2 3 115.742 21.821 5
 -15 2 -3 78.6644 20.6978 1
 -13 -3 3 150.66 26.016 5
 13 3 -3 145.867 18.93 5
 13 3 -3 208.722 23.384 1
 -13 3 3 132.143 22.644 1
 -12 -3 3 39.0068 22.9776 5
 12 3 -3 5.9731 14.3565 5
 12 3 -3 -8.1246 15.6707 1
 -12 3 3 -19.458 16.908 1
 -11 -3 3 273.808 27.672 5
 -11 -3 3 277.406 23.685 1
 11 -3 -3 201.828 23.415 5
 11 3 -3 273.575 19.387 5
 11 3 -3 304.569 24.669 1
 -11 3 3 203.678 22.611 1
 10 -3 -3 134.939 22.093 5
 -10 -3 3 177.832 20.371 1
 -10 -3 3 208.43 25.865 5
 -10 3 3 157.126 20.527 1
 10 3 -3 185.721 16.861 5
 10 3 -3 160.522 20.19 1
 9 -3 -3 22.9811 18.3485 5
 -9 -3 3 46.2947 21.4037 5
 -9 -3 3 50.136 16.5655 1
 9 3 -3 46.8121 13.5516 5
 -9 3 3 31.2145 16.5271 1
 9 3 -3 34.4963 16.0821 1
 -8 -3 3 480.442 32.283 5
 8 -3 -3 499.861 30.101 5
 -8 -3 3 558.871 28.556 1
 8 -3 -3 518.853 27.556 1
 -8 3 3 525.164 28.204 1
 8 3 -3 536.782 27.756 1
 8 3 -3 520.329 22.514 5
 7 -3 -3 608.121 28.83 1
 7 -3 -3 639.25 31.476 5
 -7 -3 3 612.348 33.613 5
 -7 -3 3 635.628 29.247 1
 -7 3 3 593.637 29.128 1
 7 3 -3 583.036 23.524 5
 7 3 -3 614.722 29.261 1
 -6 -3 3 45.1057 15.232 1
 -6 -3 3 32.1794 20.4735 5
 6 -3 -3 40.6134 18.4949 5
 6 -3 -3 58.0444 15.21 1
 6 3 -3 32.0044 12.4402 5
 6 3 -3 34.0408 15.1932 1
 -6 3 3 68.2177 16.2378 1
 -6 3 3 78.0623 15.0473 3
 -6 3 3 41.6825 12.3618 5
 5 -3 -3 302.838 23.673 5
 5 -3 -3 258.719 20.615 1
 -5 -3 3 375.88 26.187 5
 -5 -3 3 351.186 24.96 1
 -5 3 3 321.157 22.68 1
 5 3 -3 336.844 24.389 1
 5 3 -3 319.128 22.932 1
 -5 3 3 349.955 26.851 3
 5 3 -3 354.434 18.586 5
 -5 3 3 332.866 24.096 1
 -5 3 3 290.341 20.897 5
 -5 3 3 326.928 21.296 5
 5 3 -3 340.682 20.658 5
 -4 -3 3 4.7558 18.7624 5
 -4 -3 3 -12.85 12.803 1
 4 -3 -3 -8.6353 17.2951 5
 4 -3 -3 3.6572 13.2748 1
 -4 3 3 -21.611 11.364 1
 -4 3 3 16.9353 14.3219 1
 -4 3 3 -30.903 12.634 5
 4 3 -3 0.7147 10.8631 5
 4 3 -3 21.7613 14.1103 1
 -4 3 3 15.2641 13.9061 5
 4 3 -3 -2.4294 11.4395 1
 -4 3 3 -3.5453 16.2166 3
 3 -3 -3 83.6981 18.8798 5
 -3 -3 3 46.8794 14.7531 1
 -3 -3 3 51.2196 18.7672 5
 3 -3 -3 75.4997 15.4811 1
 -3 3 3 62.4103 13.395 1
 -3 3 3 19.1336 13.314 5
 3 3 -3 51.3261 12.6727 1
 -3 3 3 37.8721 14.5822 5
 3 3 -3 51.9795 14.759 1
 -3 3 3 91.6539 18.924 3
 2 -3 -3 837.664 30.695 1
 2 -3 -3 828.471 33.732 5
 -2 -3 3 791.87 31.002 1
 -2 -3 3 829.91 34.087 5
 -2 3 3 806.643 29.228 5
 -2 3 3 804.324 28.162 5
 2 3 -3 809.999 29.85 1
 -2 3 3 825.359 37.644 3
 2 3 -3 825.02 30.89 1
 -2 3 3 830.243 30.268 1
 1 -3 -3 1250.92 38.75 1
 -1 -3 3 1239.06 37.58 1
 -1 -3 3 1288.43 40.4 5
 1 -3 -3 1241.01 40.92 5
 -1 3 3 1250.7 35.49 5
 1 3 -3 1237.9 36.87 1
 -1 3 3 1248.28 36.79 5
 1 3 -3 1278.18 37.98 1
 -1 3 3 1282.74 48.32 3
 0 -3 3 139.465 15.879 1
 0 -3 -3 187.869 17.797 1
 0 -3 -3 141.295 20.715 5
 0 -3 3 147.994 19.308 5
 0 3 3 126.625 14.598 1
 0 3 -3 182.266 16.881 1
 0 3 -3 127.455 13.823 1
 0 3 3 100.121 14.689 5
 0 3 3 130.53 17.24 1
 0 3 3 142.038 15.856 5
 0 3 3 202.158 25.19 3
 1 -3 3 43.9305 13.5889 1
 1 -3 3 38.6634 17.0133 5
 -1 -3 -3 51.5272 14.6118 1
 -1 -3 -3 26.92 19.046 5
 1 3 3 23.1965 12.1902 1
 1 3 3 63.1046 23.667 3
 1 3 3 14.6951 13.7761 5
 1 3 3 -4.7211 8.1746 5
 1 3 3 63.8842 15.7037 1
 -1 3 -3 26.9098 11.1701 1
 -2 -3 -3 22.7639 18.7254 5
 -2 -3 -3 -6.4979 13.6834 1
 2 -3 3 15.9324 16.863 5
 2 -3 3 -1.9889 12.1322 1
 2 3 3 11.9358 15.0214 1
 2 3 3 13.1288 14.0773 5
 2 3 3 -0.4226 15.0795 5
 -2 3 -3 -2.1676 10.5111 1
 2 3 3 7.988 23.8114 3
 3 -3 3 28.1899 16.9619 5
 3 -3 3 -4.1496 12.2402 1
 -3 -3 -3 24.0822 14.8389 1
 -3 -3 -3 28.5124 19.043 5
 3 3 3 60.5337 26.609 3
 3 3 3 2.3034 14.6926 1
 -3 3 -3 19.8779 11.4467 1
 3 3 3 33.5305 14.4333 5
 4 -3 3 699.794 28.276 1
 -4 -3 -3 647.366 33.429 5
 4 -3 3 676.359 30.809 5
 -4 -3 -3 739.362 30.295 1
 4 3 3 686.915 28.112 5
 4 3 3 700.571 31.957 1
 4 3 3 666.151 44.837 3
 -5 -3 -3 1328.95 40.74 1
 5 -3 3 1159.14 37.34 1
 -5 -3 -3 1220.86 42.34 5
 5 -3 3 1202.45 39.22 5
 5 3 3 1248.64 40.83 1
 5 3 3 1244.14 55.08 3
 5 3 3 1234.53 36.5 5
 -5 3 -3 1203.94 37.57 1
 -6 -3 -3 61.889 16.2714 1
 -6 -3 -3 48.2775 19.616 5
 6 3 3 33.6988 27.5834 3
 6 3 3 49.6718 14.8763 5
 -6 3 -3 53.8205 14.8281 1
 6 3 3 49.3974 16.2175 1
 -7 -3 -3 1.7141 14.8608 1
 -7 -3 -3 47.2071 19.2541 5
 -7 3 -3 10.0862 13.8923 1
 7 3 3 44.0345 16.1055 1
 7 3 3 35.4847 14.8272 5
 -8 -3 -3 168.607 20.055 1
 -8 -3 -3 163.808 22.686 5
 8 3 3 157.672 20.099 1
 -8 3 -3 161.455 18.531 1
 8 3 3 179.016 18.779 5
 -9 -3 -3 13.3978 16.3137 1
 -9 -3 -3 19.0789 19.983 5
 9 3 3 21.4708 16.4747 1
 9 3 3 45.753 16.337 5
 -9 3 -3 13.0351 14.9799 1
 -10 -3 -3 273.935 24.317 1
 -10 -3 -3 227.958 24.937 5
 -10 3 -3 237.174 21.821 1
 10 3 3 293.91 24.53 1
 10 3 3 242.105 21.202 5
 -11 -3 -3 428.321 29.322 1
 -11 -3 -3 453.304 31.53 5
 -11 3 -3 433.166 28.468 1
 11 3 3 446.29 29.792 1
 11 3 3 438.327 27.431 5
 -12 -3 -3 88.4629 19.8865 1
 -12 -3 -3 135.194 23.862 5
 -12 3 -3 64.7364 19.128 1
 12 3 3 103.333 19.641 5
 12 3 3 138.081 21.64 1
 -13 -3 -3 45.268 19.9131 1
 -13 -3 -3 15.4744 22.139 5
 13 3 3 42.888 19.2704 5
 13 3 3 36.1244 19.0948 1
 -13 3 -3 22.5495 18.6437 1
 -10 -4 3 48.8025 26.7465 5
 -10 4 3 51.0773 20.7807 1
 10 4 -3 93.3708 20.6158 1
 -9 -4 3 53.8953 25.1786 5
 9 4 -3 -17.994 16.839 1
 -9 4 3 46.3408 19.9347 1
 -8 -4 3 180.907 27.863 5
 8 4 -3 287.775 25.046 1
 -8 4 3 197.805 22.883 1
 -7 -4 3 388.584 31.057 5
 7 4 -3 335.233 25.715 1
 6 -4 -3 148.018 24.317 5
 -6 -4 3 203.251 27.034 5
 6 4 -3 167.632 20.985 1
 -5 -4 3 213.633 27.32 5
 5 -4 -3 252.628 25.903 5
 5 4 -3 272.342 23.304 1
 -4 -4 3 193.581 26.284 5
 4 -4 -3 214.273 24.493 5
 4 4 -3 231.594 21.951 1
 -3 -4 3 6.7198 21.3777 5
 3 -4 -3 31.1484 20.628 5
 3 4 -3 -15.535 15.115 1
 2 -4 -3 94.8836 22.549 5
 2 4 -3 70.9226 17.5646 1
 -2 4 3 69.1741 18.6253 1
 1 -4 -3 120.544 22.927 5
 1 4 -3 124.456 18.171 1
 -1 4 3 97.3111 25.0646 3
 -1 4 3 134.903 19.861 1
 0 -4 -3 151.999 24.21 5
 0 4 3 239.211 29.701 3
 0 4 3 197.49 16.126 5
 0 4 3 180.546 21.484 1
 0 4 -3 214.569 20.687 1
 -1 -4 -3 325.395 27.963 5
 -1 -4 -3 267.823 23.453 1
 1 4 3 327.449 25.023 1
 1 4 3 358.311 34.137 3
 -1 4 -3 272.662 22.359 1
 1 4 3 286.94 20.622 5
 -2 -4 -3 351.813 28.629 5
 -2 -4 -3 288.858 24.529 1
 2 4 3 369.886 35.318 3
 2 4 3 345.574 21.716 5
 -2 4 -3 328.488 23.329 1
 2 4 3 308.211 25.448 1
 -3 -4 -3 61.8273 18.0803 1
 -3 -4 -3 58.1763 23.0046 5
 3 4 3 71.7228 28.3883 3
 3 4 3 78.4824 19.4947 1
 3 4 3 51.9818 14.8209 5
 -4 -4 -3 -21.97 15.544 1
 -4 -4 -3 19.8081 21.893 5
 4 4 3 -13.149 13.862 5
 4 4 3 4.3448 16.7216 1
 -5 -4 -3 -3.1192 21.7924 5
 5 4 3 18.6892 17.3444 1
 5 4 3 21.0617 14.7685 5
 -6 -4 -3 1.0495 22.3129 5
 6 4 3 36.5054 15.5396 5
 6 4 3 51.472 18.6972 1
 -7 -4 -3 209.148 27.386 5
 7 4 3 158.501 18.44 5
 7 4 3 194.317 23.781 1
 -8 -4 -3 156.275 26.714 5
 -8 4 -3 128.012 19.874 1
 8 4 3 154.26 18.483 5
 8 4 3 129.196 21.489 1
 -9 -4 -3 43.779 24.6392 5
 9 4 3 26.4631 16.8791 5
 9 4 3 32.8835 19.6694 1
 -9 4 -3 33.3841 18.1414 1
 -17 0 4 221.055 25.435 1
 -17 0 4 247.347 24.255 5
 -17 0 4 269.411 24.104 2
 17 0 -4 269.309 25.387 5
 -16 0 4 446.677 29.631 5
 -16 0 4 384.673 28.73 1
 -16 0 4 526.858 29.769 2
 16 0 -4 409.315 29.111 5
 -15 0 4 47.8003 17.5805 1
 -15 0 4 41.7875 16.3033 2
 -15 0 4 68.0743 19.4843 5
 15 0 -4 33.0607 17.39 5
 15 0 -4 33.7906 16.4277 1
 -14 0 4 45.3741 18.7609 5
 -14 0 4 69.6092 16.522 2
 14 0 -4 113.428 18.187 1
 14 0 -4 73.7907 17.5734 5
 -14 0 4 115.626 18.72 1
 -13 0 4 143.75 20.038 5
 -13 0 4 105.947 17.763 1
 -13 0 4 118.312 16.676 2
 13 0 -4 128.311 17.632 1
 13 0 -4 124.155 18.007 5
 -12 0 4 21.167 15.0221 1
 12 0 -4 11.924 13.7323 1
 -12 0 4 29.7869 18.0156 5
 12 0 -4 -0.9775 15.3353 5
 -12 0 4 13.3137 14.1046 2
 -11 0 4 802.835 32.145 1
 11 0 -4 838.962 31.251 1
 -11 0 4 857.761 31.221 2
 -11 0 4 819.404 31.486 5
 -11 0 4 810.775 34.216 5
 11 0 -4 815.325 31.749 5
 10 0 -4 1867.78 48.39 5
 10 0 -4 1805.17 48.48 1
 -10 0 4 1747.55 49.51 5
 -10 0 4 1847.25 49.23 1
 -10 0 4 1898.05 47.81 5
 -10 0 4 1804.84 46.74 2
 -9 0 4 424.115 22.728 5
 9 0 -4 452.123 22.649 1
 9 0 -4 404.274 23.656 5
 -9 0 4 396.303 22.822 1
 -9 0 4 455.933 22.319 2
 -9 0 4 450.049 25.884 5
 8 0 -4 73.5829 12.2829 5
 8 0 -4 58.0609 11.6816 1
 -8 0 4 53.128 11.8229 1
 -8 0 4 46.2789 13.3909 5
 8 0 -4 60.0468 11.4198 1
 -8 0 4 51.7873 10.883 5
 -8 0 4 90.2119 11.7714 1
 7 0 -4 625.435 23.253 5
 7 0 -4 658.128 23.294 1
 -7 0 4 656.354 23.174 5
 -7 0 4 645.204 23.62 1
 7 0 -4 717.518 24.39 1
 -7 0 4 657.868 24.98 5
 7 0 -4 649.94 24.074 5
 6 0 -4 1163 30.89 1
 -6 0 4 1145.81 30.94 1
 -6 0 4 1151.64 30.33 5
 6 0 -4 1123.14 29.94 5
 -6 0 4 1157.68 31.05 5
 6 0 -4 1172.45 30.11 5
 6 0 -4 1145.14 30.4 1
 -5 0 4 1255.19 32.59 5
 5 0 -4 1230.5 31.44 5
 5 0 -4 1203.37 31.29 1
 -5 0 4 1300.12 31.36 5
 5 0 -4 1269.13 31.15 5
 5 0 -4 1258.66 31.58 1
 -5 0 4 1260.66 31.34 1
 -5 0 4 1271.13 31.8 1
 -4 0 4 1417.7 32.69 5
 -4 0 4 1371.93 33.39 5
 4 0 -4 1366.08 32.28 5
 -4 0 4 1428.39 33.04 1
 -4 0 4 1369.7 32.51 1
 4 0 -4 1365.24 32.2 5
 4 0 -4 1385.04 33.15 1
 3 0 -4 378.074 12.79 5
 3 0 -4 397.265 13.068 1
 3 0 -4 395.214 13.083 5
 -3 0 4 388.926 13.437 1
 -3 0 4 389.983 13.238 5
 3 0 -4 416.438 13.57 1
 -3 0 4 401.885 13.558 1
 -3 0 4 391.083 13.654 5
 -2 0 4 466.252 12.155 1
 -2 0 4 447.396 11.359 5
 -2 0 4 457.087 11.836 1
 2 0 -4 442.599 11.006 5
 2 0 -4 460.967 12.233 1
 -2 0 4 468.903 11.454 5
 -1 0 4 4205.17 80.12 1
 1 0 -4 4056.72 80.16 2
 -1 0 4 4139.2 80.09 1
 -1 0 4 4101.96 79.16 2
 1 0 -4 4178.46 80.08 1
 0 0 -4 207.331 5.21 1
 0 0 -4 198.594 5.149 1
 0 0 -4 199.827 6.549 2
 0 0 4 200.98 6.53 2
 0 0 4 203.087 5.152 1
 0 0 4 187.577 6.254 4
 1 0 4 1392.58 28.45 1
 -1 0 -4 1453.96 30.48 4
 1 0 4 1384.9 29.79 2
 -1 0 -4 1360.83 28.27 1
 1 0 4 1409.1 28.44 1
 -1 0 -4 1404.6 29.86 2
 -1 0 -4 1416.94 28.46 1
 -1 0 -4 1449.28 35.13 3
 1 0 4 1461.65 35 3
 2 0 4 2486.25 51.31 1
 -2 0 -4 2610.68 61.9 3
 -2 0 -4 2540.21 51.44 1
 2 0 4 2603.87 51.53 1
 2 0 4 2590.22 62.21 3
 -2 0 -4 2558.03 52.67 2
 3 0 4 120.402 8.278 1
 3 0 4 125.342 8.425 1
 3 0 4 137.486 7.893 5
 3 0 4 132.706 13.957 3
 -3 0 -4 118.199 8.016 1
 -3 0 -4 146.373 13.043 3
 3 0 4 142.562 10.254 5
 -3 0 -4 122.452 8.513 1
 -3 0 -4 139.755 10.031 2
 4 0 4 356.947 26.075 3
 4 0 4 302.973 14.462 1
 4 0 4 352.428 14.979 5
 -4 0 -4 302.44 14.897 1
 -4 0 -4 308.864 14.183 1
 4 0 4 323.58 16.363 5
 4 0 4 316.778 15.184 1
 -4 0 -4 369.62 18.94 2
 -4 0 -4 309.448 24.184 3
 5 0 4 3797.96 95.82 3
 -5 0 -4 3853.13 79.31 1
 5 0 4 3874.78 79.44 1
 -5 0 -4 3763.7 78.7 1
 -5 0 -4 3746.43 79.76 2
 -5 0 -4 3750.53 76.3 5
 5 0 4 3843.5 79.22 1
 -5 0 -4 3919.54 76.23 5
 5 0 4 3923.73 78.71 5
 -6 0 -4 5033.75 100.68 1
 6 0 4 4920.6 99.84 5
 6 0 4 4884.27 100.18 1
 -6 0 -4 4741.41 100.46 2
 -6 0 -4 4819.29 97.3 5
 -6 0 -4 4828.92 99.78 1
 -6 0 -4 4936.68 97.03 5
 7 0 4 29.5855 10.0889 1
 -7 0 -4 15.2837 7.2857 5
 7 0 4 16.0709 10.1104 5
 -7 0 -4 47.5994 10.8635 2
 -7 0 -4 31.4036 9.4302 1
 -7 0 -4 27.0548 8.3687 5
 -7 0 -4 10.2702 10.4107 1
 -8 0 -4 38.1183 9.9766 5
 8 0 4 54.6306 12.684 5
 -8 0 -4 26.4245 10.9215 1
 8 0 4 34.5088 11.6086 1
 -8 0 -4 42.7699 12.6215 1
 -8 0 -4 32.9333 12.6363 2
 -8 0 -4 48.8215 9.1261 5
 9 0 4 88.2164 13.9563 1
 -9 0 -4 85.4416 10.8274 5
 -9 0 -4 78.0029 15.4182 2
 -9 0 -4 92.5286 11.949 5
 -9 0 -4 76.3905 14.612 1
 -9 0 -4 83.9171 13.7555 1
 9 0 4 91.8362 15.8207 5
 -10 0 -4 501.238 25.418 1
 -10 0 -4 469.381 28.267 2
 10 0 4 482.823 27.465 5
 10 0 4 425.979 24.509 1
 -10 0 -4 520.032 20.155 5
 -10 0 -4 500.159 21.55 5
 -10 0 -4 477.694 26.023 1
 -11 0 -4 1426.01 43.08 1
 -11 0 -4 1371.04 42.67 1
 11 0 4 1482.47 43.2 1
 -11 0 -4 1424.06 36.15 5
 11 0 4 1419.94 43.27 5
 -11 0 -4 1385.61 43.92 2
 -11 0 -4 1465.57 35.77 5
 12 0 4 1247.25 40.34 1
 -12 0 -4 1195.16 40.2 1
 -12 0 -4 1221.64 40.26 2
 -12 0 -4 1232.66 31.79 5
 12 0 4 1273.94 41.07 5
 13 0 4 22.2316 15.0103 1
 -13 0 -4 13.4437 15.2766 1
 -13 0 -4 25.5949 16.3193 2
 13 0 4 3.0428 16.5767 5
 -14 0 -4 80.0206 18.8782 1
 -14 0 -4 153.568 20.593 2
 14 0 4 101.373 19.511 5
 -15 0 -4 53.7457 18.4416 1
 15 0 4 73.3517 19.6027 5
 -15 0 -4 92.9529 19.7689 2
 16 0 4 8.5819 19.2968 5
 -16 0 -4 53.9421 19.3806 2
 -16 0 -4 58.6385 20.1731 1
 17 -1 -4 26.0256 20.9583 5
 -17 -1 4 -2.811 18.8608 1
 17 1 -4 28.1468 18.7772 5
 16 -1 -4 10.6892 18.8125 5
 -16 -1 4 20.2014 18.1679 1
 -16 -1 4 9.7204 18.2834 2
 -16 -1 4 -2.8546 20.1701 5
 -16 1 4 4.2285 17.1792 5
 -16 1 4 57.1137 15.7464 2
 -16 1 4 19.0483 19.397 4
 -16 1 4 30.8897 18.579 1
 16 1 -4 33.1743 16.8956 1
 16 1 -4 12.4083 17.68 5
 -15 -1 4 59.9266 20.9114 5
 -15 -1 4 55.8767 18.7144 1
 15 -1 -4 53.5441 18.9113 5
 -15 1 4 62.0948 18.7064 1
 -15 1 4 54.3742 19.5531 4
 -15 1 4 74.0635 15.5324 2
 15 1 -4 72.9377 17.9999 1
 15 1 -4 57.2609 17.729 5
 -15 1 4 73.2157 18.0452 5
 -14 -1 4 272.014 23.75 1
 -14 -1 4 239.608 24.172 5
 14 -1 -4 235.282 23.054 5
 14 -1 -4 200.803 21.484 1
 14 1 -4 297.687 23.789 1
 -14 1 4 255.984 24.322 4
 -14 1 4 258.518 21.38 5
 -14 1 4 226.491 18.75 2
 -14 1 4 240.414 23.023 1
 14 1 -4 238.921 21.219 5
 -13 -1 4 324.522 25.52 5
 13 -1 -4 346.733 24.717 1
 -13 -1 4 356.583 24.724 1
 13 -1 -4 364.984 27.166 5
 -13 1 4 375.033 25.635 5
 -13 1 4 339.969 22.774 2
 -13 1 4 313.54 25.16 4
 13 1 -4 315.13 22.041 5
 -13 1 4 347.583 26.361 1
 13 1 -4 409.584 26.198 1
 -12 -1 4 20.9119 18.9343 5
 -12 -1 4 33.201 15.7292 1
 12 -1 -4 32.7675 14.5872 1
 12 -1 -4 29.1837 16.5104 5
 -12 1 4 32.8015 17.0528 4
 -12 1 4 34.2996 15.8513 1
 12 1 -4 39.7829 15.2178 1
 -12 1 4 36.8665 12.7495 2
 12 1 -4 43.4529 15.1444 5
 -12 1 4 26.8327 17.0129 5
 11 -1 -4 105.357 17.577 5
 -11 -1 4 134.679 18.258 1
 -11 -1 4 95.8041 20.0451 5
 11 -1 -4 112.002 16.608 1
 -11 1 4 102.013 17.082 1
 -11 1 4 122.266 14.58 2
 -11 1 4 78.9501 18.2264 5
 11 1 -4 127.118 17.499 1
 -11 1 4 88.4995 18.7453 4
 11 1 -4 113.595 16.481 5
 -10 -1 4 188.956 18.814 1
 10 -1 -4 145.552 18.003 5
 10 -1 -4 147.718 16.549 1
 -10 -1 4 132.673 19.766 5
 10 1 -4 177.503 16.948 5
 -10 1 4 131.505 15.003 5
 -10 1 4 168.736 18.711 4
 -10 1 4 123.191 17.833 5
 -10 1 4 170.904 14.606 2
 -10 1 4 138.857 17.311 1
 10 1 -4 159.601 17.192 1
 9 -1 -4 37.7497 13.195 1
 -9 -1 4 64.551 17.1219 5
 9 -1 -4 63.9679 15.6604 5
 -9 -1 4 52.7202 14.267 1
 -9 1 4 33.2647 13.9139 1
 9 1 -4 91.6921 13.9951 5
 9 1 -4 43.5263 13.2724 1
 -9 1 4 56.0781 14.8858 4
 -9 1 4 50.9338 10.8175 2
 -9 1 4 43.5596 15.5405 5
 9 1 -4 61.5732 14.8568 5
 -9 1 4 46.3093 12.9473 1
 -9 1 4 63.686 12.7031 5
 8 -1 -4 357.617 22.68 5
 -8 -1 4 337.398 20.981 1
 8 -1 -4 351.217 19.96 1
 -8 -1 4 324.963 25.015 5
 8 1 -4 331.323 23.078 5
 -8 1 4 351.364 23.544 5
 -8 1 4 337.774 21.678 1
 8 1 -4 364.382 22.589 1
 -8 1 4 330.034 18.617 2
 8 1 -4 375.03 20.413 5
 -8 1 4 342.846 22.046 4
 8 1 -4 385.058 21.161 1
 -8 1 4 365.946 21.212 1
 -8 1 4 366.383 21.639 5
 7 -1 -4 2968.03 66.65 1
 7 -1 -4 2980.39 66.25 5
 -7 -1 4 3024.71 66.81 1
 -7 -1 4 2949.91 67.39 5
 -7 1 4 3060.64 66.57 5
 7 1 -4 3041.03 65.69 5
 -7 1 4 2908.33 71.37 4
 -7 1 4 3001.17 62.9 2
 -7 1 4 3037.48 67.08 1
 7 1 -4 2904.98 64.44 5
 -7 1 4 2907.09 66.14 1
 7 1 -4 3025.11 67.21 1
 7 1 -4 2938.27 66.47 1
 -7 1 4 3005.52 65.31 5
 -6 -1 4 226.944 15.536 5
 6 -1 -4 194.618 10.687 2
 6 -1 -4 204.971 13.602 1
 6 -1 -4 198.08 13.988 5
 -6 -1 4 232.242 14.111 1
 -6 -1 4 195.484 14.102 1
 6 -1 -4 198.712 13.583 1
 6 1 -4 209.566 13.178 5
 -6 1 4 197.042 14.046 1
 6 1 -4 186.346 13.256 1
 -6 1 4 199.805 10.543 2
 6 1 -4 209.315 13.688 1
 -6 1 4 192.188 13.208 1
 -6 1 4 169.395 14.041 5
 6 1 -4 203.609 14.857 5
 -6 1 4 212.492 15.139 4
 -6 1 4 200.988 12.617 5
 5 -1 -4 140.036 11.679 5
 -5 -1 4 177.979 12.324 1
 5 -1 -4 151.064 8.566 2
 5 -1 -4 144.972 11.244 1
 -5 -1 4 159.845 11.235 1
 -5 -1 4 153.371 12.615 5
 5 -1 -4 128.131 10.924 1
 -5 1 4 124.417 11.598 4
 -5 1 4 121.147 12.342 5
 5 1 -4 157.883 10.818 5
 5 1 -4 167.271 11.598 1
 -5 1 4 138.669 8.352 2
 5 1 -4 164.119 11.628 1
 -5 1 4 154.147 11.967 1
 -5 1 4 134.956 10.692 1
 -5 1 4 119.495 10.319 5
 4 -1 -4 1207.6 30.52 1
 4 -1 -4 1181.84 26.94 2
 -4 -1 4 1184.31 29.89 1
 -4 -1 4 1213.48 30.66 5
 4 -1 -4 1190 29.97 5
 4 -1 -4 1187.82 29.94 1
 4 -1 -4 1194.11 30.46 5
 -4 -1 4 1163.37 30.1 1
 4 -1 -4 1130.68 31.62 4
 -4 1 4 1150.53 30.65 5
 -4 1 4 1162.51 30.63 1
 4 1 -4 1188.01 29.44 1
 4 1 -4 1169.02 27.27 5
 -4 1 4 1153.58 32.88 4
 -4 1 4 1171.59 29.95 5
 4 1 -4 1196.14 29.89 1
 -4 1 4 1178.95 29.63 1
 3 -1 -4 233.788 16.378 4
 -3 -1 4 259.172 15.611 5
 -3 -1 4 234.583 14.884 1
 3 -1 -4 261.648 14.375 1
 3 -1 -4 295.44 14.967 5
 -3 -1 4 263.392 14.537 1
 3 -1 -4 263.909 14.734 1
 3 -1 -4 249.746 11.571 2
 3 -1 -4 254.542 16.122 5
 -3 1 4 247.035 14.206 1
 3 1 -4 249.413 12.368 5
 -3 1 4 266.679 16.401 5
 -3 1 4 233.596 17.46 4
 3 1 -4 253.634 13.785 1
 -3 1 4 248.022 14.919 1
 -3 1 4 249.636 16.061 5
 3 1 -4 258.509 14.098 1
 3 1 -4 235.199 10.962 5
 2 -1 -4 97.4274 8.8613 1
 -2 -1 4 114.777 7.594 5
 2 -1 -4 97.9483 10.3268 4
 2 -1 -4 78.3646 8.859 5
 -2 -1 4 94.532 8.6377 5
 -2 -1 4 99.4532 8.086 1
 2 -1 -4 93.1476 9.1817 1
 -2 -1 4 113.285 8.684 1
 2 -1 -4 98.1098 10.1825 5
 2 1 -4 97.712 8.1674 1
 -2 1 4 114.646 9.635 1
 2 1 -4 103.057 7.994 1
 -2 1 4 65.7347 8.2189 1
 -2 1 4 81.3227 10.2294 5
 -2 1 4 99.7626 9.5504 5
 -2 1 4 106.323 10.525 4
 -1 -1 4 1450.46 32.19 1
 1 -1 -4 1549.38 33.73 5
 1 -1 -4 1467.55 33.71 1
 1 -1 -4 1486.09 34.26 5
 1 -1 -4 1495.48 34.09 1
 -1 -1 4 1467.48 32.56 1
 1 -1 -4 1490.8 37.04 4
 -1 -1 4 1455.25 30.72 5
 -1 1 4 1511.1 34.3 1
 -1 1 4 1455.42 33.68 1
 -1 1 4 1451.35 41.11 3
 -1 1 4 1447.94 34.28 5
 1 1 -4 1398.07 32.27 1
 -1 1 4 1515.58 33.94 5
 0 -1 -4 39.4193 7.5997 1
 0 -1 -4 47.2158 10.4715 3
 0 -1 4 46.4218 6.0039 1
 0 -1 -4 46.9557 8.8952 5
 0 -1 -4 49.9741 7.5219 1
 0 -1 -4 48.9914 7.656 5
 0 -1 4 35.5288 5.8225 1
 0 1 4 58.3803 7.19 1
 0 1 4 47.193 8.6505 5
 0 1 4 51.685 12.1624 3
 0 1 4 39.0649 8.0043 5
 -1 -1 -4 391.339 14.9 1
 1 -1 4 370.128 12.514 1
 -1 -1 -4 364.854 16.796 5
 -1 -1 -4 323.31 22.534 3
 1 -1 4 398.568 13.126 1
 -1 1 -4 369.128 12.859 1
 1 1 4 380.286 17.041 5
 1 1 4 397.212 17.203 1
 1 1 4 378.891 15.653 5
 1 1 4 391.502 14.923 1
 -1 1 -4 359.113 11.138 1
 1 1 4 341.37 25.004 3
 -2 -1 -4 2242.68 49.88 1
 -2 -1 -4 2340.85 49.26 5
 2 -1 4 2330.39 47.59 1
 -2 -1 -4 2287.8 49.87 5
 2 -1 4 2259.88 50.89 4
 2 -1 4 2310.8 47.51 1
 -2 -1 -4 2338.36 49.88 1
 2 1 4 2309.87 49.52 1
 2 1 4 2313.89 50.45 5
 -2 1 -4 2263.87 47.51 1
 2 1 4 2315.71 62.76 3
 -2 1 -4 2280.48 49.9 2
 2 1 4 2239.47 49.76 1
 -3 -1 -4 1295.2 33.35 1
 -3 -1 -4 1374.88 31.84 5
 3 -1 4 1335.38 28.63 5
 3 -1 4 1371.66 30.74 1
 -3 -1 -4 1379.69 32.98 5
 3 -1 4 1305.08 31.68 4
 -3 -1 -4 1355.33 32.88 1
 3 -1 4 1343.67 30.78 1
 3 1 4 1299.75 32.96 1
 3 1 4 1332.57 44.12 3
 3 1 4 1374.57 34.2 5
 3 1 4 1362.76 32.92 5
 -3 1 -4 1339.42 33.27 2
 3 1 4 1324.3 32.79 1
 -3 1 -4 1367.92 31.04 1
 4 -1 4 5.79713 6.50865 5
 4 -1 4 2.69128 6.54876 1
 -4 -1 -4 9.35516 8.01739 1
 -4 -1 -4 11.0946 7.6533 5
 -4 -1 -4 13.8049 8.7767 5
 4 -1 4 6.26882 6.64777 1
 -4 -1 -4 18.0165 7.7648 1
 -4 1 -4 23.3863 7.1616 1
 4 1 4 0.52948 7.67726 1
 -4 1 -4 -0.8156 6.1732 1
 4 1 4 11.7947 7.6257 1
 4 1 4 9.4851 8.15712 5
 4 1 4 27.4226 15.0472 3
 -4 1 -4 5.17747 7.91122 2
 -4 1 -4 7.99436 6.85306 3
 -4 1 -4 10.3413 6.036 4
 -5 -1 -4 1114 28.03 5
 -5 -1 -4 1029.9 29.29 5
 5 -1 4 1050.84 27.75 1
 -5 -1 -4 1089.58 30.42 1
 5 -1 4 1075.9 27 5
 -5 -1 -4 1071.91 29.57 1
 -5 1 -4 1029.06 29.77 2
 5 1 4 1040.44 42.32 3
 5 1 4 1098.9 30.11 1
 -5 1 -4 1010.55 26.99 1
 -5 1 -4 1081.43 27.38 4
 -5 1 -4 1000.88 31.05 3
 5 1 4 1079.61 29.39 5
 5 1 4 1081.32 29.98 1
 -5 1 -4 1050.69 28.28 1
 6 -1 4 64.157 9.7087 5
 -6 -1 -4 61.9615 10.039 5
 -6 -1 -4 67.1704 11.569 5
 -6 -1 -4 44.9813 10.994 1
 6 -1 4 62.3897 9.9358 1
 -6 -1 -4 67.8534 10.676 1
 6 1 4 60.934 11.3162 5
 -6 1 -4 66.3518 8.7244 4
 6 1 4 85.8861 19.9915 3
 6 1 4 70.7044 11.2505 1
 -6 1 -4 78.7458 10.7628 1
 -6 1 -4 61.6643 10.9656 2
 -6 1 -4 72.6147 9.5281 1
 -6 1 -4 54.1263 11.7823 3
 7 -1 4 475.356 21.667 5
 -7 -1 -4 490.978 24.091 1
 -7 -1 -4 489.555 21.207 5
 -7 -1 -4 450.721 22.443 1
 7 -1 4 450.852 20.532 1
 -7 -1 -4 470.4 22.738 5
 -7 1 -4 476.517 23.193 2
 -7 1 -4 488.044 21.845 1
 -7 1 -4 458.071 20.176 1
 7 1 4 500.128 22.579 1
 7 1 4 493.184 23.076 5
 7 1 4 482.875 38.495 3
 -7 1 -4 473.486 19.512 4
 -8 -1 -4 2410.2 53.72 5
 -8 -1 -4 2303.03 56.96 1
 8 -1 4 2350.65 54.95 5
 8 -1 4 2321.81 55.42 1
 -8 -1 -4 2311.56 54.87 5
 -8 -1 -4 2305.49 56.52 1
 -8 1 -4 2344.76 55.64 4
 -8 1 -4 2278.5 55.77 2
 -8 1 -4 2316.94 55.76 1
 8 1 4 2290.3 55.86 5
 8 1 4 2315.8 56.2 1
 -8 1 -4 2264.5 54.53 1
 9 -1 4 561.51 25.296 1
 -9 -1 -4 650.947 25.129 5
 -9 -1 -4 584.539 26.902 1
 -9 -1 -4 554.563 28.509 1
 -9 -1 -4 591.698 26.585 5
 9 -1 4 583.005 27.664 5
 -9 1 -4 593.173 23.708 4
 -9 1 -4 598.251 28.195 2
 -9 1 -4 610.788 26.507 1
 9 1 4 581.227 26.67 1
 -9 1 -4 573.227 25.601 1
 9 1 4 606.671 27.709 5
 -10 -1 -4 7.9805 8.98777 5
 -10 -1 -4 69.5922 15.9862 5
 10 -1 4 69.5646 14.7267 1
 10 -1 4 53.5627 15.6827 5
 -10 -1 -4 62.0052 15.9434 1
 -10 1 -4 60.2294 13.5049 1
 10 1 4 46.5708 14.9528 1
 -10 1 -4 59.0931 12.9339 4
 10 1 4 82.2337 16.6133 5
 -10 1 -4 48.4207 15.4107 1
 -10 1 -4 58.0364 15.2313 2
 11 -1 4 31.902 16.0051 5
 11 -1 4 36.3638 14.1849 1
 -11 -1 -4 37.1595 15.406 5
 -11 -1 -4 27.9335 15.0985 1
 -11 1 -4 34.2909 15.1029 1
 11 1 4 61.2087 15.4319 1
 -11 1 -4 45.3285 13.2931 4
 11 1 4 35.1919 15.6552 5
 -11 1 -4 12.2917 14.7766 2
 12 -1 4 35.0698 16.2515 5
 -12 -1 -4 10.4046 14.8257 5
 -12 -1 -4 23.1675 15.1596 1
 12 1 4 32.2549 14.871 1
 -12 1 -4 14.7789 15.0419 1
 -12 1 -4 38.1059 13.1207 4
 -12 1 -4 36.0045 15.4271 2
 12 1 4 32.4052 16.1272 5
 -13 -1 -4 232.807 23.422 2
 -13 -1 -4 165.914 20.979 1
 -13 -1 -4 183.014 18.854 5
 13 1 4 179.871 20.621 5
 -13 1 -4 181.431 17.95 4
 -13 1 -4 162.581 20.514 1
 13 1 4 172.709 20.282 1
 -13 1 -4 192.136 20.534 2
 -14 -1 -4 567.519 33.215 2
 -14 -1 -4 612.684 32.267 1
 -14 -1 -4 568.53 27.104 5
 -14 1 -4 581.592 31.468 1
 -14 1 -4 538.423 29.884 2
 14 1 4 535.716 30.725 5
 -15 -1 -4 517.544 26.091 5
 -15 -1 -4 481.192 33.517 2
 -15 -1 -4 457.95 30.742 1
 15 1 4 433.496 30.097 5
 -15 1 -4 580.918 33.983 2
 -15 1 -4 489.283 31.431 1
 -16 -1 -4 107.973 21.964 1
 -16 -1 -4 63.4025 17.2215 5
 -16 -1 -4 61.0065 20.9609 2
 -16 1 -4 65.987 19.7168 2
 -16 1 -4 86.8886 21.4137 1
 16 1 4 52.8053 21.4453 5
 15 -2 -4 96.6002 21.8079 5
 -15 -2 4 81.3622 23.7985 5
 -15 -2 4 92.1792 21.1471 1
 15 2 -4 165.837 21.58 1
 -15 2 4 86.9387 21.0878 1
 -15 2 4 124.78 22.367 4
 14 -2 -4 24.7317 19.1046 5
 -14 -2 4 8.7327 16.9408 1
 -14 -2 4 -28.008 20.293 5
 -14 2 4 15.2675 14.016 2
 -14 2 4 45.6366 18.7118 1
 14 2 -4 50.0525 17.3635 1
 -14 2 4 34.2416 19.0981 4
 14 2 -4 3.7444 15.4721 5
 -13 -2 4 16.6236 20.2414 5
 -13 -2 4 -1.8173 15.6166 1
 13 -2 -4 -13.957 17.571 5
 -13 2 4 23.6935 17.1885 4
 13 2 -4 5.1037 15.3087 1
 -13 2 4 24.9072 16.9037 1
 13 2 -4 0.3018 14.81 5
 -13 2 4 -11.576 12.897 2
 -12 -2 4 64.5619 17.1951 1
 -12 -2 4 19.9206 20.1727 5
 12 -2 -4 37.5508 15.9138 1
 12 -2 -4 5.7655 17.6452 5
 -12 2 4 52.7035 15.4168 5
 12 2 -4 58.6013 16.1532 1
 -12 2 4 46.0383 17.6492 4
 -12 2 4 45.9243 13.6118 2
 12 2 -4 48.4573 15.3404 5
 -12 2 4 41.7025 17.0604 1
 11 -2 -4 506.789 27.756 1
 11 -2 -4 483.13 29.636 5
 -11 -2 4 490.232 31.497 5
 -11 -2 4 541.991 28.017 1
 -11 2 4 482.365 25.621 5
 -11 2 4 518.358 26.651 2
 -11 2 4 536.847 28.366 4
 11 2 -4 542.471 27.895 1
 11 2 -4 533.577 24.995 5
 -11 2 4 451.727 28.226 1
 -10 -2 4 409.991 29.37 5
 10 -2 -4 373.663 27.576 5
 -10 -2 4 341.681 24.065 1
 10 -2 -4 343.461 23.757 1
 -10 2 4 396.725 27.111 4
 -10 2 4 333.547 25.295 1
 -10 2 4 348.457 23.92 5
 10 2 -4 337.761 23.64 1
 10 2 -4 343.762 21.649 5
 -10 2 4 408.695 25.866 2
 -9 -2 4 315.673 24.786 5
 -9 -2 4 317.806 21.76 1
 9 -2 -4 316.854 22.921 1
 9 -2 -4 271.948 21.676 5
 -9 2 4 305.776 20.707 1
 -9 2 4 287.432 19.865 5
 9 2 -4 332.588 21.918 1
 -9 2 4 289.385 21.963 1
 -9 2 4 292.081 22.889 4
 -9 2 4 305.913 22.804 5
 9 2 -4 292.665 20.842 5
 -8 -2 4 18.7363 13.5133 1
 8 -2 -4 41.6713 16.8028 5
 8 -2 -4 10.6363 13.1793 1
 -8 -2 4 10.2706 17.6878 5
 -8 2 4 -2.7405 14.7133 4
 -8 2 4 13.8109 14.367 1
 8 2 -4 7.1166 13.177 5
 -8 2 4 4.0144 12.541 5
 8 2 -4 10.0912 12.523 1
 8 2 -4 3.8328 13.2306 1
 -8 2 4 19.7726 12.2358 1
 -8 2 4 19.0811 14.9139 5
 8 2 -4 11.4707 11.5622 5
 -7 -2 4 42.2853 13.9267 1
 -7 -2 4 45.3551 17.5616 5
 7 -2 -4 53.4102 13.6644 1
 7 -2 -4 39.1253 15.6313 5
 7 2 -4 26.7134 11.1453 5
 7 2 -4 43.3472 12.7678 1
 -7 2 4 29.4027 10.1668 5
 -7 2 4 30.106 14.7941 5
 -7 2 4 18.0163 12.1233 1
 -7 2 4 35.198 15.5296 4
 -7 2 4 41.908 14.4682 1
 7 2 -4 48.8727 13.6814 1
 6 -2 -4 0.9499 11.3718 1
 -6 -2 4 0.2816 15.9376 5
 6 -2 -4 4.7519 14.1807 5
 -6 -2 4 -1.8497 11.7447 1
 6 2 -4 2.2838 10.895 1
 -6 2 4 -3.0049 12.3923 4
 6 2 -4 4.3667 11.1524 5
 -6 2 4 2.4565 13.6916 5
 -6 2 4 -9.676 4.5514 5
 -6 2 4 -19.558 11.814 1
 6 2 -4 4.9029 11.4285 1
 -6 2 4 -1.6656 10.4614 1
 6 2 -4 -4.8702 9.9305 5
 -5 -2 4 368.878 21.13 1
 5 -2 -4 360.498 20.272 1
 5 -2 -4 412.286 22.979 5
 -5 -2 4 393.041 24.567 5
 5 2 -4 386.251 19.359 5
 -5 2 4 415.601 20.153 1
 -5 2 4 360.599 20.449 5
 5 2 -4 383.718 20.955 1
 -5 2 4 369.869 22.032 5
 -5 2 4 370.119 21.201 1
 5 2 -4 369.514 20.405 1
 5 2 -4 380.157 16.666 5
 -5 2 4 425.681 23.904 4
 4 -2 -4 439.524 22.426 5
 4 -2 -4 410.596 19.414 1
 -4 -2 4 403.566 20.078 1
 -4 -2 4 394.434 22.952 5
 -4 2 4 386.24 18.802 1
 -4 2 4 391.834 23.209 3
 -4 2 4 418.207 21.161 5
 4 2 -4 430.151 19.454 1
 -4 2 4 404.982 20.78 5
 4 2 -4 411.673 15.89 5
 4 2 -4 397.982 20.022 1
 -4 2 4 401.451 20.584 1
 4 2 -4 414.128 17.238 5
 -3 -2 4 804.315 27.19 5
 3 -2 -4 781.81 27.472 5
 -3 -2 4 788.718 25.279 1
 3 -2 -4 819.298 26.133 1
 -3 2 4 807.751 26.419 1
 3 2 -4 791.79 25.626 1
 -3 2 4 818.566 26.177 5
 3 2 -4 817.83 25.169 1
 -3 2 4 782.828 25.155 1
 -3 2 4 811.889 25.999 5
 -3 2 4 782.382 30.699 3
 3 2 -4 814.639 20.804 5
 -2 -2 4 101.337 12.109 5
 2 -2 -4 89.2369 11.2135 1
 2 -2 -4 84.9885 12.9158 5
 -2 -2 4 79.6711 10.6969 1
 -2 2 4 96.8906 14.446 3
 -2 2 4 60.096 11.3002 5
 2 2 -4 107.093 10.214 1
 -2 2 4 87.5939 10.4054 1
 2 2 -4 93.505 10.5281 1
 -2 2 4 82.6431 11.3618 1
 -2 2 4 70.5555 11.7964 5
 1 -2 -4 134.235 13.896 5
 -1 -2 4 107.526 10.598 1
 1 -2 -4 119.232 11.794 1
 1 -2 -4 90.9027 10.9783 1
 -1 -2 4 129.845 12.198 5
 1 2 -4 135.077 11.085 1
 -1 2 4 117.234 15.747 3
 -1 2 4 108.759 11.93 5
 -1 2 4 129.828 11.23 1
 1 2 -4 110.323 9.872 1
 -1 2 4 107.145 12.188 5
 0 -2 4 13.1647 9.7757 5
 0 -2 4 -2.6098 7.7825 1
 0 -2 -4 5.71276 8.73454 1
 0 -2 -4 -0.9551 11.5075 5
 0 -2 -4 -1.7783 8.9199 1
 0 -2 4 5.2061 10.9354 3
 0 2 4 4.13437 7.87545 1
 0 2 4 5.0816 14.0104 3
 0 2 4 -7.7313 10.3171 5
 0 2 4 7.3832 10.1192 5
 0 2 -4 -13.005 6.578 1
 0 2 -4 6.90927 8.20294 1
 1 -2 4 294.087 15.392 1
 -1 -2 -4 272.359 19.599 5
 -1 -2 -4 282.686 17.782 1
 1 -2 4 267.569 15.987 3
 1 -2 4 283.411 17.361 5
 -1 -2 -4 277.161 16.775 1
 1 2 4 336.303 23.367 3
 1 2 4 263.492 17.971 1
 1 2 4 270.551 17.165 5
 -1 2 -4 316.209 15.199 1
 1 2 4 275.82 16.796 1
 1 2 4 281.378 19.871 5
 -2 -2 -4 544.662 21.472 1
 2 -2 4 553.796 19.327 1
 2 -2 4 513.225 20.369 5
 -2 -2 -4 494.197 23.665 5
 2 2 4 511.689 20.643 5
 2 2 4 519.787 20.75 1
 -2 2 -4 521.075 19.219 1
 2 2 4 519.337 33.308 3
 -2 2 -4 502.429 18.659 1
 2 2 4 513.149 23.683 5
 2 2 4 542.747 22.429 1
 3 -2 4 627.852 21.141 1
 3 -2 4 626.864 22.504 5
 -3 -2 -4 629.547 23.901 1
 3 -2 4 614.042 23.877 4
 -3 -2 -4 598.146 25.661 5
 3 2 4 602.835 26.339 5
 3 2 4 608.135 23.014 5
 3 2 4 622.34 24.416 1
 3 2 4 650.696 36.278 3
 -3 2 -4 652.443 21.663 1
 -3 2 -4 609.046 20.653 1
 3 2 4 649.326 23.678 1
 4 -2 4 129.434 12.397 4
 -4 -2 -4 125.807 13.979 1
 -4 -2 -4 126.666 15.881 5
 4 -2 4 133.312 11.775 1
 4 -2 4 124.211 13.014 5
 4 2 4 98.2817 12.4156 1
 -4 2 -4 112.621 11.94 1
 4 2 4 109.221 13.524 5
 4 2 4 117.541 14.038 1
 4 2 4 135.196 16.102 5
 -4 2 -4 130.633 11.199 1
 4 2 4 143.984 23.633 3
 5 -2 4 263.925 17.956 4
 -5 -2 -4 278.824 19.55 5
 -5 -2 -4 269.809 20.467 1
 5 -2 4 263.371 19.877 5
 5 -2 4 257.448 17.309 1
 5 2 4 269.488 17.464 5
 -5 2 -4 266.821 18.425 1
 5 2 4 276.754 18.561 1
 5 2 4 296.74 29.472 3
 -5 2 -4 261.073 16.527 1
 6 -2 4 176.464 14.867 1
 6 -2 4 156.481 15.139 5
 6 -2 4 160.964 13.976 4
 -6 -2 -4 185.729 18.732 5
 -6 -2 -4 168.047 16.949 1
 6 2 4 147.363 16.695 1
 -6 2 -4 146.43 15.041 1
 -6 2 -4 165.653 16.362 2
 -6 2 -4 147.724 13.323 1
 6 2 4 158.283 16.398 5
 6 2 4 226.903 29.484 3
 -7 -2 -4 17.5716 15.8325 5
 -7 -2 -4 8.3764 13.4955 1
 7 -2 4 -14.824 13.29 5
 -7 -2 -4 -4.6158 13.0382 5
 7 -2 4 13.2646 11.8252 1
 -7 2 -4 -6.738 10.2451 1
 -7 2 -4 -15.796 12.709 2
 7 2 4 7.1845 13.6627 1
 7 2 4 11.4764 13.8824 5
 -7 2 -4 -6.1743 12.5262 1
 7 2 4 4.4883 25.5107 3
 8 -2 4 3.6915 11.9289 1
 -8 -2 -4 2.4295 16.365 5
 -8 -2 -4 18.1084 14.5817 1
 8 -2 4 -5.6045 14.3614 5
 -8 2 -4 12.1853 14.2597 2
 8 2 4 -2.6404 14.3421 1
 -8 2 -4 -9.1328 11.2728 1
 -8 2 -4 8.0822 13.5714 1
 8 2 4 -10.011 25.879 3
 9 -2 4 73.7616 14.5372 1
 -9 -2 -4 105.78 17.043 1
 -9 -2 -4 105.46 18.532 5
 9 -2 4 108.946 17.092 5
 -9 2 -4 111.867 16.886 2
 9 2 4 101.199 17.161 1
 -9 2 -4 85.8061 16.4151 1
 -10 -2 -4 73.0582 16.4947 1
 -10 -2 -4 84.0998 18.1392 5
 -10 2 -4 79.7484 14.0048 4
 -10 2 -4 93.8552 16.5557 1
 10 2 4 72.9306 16.7343 1
 -10 2 -4 64.9168 15.7645 2
 -11 -2 -4 57.9843 16.9226 1
 -11 -2 -4 71.2412 18.7418 5
 11 2 4 109.012 18.111 1
 -11 2 -4 76.7484 16.8102 2
 -11 2 -4 63.3268 14.7983 4
 -11 2 -4 84.2538 17.4595 1
 11 2 4 87.2311 17.2237 5
 -12 -2 -4 104.147 19.543 5
 -12 -2 -4 81.187 18.0827 1
 12 2 4 85.5302 18.1728 1
 12 2 4 87.6028 18.3279 5
 -12 2 -4 72.1152 17.3937 1
 -12 2 -4 86.0249 17.9867 2
 -13 -2 -4 11.9218 18.2665 5
 -13 -2 -4 19.5617 16.993 1
 -13 2 -4 14.9149 16.3243 2
 13 2 4 4.1678 16.8913 5
 -13 2 -4 24.3462 16.8503 1
 13 2 4 13.6229 16.4359 1
 -14 -2 -4 3.0586 17.2054 1
 -14 -2 -4 -10.805 18.41 5
 -14 2 -4 10.2051 17.3852 1
 -14 2 -4 -5.9016 16.356 2
 14 2 4 3.8218 17.4732 5
 -15 -2 -4 34.9735 19.1924 1
 -15 -2 -4 -11.98 19.041 5
 15 2 4 6.8586 19.1989 5
 -15 2 -4 28.4239 19.3849 1
 -15 2 -4 4.2406 18.1069 2
 -13 -3 4 136.843 26.708 5
 13 3 -4 174.619 18.613 5
 13 3 -4 122.298 20.848 1
 -13 3 4 124.877 22.29 1
 12 -3 -4 74.3663 21.9739 5
 -12 -3 4 114.912 24.555 5
 12 3 -4 111.856 19.532 1
 12 3 -4 113.953 16.505 5
 -12 3 4 124.044 21.219 1
 11 -3 -4 68.3993 20.9269 5
 -11 -3 4 87.3889 24.0454 5
 11 3 -4 114.649 19.031 1
 -11 3 4 65.0704 18.8874 1
 11 3 -4 85.708 14.9836 5
 -10 -3 4 6.7289 15.2937 1
 -10 -3 4 21.9195 21.7604 5
 10 -3 -4 48.9026 19.7661 5
 10 3 -4 14.6786 12.9424 5
 -10 3 4 23.3809 16.9227 1
 10 3 -4 41.5592 16.0925 1
 9 -3 -4 189.464 22.526 5
 -9 -3 4 211.651 21.103 1
 -9 -3 4 190.944 24.894 5
 9 3 -4 241.988 16.58 5
 -9 3 4 201.373 20.939 1
 9 3 -4 201.868 20.451 1
 8 -3 -4 76.8388 16.158 1
 -8 -3 4 47.8217 21.3835 5
 8 -3 -4 65.7876 18.8344 5
 -8 -3 4 85.2247 17.0187 1
 -8 3 4 94.6356 17.436 1
 8 3 -4 107.008 17.308 1
 8 3 -4 86.4862 13.5013 5
 -7 -3 4 121.616 17.43 1
 -7 -3 4 130.158 22.114 5
 7 -3 -4 131.867 17.636 1
 7 -3 -4 120.789 19.965 5
 -7 3 4 113.169 14.826 5
 7 3 -4 114.232 13.117 5
 -7 3 4 132.162 16.384 3
 7 3 -4 122.724 17.366 1
 -7 3 4 80.378 17.2269 1
 -6 -3 4 268.186 21.221 1
 6 -3 -4 249.12 20.547 1
 -6 -3 4 338.408 25.716 5
 6 -3 -4 279.558 23.522 5
 6 3 -4 333.101 22.213 1
 6 3 -4 365.315 19.999 5
 -6 3 4 294.106 21.327 5
 -6 3 4 278.989 18.715 5
 -6 3 4 308.156 22.265 1
 -6 3 4 378.126 26.821 3
 6 3 -4 311.115 17.566 5
 -5 -3 4 176.919 18.176 1
 5 -3 -4 143.447 20.632 5
 -5 -3 4 164.557 22.374 5
 5 -3 -4 159.503 18.122 1
 -5 3 4 169.641 18.8 1
 -5 3 4 143.561 15.789 5
 5 3 -4 180.696 17.92 1
 5 3 -4 187.077 12.984 5
 -5 3 4 141.749 16.484 5
 -5 3 4 200.626 19.604 3
 -5 3 4 152.249 16.133 1
 4 -3 -4 -0.0424 13.5925 1
 -4 -3 4 43.7991 19.3725 5
 -4 -3 4 -17.468 13.388 1
 4 -3 -4 19.0419 17.9365 5
 -4 3 4 13.8381 14.6889 5
 -4 3 4 1.1746 13.7072 5
 4 3 -4 7.5666 13.4973 1
 -4 3 4 4.4157 11.8187 1
 -4 3 4 3.9139 14.3958 1
 4 3 -4 -12.807 11.096 1
 -4 3 4 41.5726 18.0004 3
 3 -3 -4 267.415 20.25 1
 3 -3 -4 290.422 23.357 5
 -3 -3 4 240.941 22.548 5
 -3 -3 4 277.318 20.005 1
 3 3 -4 317.507 23.011 1
 -3 3 4 257.464 18.735 5
 3 3 -4 238.143 17.496 1
 -3 3 4 285.074 23.928 3
 -3 3 4 257.666 17.892 5
 2 -3 -4 -25.461 16.971 5
 2 -3 -4 19.0699 13.9821 1
 -2 -3 4 7.5774 17.4108 5
 -2 -3 4 10.6185 13.6045 1
 -2 3 4 17.2586 11.8564 1
 -2 3 4 -19.433 19.251 3
 2 3 -4 9.0654 11.1833 1
 2 3 -4 25.2923 13.4797 1
 -2 3 4 13.7521 14.1451 5
 -2 3 4 12.7895 14.3839 5
 -1 -3 4 153.644 19.644 5
 -1 -3 4 171.043 16.853 1
 1 -3 -4 129.291 20.192 5
 1 -3 -4 198.045 18.21 1
 1 3 -4 165.337 14.915 1
 1 3 -4 176.149 16.727 1
 -1 3 4 156.75 23.676 3
 -1 3 4 159.942 15.451 1
 -1 3 4 159.506 16.679 5
 0 -3 -4 255.773 22.863 5
 0 -3 4 237.628 18.049 1
 0 -3 4 287.181 21.192 5
 0 -3 -4 270.309 20.001 1
 0 3 4 291.345 21.358 1
 0 3 -4 295.875 20.062 1
 0 3 4 269.852 18.184 1
 0 3 -4 284.271 19.163 1
 0 3 4 295.843 28.373 3
 0 3 4 268.415 18.822 5
 0 3 4 267.264 18.85 5
 1 -3 4 272.752 20.951 5
 -1 -3 -4 306.801 21.145 1
 1 -3 4 307.98 21.227 1
 -1 -3 -4 277.712 23.1 5
 1 3 4 277.111 21.126 1
 -1 3 -4 275.837 19.255 1
 1 3 4 310.954 29.991 3
 1 3 4 255.347 19.606 5
 -1 3 -4 284.173 20.072 1
 1 3 4 294.688 21.914 5
 2 -3 4 83.2755 17.296 5
 -2 -3 -4 66.212 15.7159 1
 -2 -3 -4 106.245 20.019 5
 2 -3 4 66.9491 13.838 1
 2 3 4 47.6896 25.7133 3
 2 3 4 57.8605 16.4924 5
 -2 3 -4 74.5403 12.5965 1
 2 3 4 90.6942 16.742 1
 2 3 4 83.8772 15.5463 5
 3 -3 4 83.8059 17.6279 5
 -3 -3 -4 71.8567 16.4758 1
 3 -3 4 66.0986 14.0482 1
 -3 -3 -4 61.3439 20.0365 5
 3 3 4 58.0158 15.0879 5
 3 3 4 62.4673 26.1457 3
 3 3 4 39.4514 15.9356 1
 -3 3 -4 42.1684 12.2582 1
 4 -3 4 10.62 12.4247 1
 -4 -3 -4 44.1635 15.6166 1
 -4 -3 -4 16.2813 19.6267 5
 4 -3 4 29.5959 16.788 5
 4 3 4 12.5319 14.7909 5
 4 3 4 5.2857 15.32 1
 4 3 4 14.1195 27.5387 3
 5 -3 4 100.858 15.253 1
 -5 -3 -4 109.179 20.77 5
 -5 -3 -4 82.7755 16.3797 1
 5 -3 4 118.049 17.932 5
 5 3 4 111.306 29.34 3
 -5 3 -4 88.8781 15.2846 1
 5 3 4 90.7101 16.1626 5
 5 3 4 93.9264 17.3689 1
 -6 -3 -4 67.7482 20.0654 5
 -6 -3 -4 70.8471 16.6969 1
 6 3 4 102.101 29.331 3
 6 3 4 67.7804 16.8898 1
 6 3 4 72.0844 15.6398 5
 -6 3 -4 80.9412 14.9468 1
 -7 -3 -4 87.3485 20.3737 5
 -7 -3 -4 90.9158 17.4824 1
 7 3 4 106.061 16.94 5
 7 3 4 47.8346 16.8697 1
 -7 3 -4 84.2151 15.7073 1
 7 3 4 110.946 30.208 3
 -8 -3 -4 1.5406 15.1156 1
 -8 -3 -4 3.6031 19.0344 5
 8 3 4 -4.5666 15.2399 5
 8 3 4 10.629 15.5676 1
 -8 3 -4 -10.231 13.372 1
 -9 -3 -4 13.6085 19.541 5
 -9 -3 -4 18.7063 16.2383 1
 9 3 4 3.3349 15.6635 1
 9 3 4 14.5728 16.0059 5
 -9 3 -4 0.5971 14.5386 1
 -10 -3 -4 9.3679 16.8414 1
 -10 -3 -4 2.736 19.665 5
 10 3 4 30.8538 16.9692 1
 -10 3 -4 43.0834 16.4101 1
 10 3 4 11.1162 16.5103 5
 -11 -3 -4 3.7095 19.904 5
 -11 -3 -4 12.1183 16.73 1
 11 3 4 5.7158 17.025 1
 -11 3 -4 15.7033 16.0091 1
 11 3 4 0.4297 16.6609 5
 -12 -3 -4 60.9926 22.0546 5
 -12 -3 -4 78.8807 19.6819 1
 12 3 4 51.0691 18.8534 1
 12 3 4 72.2416 19.3288 5
 -12 3 -4 54.8648 18.6853 1
 -13 -3 -4 29.0667 19.3329 1
 -10 -4 4 -6.8628 25.7188 5
 -10 4 4 11.7998 19.719 1
 10 4 -4 15.5816 18.1967 1
 -9 -4 4 56.2793 26.1096 5
 9 4 -4 49.3075 19.2289 1
 -9 4 4 64.5978 20.5346 1
 -8 -4 4 66.4151 25.1441 5
 8 4 -4 58.0595 18.3931 1
 -8 4 4 37.8383 18.714 1
 -7 -4 4 36.2695 23.8689 5
 7 -4 -4 52.8988 21.4822 5
 7 4 -4 48.9697 17.7164 1
 -7 4 4 57.8799 18.5062 1
 6 -4 -4 85.725 22.6598 5
 -6 -4 4 63.92 24.1141 5
 6 4 -4 68.7569 18.2845 1
 5 -4 -4 24.2456 20.4547 5
 5 4 -4 -8.0722 15.1685 1
 4 -4 -4 -10.642 19.812 5
 4 4 -4 -17.646 15.207 1
 3 -4 -4 83.6499 21.7262 5
 3 4 -4 60.7113 16.9914 1
 2 -4 -4 21.2961 21.0988 5
 2 4 -4 65.5338 16.8344 1
 -2 4 4 60.4229 13.9781 5
 -2 4 4 69.9166 18.7888 1
 1 -4 -4 62.4832 21.9422 5
 -1 4 4 102.701 19.235 1
 -1 4 4 101.495 26.202 3
 -1 4 4 109.573 15.433 5
 1 4 -4 100.634 17.78 1
 0 -4 -4 13.7743 16.291 1
 0 -4 -4 39.4988 21.6167 5
 0 4 4 -26.075 24.843 3
 0 4 4 29.6224 17.6904 1
 0 4 4 17.086 14.1727 5
 0 4 -4 29.449 16.0889 1
 -1 -4 -4 11.8149 21.0527 5
 -1 -4 -4 -8.8386 15.913 1
 -1 4 -4 0.297 15.2909 1
 1 4 4 2.8824 14.5137 5
 1 4 4 27.5883 17.5954 1
 1 4 4 -21.691 25.764 3
 -2 -4 -4 -20.322 20.992 5
 -2 -4 -4 -2.717 16.4653 1
 2 4 4 4.0661 17.0927 1
 -2 4 -4 -28.547 14.061 1
 2 4 4 -13.784 26.783 3
 2 4 4 8.6437 14.4007 5
 -3 -4 -4 43.5959 22.5349 5
 -3 -4 -4 131.272 20.05 1
 3 4 4 101.272 16.531 5
 3 4 4 67.044 18.7141 1
 3 4 4 103.004 30.27 3
 -4 -4 -4 101.41 19.757 1
 -4 -4 -4 65.2047 23.1273 5
 4 4 4 103.036 19.659 1
 4 4 4 114.444 16.365 5
 4 4 4 94.6056 30.8029 3
 -5 -4 -4 1.1553 16.3051 1
 -5 -4 -4 -11.705 22.006 5
 5 4 4 14.4682 17.3924 1
 5 4 4 25.1334 15.4747 5
 -6 -4 -4 9.4062 22.7749 5
 6 4 4 41.1284 16.1256 5
 6 4 4 57.0449 18.9379 1
 -7 -4 -4 39.0519 23.0441 5
 7 4 4 11.1338 17.6596 1
 7 4 4 2.1897 15.4337 5
 -8 -4 -4 -1.2108 23.0322 5
 8 4 4 -3.6512 17.5892 1
 8 4 4 -0.6239 16.2533 5
 -8 4 -4 45.3574 17.3611 1
 -9 -4 -4 52.9991 24.6547 5
 -9 4 -4 35.9371 18.0925 1
 9 4 4 42.4813 19.9146 1
 9 4 4 33.8067 18.0633 5
 -17 0 5 35.0818 20.5446 5
 17 0 -5 -11.462 17.979 5
 -17 0 5 19.5756 17.3012 2
 -17 0 5 -15.255 17.904 1
 -16 0 5 10.1539 17.1965 1
 -16 0 5 -0.7756 15.6887 2
 16 0 -5 24.3345 16.2447 1
 16 0 -5 -16.289 16.635 5
 -16 0 5 21.4011 19.0359 5
 -15 0 5 -5.2691 15.9215 1
 -15 0 5 11.1963 14.8641 2
 -15 0 5 -18.604 18.47 5
 15 0 -5 21.1 15.3754 1
 15 0 -5 17.4806 16.6898 5
 14 0 -5 1.4131 15.5515 5
 -14 0 5 -1.943 18.2512 5
 -14 0 5 -5.1094 15.2535 1
 14 0 -5 -4.1671 14.247 1
 -14 0 5 -0.6847 13.8153 2
 13 0 -5 12.2398 15.0473 5
 -13 0 5 21.8464 14.7922 1
 -13 0 5 9.2334 17.9019 5
 -13 0 5 10.4852 13.4854 2
 13 0 -5 7.6366 13.9328 1
 -12 0 5 -4.7006 13.0026 2
 12 0 -5 -0.5975 13.1369 1
 -12 0 5 -7.392 18.0282 5
 -12 0 5 -0.9763 14.3155 1
 12 0 -5 -24.734 15.122 5
 11 0 -5 6.2362 12.8928 1
 11 0 -5 9.8777 14.9183 5
 -11 0 5 0.1299 12.6826 2
 -11 0 5 -2.42 13.0445 5
 -11 0 5 20.8941 17.8448 5
 -11 0 5 9.0447 13.9996 1
 10 0 -5 -3.117 12.0297 1
 -10 0 5 13.1568 11.881 2
 -10 0 5 -12.48 12.478 5
 10 0 -5 2.1125 14.0047 5
 -10 0 5 -8.6719 13.017 1
 -10 0 5 18.2234 16.5676 5
 -9 0 5 22.613 12.6564 1
 9 0 -5 -5.4958 12.8069 5
 9 0 -5 -3.5902 11.0631 1
 -9 0 5 6.1997 11.6217 5
 -9 0 5 10.7977 10.7783 2
 -9 0 5 19.9863 14.8689 5
 -8 0 5 4.9196 12.9073 5
 8 0 -5 -5.0858 9.4804 1
 8 0 -5 -0.8167 10.654 5
 -8 0 5 1.15918 9.81476 1
 -8 0 5 1.64072 9.96436 5
 -8 0 5 -4.2903 10.4934 1
 8 0 -5 -13.734 10.592 5
 8 0 -5 3.1019 10.17 1
 -7 0 5 -1.5515 9.4535 1
 7 0 -5 -1.1497 9.476 5
 -7 0 5 10.0413 11.8689 5
 -7 0 5 -0.0842 9.1497 5
 7 0 -5 -6.3027 8.8697 1
 7 0 -5 0.00235 8.71772 1
 -7 0 5 -0.1921 8.6039 1
 7 0 -5 -2.6376 9.386 5
 -6 0 5 -4.3211 9.9973 5
 6 0 -5 -3.6187 8.2494 5
 -6 0 5 -6.3299 8.0122 5
 6 0 -5 -3.2305 8.2056 5
 -6 0 5 -2.8399 8.2322 1
 -6 0 5 7.674 7.79187 1
 6 0 -5 -8.4856 7.7234 1
 6 0 -5 -2.8463 7.7275 1
 -5 0 5 -2.2837 8.2173 5
 -5 0 5 -8.8622 8.0445 1
 5 0 -5 -9.0379 7.4451 1
 5 0 -5 -7.8141 7.9695 5
 -5 0 5 -0.8196 9.8998 5
 -5 0 5 -1.6408 7.3905 1
 5 0 -5 3.20361 8.0984 5
 5 0 -5 9.32341 7.81994 1
 -4 0 5 -17.246 9.038 5
 -4 0 5 6.68801 7.92056 1
 4 0 -5 -11.898 7.239 5
 -4 0 5 -18.563 7.02 1
 4 0 -5 -10.405 6.882 1
 4 0 -5 10.6503 7.6748 1
 -4 0 5 -4.7655 7.4944 5
 4 0 -5 1.49314 7.47831 5
 3 0 -5 0.50475 5.93506 1
 3 0 -5 2.57907 5.22217 5
 -3 0 5 -3.2571 5.7576 1
 -3 0 5 -3.4039 6.2899 5
 3 0 -5 0.90456 5.58552 1
 3 0 -5 1.45809 2.29428 5
 -3 0 5 -3.462 5.4804 5
 -3 0 5 -0.6703 5.2852 1
 2 0 -5 -1.0188 3.5546 1
 -2 0 5 1.15595 3.67342 1
 2 0 -5 -2.4581 3.8013 1
 2 0 -5 4.45079 2.61102 5
 -2 0 5 -4.9756 3.3529 1
 -2 0 5 -0.1541 3.4304 5
 -2 0 5 3.63294 3.12221 5
 2 0 -5 4.29385 2.70517 5
 -1 0 5 -2.5785 2.3879 1
 1 0 -5 -0.2129 2.4949 1
 1 0 -5 -1.0164 2.2763 2
 -1 0 5 1.90406 2.2382 2
 -1 0 5 -2.9159 2.4256 1
 1 0 -5 -0.855 0.6843 1
 0 0 5 0.39202 2.77581 4
 0 0 5 -0.1939 1.9051 1
 0 0 -5 -0.5926 1.9693 1
 0 0 -5 -1.0831 3.032 2
 0 0 -5 -1.1585 2.0632 1
 0 0 5 2.80798 2.90972 2
 1 0 5 6.93983 4.26847 2
 1 0 5 -5.0141 5.3255 3
 1 0 5 -3.503 2.6211 1
 -1 0 -5 3.45933 2.96616 1
 -1 0 -5 -2.164 4.0941 2
 -1 0 -5 -0.0906 2.8069 4
 1 0 5 -1.3148 2.7103 1
 -1 0 -5 -1.1898 2.7151 1
 -1 0 -5 -0.1242 5.3705 3
 -2 0 -5 7.25873 5.06517 1
 2 0 5 -6.1888 4.4628 1
 -2 0 -5 -3.8484 7.7684 3
 2 0 5 -7.0435 4.4662 1
 -2 0 -5 -4.9403 6.4523 2
 2 0 5 3.72492 6.25436 2
 -2 0 -5 -0.3872 0.8069 1
 2 0 5 4.50593 8.92781 3
 3 0 5 7.9029 12.5636 3
 -3 0 -5 -2.3018 6.7284 1
 -3 0 -5 6.42065 7.99976 2
 -3 0 -5 -6.092 6.0304 1
 3 0 5 3.46102 6.42763 1
 -3 0 -5 1.4287 10.4457 3
 3 0 5 7.17187 5.48017 5
 3 0 5 -5.1817 6.5332 1
 3 0 5 3.08296 5.86653 5
 4 0 5 4.44425 6.7972 5
 4 0 5 -2.7602 7.2567 1
 -4 0 -5 4.94739 7.58319 1
 4 0 5 9.4085 13.7874 3
 -4 0 -5 8.51496 8.27468 2
 -4 0 -5 -1.0213 6.5225 1
 4 0 5 -3.606 7.2015 1
 5 0 5 4.07108 7.47977 1
 -5 0 -5 19.5689 8.6867 2
 -5 0 -5 -2.2659 6.9265 1
 5 0 5 -3.193 7.3851 1
 -5 0 -5 -3.4795 7.6675 1
 5 0 5 4.75741 7.36894 5
 5 0 5 -5.7564 13.5179 3
 6 0 5 2.37085 8.62088 5
 -6 0 -5 9.75928 7.84213 1
 6 0 5 -12.634 8.019 1
 -6 0 -5 -7.1625 9.2431 2
 6 0 5 3.2131 15.5358 3
 -6 0 -5 -6.5287 8.7165 1
 -7 0 -5 -1.2682 6.3468 5
 7 0 5 -0.3938 9.8674 5
 -7 0 -5 3.3322 9.0616 1
 -7 0 -5 -0.6118 10.491 2
 7 0 5 5.37746 9.57326 1
 -7 0 -5 -18.459 9.929 1
 8 0 5 -7.8304 11.0854 1
 -8 0 -5 5.3535 10.4115 1
 -8 0 -5 15.7994 7.87 5
 -8 0 -5 16.5019 12.6076 2
 8 0 5 -7.7163 11.6422 5
 -8 0 -5 12.6254 12.1766 1
 -9 0 -5 -0.472 13.8886 2
 9 0 5 -0.8766 13.6479 5
 -9 0 -5 -7.2064 11.344 1
 -9 0 -5 13.2431 13.2905 1
 9 0 5 -0.4854 12.1021 1
 10 0 5 15.0141 13.0475 1
 -10 0 -5 12.8164 14.8123 2
 -10 0 -5 -13.067 13.473 1
 10 0 5 15.7738 15.0119 5
 -10 0 -5 12.3627 12.5695 1
 -11 0 -5 -16.757 14.515 1
 11 0 5 -7.4775 13.5899 1
 11 0 5 12.3944 15.8709 5
 -11 0 -5 12.2377 15.1311 2
 -12 0 -5 9.1299 14.7268 1
 12 0 5 10.7623 15.7817 5
 -12 0 -5 -7.0468 14.7117 2
 12 0 5 6.2827 13.9255 1
 -13 0 -5 -4.3604 15.2139 1
 13 0 5 -2.042 16.3907 5
 -13 0 -5 24.2429 16.479 2
 14 0 5 14.9165 17.5537 5
 -14 0 -5 18.6509 16.9361 2
 -14 0 -5 -3.6106 16.662 1
 -15 0 -5 15.3142 17.7243 2
 -15 0 -5 -6.3988 16.7039 1
 -16 0 -5 16.7767 18.3837 1
 -16 0 -5 -0.1688 18.4042 2
 -17 -1 5 10.3517 21.815 5
 -17 -1 5 -2.5183 19.3687 2
 17 -1 -5 1.5415 20.2513 5
 -17 -1 5 19.2688 19.2184 1
 17 1 -5 35.9024 18.7911 5
 -17 1 5 -21.07 18.405 5
 -17 1 5 47.6014 20.8896 1
 -17 1 5 31.8126 21.0676 4
 -16 -1 5 13.7918 18.4452 2
 -16 -1 5 31.7051 21.2245 5
 -16 -1 5 39.0958 18.345 1
 16 -1 -5 38.692 19.1357 5
 -16 1 5 27.8271 18.7033 1
 16 1 -5 44.0398 17.9697 5
 -16 1 5 32.9116 18.5394 5
 -16 1 5 33.9769 20.0873 4
 16 1 -5 39.3136 17.2777 1
 -15 -1 5 2.2721 19.784 5
 15 -1 -5 8.1362 17.7545 5
 -15 -1 5 17.8518 17.1745 1
 15 1 -5 31.126 16.9094 5
 15 1 -5 21.4037 16.2898 1
 -15 1 5 28.2179 18.0466 5
 -15 1 5 21.2069 17.8679 4
 -15 1 5 23.6439 13.908 2
 -15 1 5 16.2487 17.3668 1
 14 -1 -5 -4.3587 14.667 1
 -14 -1 5 -11.418 15.317 1
 -14 -1 5 -7.5589 19.499 5
 14 -1 -5 -4.064 17.1066 5
 -14 1 5 21.0181 18.0092 4
 -14 1 5 -7.8207 16.9017 5
 -14 1 5 -26.534 15.301 1
 14 1 -5 0.6694 15.4065 5
 -14 1 5 13.4066 12.6646 2
 14 1 -5 36.8484 15.6469 1
 -13 -1 5 58.7933 19.4857 5
 13 -1 -5 27.6528 16.4855 5
 13 -1 -5 0.7719 14.4024 1
 -13 -1 5 49.2234 16.2513 1
 -13 1 5 36.7992 17.1444 4
 -13 1 5 26.1846 16.3924 1
 -13 1 5 14.0469 17.3591 5
 -13 1 5 20.8692 12.4403 2
 13 1 -5 32.9112 15.4017 5
 13 1 -5 45.5261 15.3441 1
 12 -1 -5 25.7727 14.3444 1
 -12 -1 5 -1.0117 14.4834 1
 -12 -1 5 -9.3026 18.1126 5
 12 -1 -5 41.6473 16.4147 5
 -12 1 5 13.653 12.0872 2
 -12 1 5 27.6148 17.3864 5
 -12 1 5 51.4512 17.8011 4
 12 1 -5 20.6033 14.4923 5
 -12 1 5 15.1737 15.1973 1
 12 1 -5 27.8241 14.5321 1
 -11 -1 5 -3.015 18.1502 5
 11 -1 -5 3.1234 15.8268 5
 -11 -1 5 3.7698 14.509 1
 11 -1 -5 -24.009 13.131 1
 -11 1 5 -11.778 14.51 1
 -11 1 5 7.1231 16.636 4
 11 1 -5 -1.8658 13.8416 5
 11 1 -5 -7.1674 13.5567 1
 -11 1 5 7.4045 11.396 2
 -11 1 5 -5.9726 16.9596 5
 -10 -1 5 18.1434 13.9697 1
 10 -1 -5 16.4032 15.5619 5
 -10 -1 5 21.9487 18.0565 5
 10 -1 -5 22.2928 13.571 1
 -10 1 5 32.368 14.6154 1
 -10 1 5 31.2308 11.0044 2
 -10 1 5 26.9845 12.8139 5
 10 1 -5 13.8536 13.2682 5
 -10 1 5 23.1367 16.3091 5
 10 1 -5 35.0276 13.4614 1
 10 1 -5 27.7987 14.7816 5
 -10 1 5 40.3131 16.046 4
 9 -1 -5 168.302 16.294 1
 9 -1 -5 168.531 17.153 5
 -9 -1 5 160.169 16.786 1
 -9 -1 5 202.667 20.827 5
 9 1 -5 163.58 14.906 5
 -9 1 5 141.637 17.358 4
 -9 1 5 144.119 16.796 1
 -9 1 5 133.96 18.383 5
 -9 1 5 159.839 12.622 2
 -9 1 5 158.457 14.8 5
 9 1 -5 174.547 16.696 5
 9 1 -5 158.528 16.311 1
 -9 1 5 144.151 15.613 1
 -8 -1 5 90.0762 16.7965 5
 -8 -1 5 67.1449 13.1066 1
 8 -1 -5 91.9117 14.4917 5
 8 -1 -5 62.5815 12.3136 1
 -8 1 5 93.1307 15.659 5
 -8 1 5 73.4791 11.9276 5
 8 1 -5 93.9937 13.4435 1
 -8 1 5 65.3503 12.1214 1
 8 1 -5 73.3761 11.962 5
 -8 1 5 68.7671 13.4302 1
 -8 1 5 86.1889 14.8465 4
 -8 1 5 80.0263 9.8652 2
 8 1 -5 65.6733 12.9733 5
 8 1 -5 81.0884 12.8456 1
 7 -1 -5 45.8006 12.0233 5
 -7 -1 5 50.2562 11.5964 1
 7 -1 -5 57.4592 11.0647 1
 -7 -1 5 72.5037 14.1059 5
 7 1 -5 81.8686 11.8154 1
 -7 1 5 40.2889 10.3824 5
 -7 1 5 52.8293 11.6389 1
 7 1 -5 60.3816 9.9713 5
 -7 1 5 42.8449 13.0816 5
 -7 1 5 58.3389 12.8489 4
 7 1 -5 61.5909 11.2081 1
 -7 1 5 55.4984 8.2292 2
 7 1 -5 58.151 11.1543 5
 -7 1 5 52.0437 10.3805 1
 6 -1 -5 144.074 12.825 5
 -6 -1 5 146.476 13.747 5
 6 -1 -5 124.676 11.872 1
 6 -1 -5 131.98 8.719 2
 -6 -1 5 122.607 11.25 1
 -6 -1 5 146.642 12.507 1
 6 -1 -5 113.27 11.628 1
 -6 1 5 116.208 13.278 5
 -6 1 5 126.763 12.641 1
 -6 1 5 145.452 8.918 2
 6 1 -5 149.941 12.324 1
 -6 1 5 125.981 11.61 1
 6 1 -5 147.326 12.307 1
 -6 1 5 118.688 12.726 4
 -6 1 5 126.904 11.342 5
 6 1 -5 131.206 11.239 5
 -5 -1 5 361.384 16.957 1
 5 -1 -5 368.949 18.183 5
 5 -1 -5 406.043 16.924 1
 5 -1 -5 336.854 13.721 2
 -5 -1 5 377.413 18.517 5
 5 -1 -5 373.266 17.338 1
 -5 -1 5 356.566 16.937 1
 5 -1 -5 350.2 17.417 5
 5 1 -5 342.327 14.085 5
 -5 1 5 366.039 16.503 1
 -5 1 5 350.695 13.959 2
 -5 1 5 375.234 18.89 5
 5 1 -5 353.652 17.003 1
 5 1 -5 344.622 16.56 1
 -5 1 5 336.294 17.867 5
 -5 1 5 354.325 16.973 1
 -5 1 5 382.97 19.414 4
 4 -1 -5 273.266 15.462 4
 4 -1 -5 329.214 16.652 5
 -4 -1 5 329.614 15.711 1
 -4 -1 5 293.258 15.191 1
 4 -1 -5 319.369 12.052 2
 -4 -1 5 319.936 16.89 5
 4 -1 -5 313.799 16.073 5
 4 -1 -5 340.055 15.451 1
 4 -1 -5 323.371 15.783 1
 -4 1 5 279.903 16.195 4
 -4 1 5 292.717 14.765 1
 4 1 -5 325.121 13.302 5
 4 1 -5 306.868 14.559 1
 -4 1 5 308.861 16.788 5
 -4 1 5 300.948 16.191 1
 4 1 -5 299.659 14.985 1
 -4 1 5 298.607 16.904 5
 4 1 -5 297.623 12.026 5
 3 -1 -5 303.203 16.649 5
 -3 -1 5 288.328 15.031 5
 3 -1 -5 337.286 15.633 1
 3 -1 -5 298.184 12.209 2
 -3 -1 5 313.164 14.736 1
 -3 -1 5 319.108 15.247 1
 3 -1 -5 264.752 17.632 4
 3 -1 -5 296.635 15.883 5
 3 -1 -5 330.966 14.861 1
 -3 1 5 273.605 14.428 1
 -3 1 5 323.597 17.231 5
 3 1 -5 321.148 14.309 1
 -3 1 5 314.578 16.936 5
 3 1 -5 310.425 14.104 1
 -3 1 5 297.332 15.485 1
 -3 1 5 289.671 16.898 4
 2 -1 -5 59.3132 9.3988 5
 -2 -1 5 47.4987 7.6119 1
 2 -1 -5 50.9783 8.1662 1
 -2 -1 5 51.9814 7.2364 1
 -2 -1 5 54.0066 6.2014 5
 2 -1 -5 67.4201 8.7088 1
 2 -1 -5 44.2215 9.4954 4
 -2 -1 5 51.7993 7.0276 5
 2 -1 -5 54.3675 8.6019 5
 -2 1 5 51.5985 8.8685 5
 2 1 -5 62.2592 7.1629 1
 2 1 -5 58.87 7.1572 1
 -2 1 5 43.729 9.5403 5
 -2 1 5 41.6994 8.4617 1
 -2 1 5 53.6867 10.0472 4
 -2 1 5 61.7715 8.1153 1
 1 -1 -5 183.365 11.397 5
 1 -1 -5 194.135 12.982 1
 1 -1 -5 200.946 12.785 4
 -1 -1 5 172.938 10.76 1
 1 -1 -5 194.58 13.619 1
 -1 -1 5 177.489 11.369 1
 1 -1 -5 185.952 13.483 5
 -1 1 5 183.182 13.428 1
 -1 1 5 176.972 11.228 5
 1 1 -5 206.797 11.662 1
 -1 1 5 202.181 14.724 5
 -1 1 5 197.047 13.067 1
 -1 1 5 220.179 14.879 3
 0 -1 5 1447.93 30.41 1
 0 -1 -5 1414.24 40.45 3
 0 -1 -5 1379.81 32.98 1
 0 -1 -5 1386.57 33.12 5
 0 -1 -5 1431.42 32.22 5
 0 -1 -5 1456.36 32.86 1
 0 -1 5 1410.34 30.14 1
 0 1 5 1414.77 32.53 1
 0 1 5 1380 41.77 3
 0 1 -5 1367.8 29.97 1
 0 1 5 1385.71 32.52 5
 0 1 -5 1339.41 30.2 1
 0 1 5 1428.03 33.67 5
 1 -1 5 1499.87 31.43 1
 -1 -1 -5 1451.51 33.51 5
 -1 -1 -5 1492.6 34.35 5
 -1 -1 -5 1438.68 33.96 1
 1 -1 5 1505.96 31.46 1
 1 1 5 1413.19 33.86 1
 1 1 5 1446.24 33.79 5
 -1 1 -5 1492.06 31.51 1
 -1 1 -5 1472.59 34.8 2
 1 1 5 1444.63 44.53 3
 -1 1 -5 1459.65 31.15 1
 1 1 5 1438.47 34.85 1
 1 1 5 1503.94 35.28 5
 -2 -1 -5 296.002 15.959 5
 2 -1 5 289.027 11.588 1
 2 -1 5 284.432 12.189 4
 2 -1 5 292.591 12.243 1
 -2 -1 -5 290.364 14.093 5
 -2 -1 -5 297.484 15.469 1
 -2 -1 -5 284.149 14.667 1
 2 1 5 265.763 14.958 1
 -2 1 -5 271.505 10.776 1
 2 1 5 313.48 20.74 3
 -2 1 -5 306.173 16.894 2
 2 1 5 288.805 16.574 1
 -2 1 -5 274.016 11.471 1
 2 1 5 289.788 17.649 5
 -3 -1 -5 217.834 15.199 1
 -3 -1 -5 224.337 14.098 1
 -3 -1 -5 199.487 14.177 5
 3 -1 5 198.742 10.287 4
 3 -1 5 207.032 11.165 1
 3 -1 5 200.161 11.735 1
 -3 -1 -5 188.392 12.799 5
 3 1 5 216.767 14.367 1
 3 1 5 219.225 16.598 5
 3 1 5 210.865 19.2 3
 3 1 5 197.846 13.553 1
 3 1 5 213.694 14.876 5
 -3 1 -5 197.432 12.035 2
 -3 1 -5 210.146 9.198 1
 -3 1 -5 219.035 11.39 1
 -4 -1 -5 9.65503 8.8745 5
 4 -1 5 5.88929 6.55842 1
 4 -1 5 0.91175 5.99034 5
 -4 -1 -5 10.0949 7.6567 5
 -4 -1 -5 8.87998 7.65505 1
 -4 -1 -5 1.91813 8.0403 1
 4 -1 5 5.25647 6.64067 1
 4 1 5 8.19857 8.15653 1
 4 1 5 28.286 15.5082 3
 -4 1 -5 8.84665 7.04654 1
 4 1 5 17.4456 7.8285 1
 -4 1 -5 -0.5371 1.3947 1
 -4 1 -5 12.2657 6.7322 3
 -4 1 -5 12.9154 8.3728 2
 4 1 5 1.6126 8.50835 5
 -5 -1 -5 45.9306 8.8556 5
 -5 -1 -5 31.3272 9.691 1
 5 -1 5 39.3498 8.2184 5
 -5 -1 -5 38.3463 9.2656 1
 5 -1 5 53.2684 8.4549 1
 -5 -1 -5 28.1574 9.8175 5
 -5 1 -5 35.2065 7.7401 1
 -5 1 -5 24.7236 8.5456 1
 -5 1 -5 37.9737 6.8251 4
 5 1 5 38.6708 9.9225 1
 -5 1 -5 38.1068 9.4373 3
 5 1 5 44.8893 10.0131 5
 -5 1 -5 33.2686 9.8796 2
 5 1 5 35.1694 17.4694 3
 5 1 5 36.2585 9.1073 1
 -6 -1 -5 627.741 24.478 1
 6 -1 5 615.223 21.363 1
 6 -1 5 582.789 20.769 5
 -6 -1 -5 599.101 22.949 1
 -6 -1 -5 659.748 21.482 5
 -6 -1 -5 615.258 22.774 5
 6 1 5 632.643 23.331 5
 6 1 5 627.104 23.631 1
 6 1 5 616.895 38.38 3
 -6 1 -5 584.951 20.983 1
 -6 1 -5 571.039 18.773 4
 -6 1 -5 601.398 21.797 1
 -6 1 -5 588.703 25.299 3
 -6 1 -5 560.45 25.055 2
 -7 -1 -5 319.304 18.227 1
 -7 -1 -5 304.967 20.097 5
 -7 -1 -5 313.712 17.787 5
 7 -1 5 289.271 17.746 1
 -7 -1 -5 314.253 19.84 1
 7 -1 5 294.945 19.294 5
 7 1 5 307.602 20.91 5
 -7 1 -5 256.8 18.886 1
 7 1 5 271.296 19.6 1
 -7 1 -5 285.899 15.611 4
 -7 1 -5 309.123 23.11 2
 7 1 5 295.533 28.566 3
 -7 1 -5 282.246 17.15 1
 -8 -1 -5 9.9195 12.2426 1
 -8 -1 -5 37.4628 13.1323 5
 8 -1 5 41.9644 12.1367 1
 8 -1 5 35.5109 12.7411 5
 -8 -1 -5 15.0233 8.1884 5
 -8 -1 -5 19.696 13.062 1
 8 1 5 11.8579 13.3725 5
 -8 1 -5 37.7405 10.2928 4
 -8 1 -5 29.6518 13.2615 2
 -8 1 -5 24.8915 10.7187 1
 -8 1 -5 25.8417 12.413 1
 8 1 5 23.4996 24.4691 3
 8 1 5 43.9396 13.4946 1
 9 -1 5 113.368 15.067 1
 -9 -1 -5 130.245 16.501 1
 -9 -1 -5 125.818 15.741 1
 -9 -1 -5 132.685 15.404 5
 9 -1 5 113.926 15.454 5
 9 1 5 88.9699 15.8596 1
 -9 1 -5 105.237 15.957 2
 -9 1 -5 121.177 15.612 1
 -9 1 -5 98.5323 13.5967 1
 -9 1 -5 99.8948 12.6275 4
 9 1 5 85.684 16.0979 5
 10 -1 5 15.6355 13.1512 1
 -10 -1 -5 -7.3878 14.1091 5
 -10 -1 -5 3.8092 11.7444 5
 -10 -1 -5 -3.6937 14.4045 1
 10 -1 5 -11.155 14.274 5
 -10 1 -5 16.0665 12.1932 1
 10 1 5 1.4698 13.8472 1
 -10 1 -5 3.496 11.053 4
 -10 1 -5 8.7454 14.6649 2
 -10 1 -5 25.752 14.3757 1
 10 1 5 26.062 15.3971 5
 -11 -1 -5 117.772 16.197 5
 11 -1 5 112.798 16.236 1
 11 -1 5 98.8908 17.3781 5
 -11 -1 -5 124.508 17.933 1
 -11 1 -5 95.1696 14.1296 4
 11 1 5 137.11 18.04 5
 -11 1 -5 110.078 17.405 2
 11 1 5 115.689 17.113 1
 -11 1 -5 105.217 16.713 1
 -12 -1 -5 528.244 28.688 1
 -12 -1 -5 560.134 25.714 5
 -12 -1 -5 561.816 31.389 2
 12 -1 5 513.451 29.457 5
 12 1 5 530.929 29.376 5
 -12 1 -5 545.186 28.366 1
 12 1 5 586.508 29.198 1
 -12 1 -5 568.698 24.92 4
 -12 1 -5 587.336 30.159 2
 -13 -1 -5 216.357 22.96 2
 -13 -1 -5 213.349 21.907 1
 -13 -1 -5 223.966 18.874 5
 -13 1 -5 172.61 20.435 2
 13 1 5 229.534 21.867 1
 13 1 5 220.075 21.757 5
 -13 1 -5 186.554 21.179 1
 -14 -1 -5 -8.0783 14.6437 5
 -14 -1 -5 32.6908 17.6393 1
 -14 -1 -5 1.9753 18.241 2
 -14 1 -5 11.5602 16.3082 2
 14 1 5 24.3495 18.0011 5
 -14 1 -5 -10.705 16.316 1
 -15 -1 -5 10.3087 15.196 5
 -15 -1 -5 9.8352 17.8766 1
 -15 -1 -5 0.3723 18.2517 2
 15 1 5 21.5725 18.3609 5
 -15 1 -5 42.1311 18.4417 2
 -15 1 -5 11.1611 18.0009 1
 -16 -1 -5 -2.1547 18.3272 1
 -16 -1 -5 -14.542 19.428 2
 -16 1 -5 39.9959 19.3353 2
 16 1 5 8.6863 19.6891 5
 -16 1 -5 6.1017 19.3786 1
 -15 -2 5 -22.146 21.698 5
 -15 -2 5 -6.3276 17.6877 1
 15 -2 -5 0.0555 19.0694 5
 -15 2 5 -15.692 17.831 1
 -15 2 5 33.8102 20.0196 4
 15 2 -5 -2.2149 15.8287 5
 15 2 -5 2.0122 16.7141 1
 -14 -2 5 0.212 16.4411 1
 14 -2 -5 -5.0715 18.1709 5
 -14 -2 5 9.9463 21.0744 5
 -14 2 5 17.2364 15.682 5
 -14 2 5 25.7273 19.0469 4
 14 2 -5 11.4873 15.3971 5
 -14 2 5 -22.936 16.618 1
 14 2 -5 -7.2872 15.3404 1
 13 -2 -5 188.802 22.229 5
 -13 -2 5 188.709 21.577 1
 -13 -2 5 181.301 24.859 5
 -13 2 5 204.635 23.767 4
 -13 2 5 186.084 21.955 1
 13 2 -5 242.166 22.446 1
 -13 2 5 201.222 19.292 5
 13 2 -5 244.569 19.938 5
 -13 2 5 184.66 17.457 2
 12 -2 -5 160.983 19.618 1
 -12 -2 5 184.396 20.359 1
 12 -2 -5 164.396 21.387 5
 -12 -2 5 188.21 23.579 5
 -12 2 5 189.374 16.225 2
 12 2 -5 168.249 19.459 1
 -12 2 5 178.53 22.013 4
 12 2 -5 207.035 18.383 5
 -12 2 5 146.659 18.66 5
 -12 2 5 169.427 20.893 1
 11 -2 -5 9.5616 14.3398 1
 11 -2 -5 16.8534 16.6058 5
 -11 -2 5 30.2953 19.0391 5
 -11 -2 5 10.2285 14.8469 1
 11 2 -5 11.0077 13.0207 5
 -11 2 5 11.6025 17.3626 4
 -11 2 5 23.8964 15.9029 5
 11 2 -5 43.0282 15.1317 1
 -11 2 5 25.3732 12.6324 2
 -11 2 5 46.7914 16.6905 1
 -10 -2 5 356.736 24.411 1
 -10 -2 5 402.924 27.376 5
 10 -2 -5 404.797 27.86 5
 10 -2 -5 367.641 24.256 1
 10 2 -5 364.827 23.799 1
 -10 2 5 346.962 26 4
 -10 2 5 395.451 26.064 1
 -10 2 5 395.928 25.391 5
 10 2 -5 360.667 21.64 5
 -9 -2 5 60.7467 19.599 5
 -9 -2 5 12.4945 14.1194 1
 9 -2 -5 15.5613 14.0351 1
 9 -2 -5 23.3878 16.799 5
 -9 2 5 33.7746 16.5135 5
 9 2 -5 32.0024 12.613 5
 -9 2 5 11.5854 14.9992 1
 -9 2 5 29.8932 16.1555 4
 9 2 -5 19.0015 13.7091 1
 -9 2 5 15.1818 11.6604 5
 8 -2 -5 126.27 16.468 1
 -8 -2 5 117.799 19.829 5
 -8 -2 5 111.869 16.098 1
 8 -2 -5 105.437 17.873 5
 -8 2 5 115.117 17.509 5
 -8 2 5 142.288 18.901 4
 -8 2 5 133.933 15.524 1
 8 2 -5 168.948 17.252 1
 8 2 -5 120.806 15.667 1
 8 2 -5 127.403 13.512 5
 -8 2 5 120.005 17.047 1
 -7 -2 5 939.769 35.223 5
 7 -2 -5 920.934 32.867 5
 -7 -2 5 877.562 31.457 1
 7 -2 -5 859.75 31.003 1
 -7 2 5 926.23 32.406 5
 7 2 -5 921.605 28.919 5
 7 2 -5 908.995 31.197 1
 7 2 -5 910.244 31.218 1
 -7 2 5 896.096 30.974 1
 7 2 -5 839.095 26.593 5
 -7 2 5 886.263 32.177 1
 -7 2 5 869.434 30.27 5
 -7 2 5 919.837 34.576 4
 6 -2 -5 633.104 27.548 5
 6 -2 -5 621.57 25.599 1
 -6 -2 5 666.538 29.945 5
 -6 -2 5 660.192 26.136 1
 6 2 -5 616.558 25.79 1
 -6 2 5 591.719 28.637 4
 -6 2 5 582.36 26.209 1
 6 2 -5 616.027 21.134 5
 6 2 -5 631.945 25.266 1
 6 2 -5 673.864 23.448 5
 -6 2 5 627.153 25.307 1
 -6 2 5 622.91 26.164 5
 -6 2 5 604.079 27.617 5
 -5 -2 5 22.3521 14.7798 5
 5 -2 -5 44.7162 14.3757 5
 5 -2 -5 36.6253 11.4219 1
 -5 -2 5 24.3043 11.5812 1
 5 2 -5 39.2766 9.7788 5
 -5 2 5 32.2143 12.0638 1
 -5 2 5 28.7491 12.0036 5
 -5 2 5 52.8061 14.4222 4
 5 2 -5 30.936 9.1646 5
 -5 2 5 40.2033 10.8028 1
 5 2 -5 42.7826 10.676 1
 -5 2 5 21.8687 14.1473 5
 5 2 -5 27.8921 10.9843 1
 -4 -2 5 78.1848 11.7436 1
 4 -2 -5 70.6493 11.6825 1
 -4 -2 5 68.9442 13.9817 5
 4 -2 -5 54.5946 13.5979 5
 4 2 -5 79.4259 10.7695 1
 -4 2 5 83.8301 14.2829 3
 -4 2 5 63.9391 13.5723 5
 4 2 -5 90.9209 11.5589 1
 -4 2 5 85.5827 11.4003 1
 -4 2 5 49.643 11.708 1
 -4 2 5 70.8086 12.0991 5
 -3 -2 5 561.553 23.443 5
 3 -2 -5 560.565 23.512 5
 3 -2 -5 565.51 21.714 1
 -3 -2 5 549.57 21.178 1
 -3 2 5 550.018 22.601 1
 -3 2 5 522.421 21.461 1
 -3 2 5 526.438 22.743 5
 3 2 -5 528.523 21.003 1
 -3 2 5 518.408 22.174 5
 -3 2 5 553.2 26.548 3
 3 2 -5 528.236 20.124 1
 2 -2 -5 52.7038 12.3512 5
 -2 -2 5 27.5623 10.8522 5
 2 -2 -5 30.5399 9.9214 1
 -2 -2 5 31.8223 9.1902 1
 2 2 -5 37.0972 8.2686 1
 -2 2 5 42.5613 11.5652 5
 -2 2 5 30.2636 10.9854 5
 2 2 -5 37.2627 9.3709 1
 -2 2 5 33.3514 9.0966 1
 -2 2 5 53.4228 14.2819 3
 -2 2 5 33.0093 10.5113 1
 1 -2 -5 766.7 24.253 1
 1 -2 -5 721.671 25.261 1
 -1 -2 5 728.177 22.915 1
 1 -2 -5 740.584 26.022 5
 -1 -2 5 717.384 24.005 5
 -1 2 5 718.334 24.212 1
 1 2 -5 700.119 22.155 1
 -1 2 5 754.277 32.639 3
 -1 2 5 745.603 24.413 5
 -1 2 5 739.858 25.9 5
 1 2 -5 722.376 23.361 1
 0 -2 -5 825.458 27.643 5
 0 -2 5 827.777 23.801 1
 0 -2 5 801.131 28.773 3
 0 -2 -5 837.597 26.123 1
 0 -2 5 853.537 24.756 5
 0 -2 -5 795.238 26.525 1
 0 2 -5 830.949 23.524 1
 0 2 -5 821.146 24.029 1
 0 2 5 823.948 25.649 5
 0 2 5 792.944 34.743 3
 0 2 5 854.011 27.494 5
 0 2 5 832.04 25.617 1
 -1 -2 -5 -7.7617 11.601 5
 1 -2 5 1.55136 9.29458 5
 1 -2 5 -2.7393 7.4795 1
 1 -2 5 5.85805 8.45231 3
 -1 -2 -5 10.8211 8.9083 1
 -1 -2 -5 7.5022 9.47103 1
 1 2 5 18.5827 11.4616 5
 1 2 5 10.6071 8.2405 1
 1 2 5 10.3816 9.9069 1
 1 2 5 7.8848 10.4242 5
 1 2 5 -8.5409 16.004 3
 -1 2 -5 7.50073 6.78799 1
 2 -2 5 9.97082 7.74336 1
 2 -2 5 7.50018 9.29631 5
 -2 -2 -5 0.9347 12.5015 5
 -2 -2 -5 23.2007 10.0452 1
 2 2 5 10.9166 8.6272 1
 2 2 5 -2.8802 11.652 5
 2 2 5 25.6354 10.6338 1
 -2 2 -5 2.22575 7.21735 1
 2 2 5 -0.1556 17.6823 3
 2 2 5 -5.4801 10.1485 5
 3 -2 5 352.671 16.527 1
 -3 -2 -5 347.004 22.019 5
 -3 -2 -5 347.442 20.095 5
 -3 -2 -5 349.691 19.621 1
 3 -2 5 304.312 17.992 5
 3 -2 5 297.825 18.552 4
 -3 2 -5 337.294 17.145 1
 3 2 5 317.656 23.814 5
 3 2 5 335.69 20.31 1
 3 2 5 355.92 27.8 3
 -3 2 -5 337.301 15.613 1
 3 2 5 317.881 19.351 5
 3 2 5 330.414 19.378 1
 -4 -2 -5 82.4312 12.6267 5
 4 -2 5 90.3265 12.1842 5
 4 -2 5 59.3718 10.4958 4
 -4 -2 -5 58.4027 14.8514 5
 4 -2 5 69.2933 10.2726 1
 -4 -2 -5 96.3023 13.3216 1
 4 2 5 63.4525 13.144 1
 -4 2 -5 66.0635 9.7259 1
 -4 2 -5 80.4193 11.0261 1
 4 2 5 83.9798 23.7966 3
 4 2 5 45.9988 12.7361 5
 5 -2 5 348.741 18.193 4
 -5 -2 -5 337.512 21.302 1
 -5 -2 -5 383.555 22.865 5
 -5 -2 -5 379.667 24.314 5
 5 -2 5 323.665 18.295 1
 5 -2 5 296.238 20.876 5
 -5 2 -5 354.997 23.384 2
 -5 2 -5 335.203 19.226 1
 5 2 5 332.141 22.129 1
 5 2 5 354.571 30.827 3
 -5 2 -5 345.193 18.602 1
 5 2 5 367.856 21.897 5
 -6 -2 -5 406.083 23.295 1
 6 -2 5 399.818 22.691 5
 6 -2 5 407.757 20.642 1
 -6 -2 -5 434.822 26.067 5
 -6 -2 -5 481.758 25.22 5
 -6 2 -5 430.193 21.386 1
 -6 2 -5 434.542 25.39 2
 -6 2 -5 403.322 19.883 1
 6 2 5 444.858 35.334 3
 6 2 5 366.419 23.234 5
 6 2 5 391.119 24.057 1
 -7 -2 -5 10.2525 13.6152 5
 -7 -2 -5 -23.142 15.449 5
 7 -2 5 -8.7518 11.446 1
 7 -2 5 4.1662 13.4922 5
 -7 -2 -5 -0.1338 13.4299 1
 -7 2 -5 -8.0806 12.4064 1
 7 2 5 12.6392 14.6271 5
 -7 2 -5 2.0859 10.2892 1
 7 2 5 6.7933 25.8475 3
 7 2 5 17.2626 14.1865 1
 -7 2 -5 -2.0411 13.3541 2
 8 -2 5 152.763 17.374 5
 8 -2 5 217.196 16.664 1
 -8 -2 -5 212.39 19.571 1
 -8 -2 -5 227.059 20.519 5
 -8 2 -5 154.099 17.027 1
 -8 2 -5 190.102 15.832 1
 -8 2 -5 204.976 18.843 2
 8 2 5 204.709 19.352 1
 8 2 5 217.222 31.76 3
 9 -2 5 754.766 29.981 1
 -9 -2 -5 797.158 32.45 5
 -9 -2 -5 823.785 32.473 1
 -9 2 -5 810.81 34.085 2
 9 2 5 861.362 33.392 1
 -9 2 -5 829.172 31.281 1
 -10 -2 -5 327.032 22.683 5
 -10 -2 -5 317.555 23.231 1
 10 2 5 288.446 21.639 5
 10 2 5 287.716 22.187 1
 -10 2 -5 264.208 20.335 1
 -10 2 -5 277.744 21.579 2
 -11 -2 -5 146.779 19.487 1
 -11 -2 -5 150.117 19.919 5
 -11 2 -5 107.851 18.101 2
 11 2 5 168.497 19.937 1
 11 2 5 129.649 18.793 5
 -11 2 -5 144.883 18.815 1
 -12 -2 -5 62.7808 18.7578 5
 -12 -2 -5 86.6663 18.5177 1
 12 2 5 110.683 19.135 5
 -12 2 -5 107.877 18.246 1
 -12 2 -5 78.8583 17.5928 2
 12 2 5 80.7163 18.1619 1
 -13 -2 -5 3.7768 16.6305 1
 -13 -2 -5 -5.3784 17.4242 5
 -13 2 -5 14.5969 16.7987 2
 13 2 5 1.4632 17.3687 5
 -13 2 -5 17.548 16.7548 1
 13 2 5 45.3763 17.7182 1
 -14 -2 -5 107.431 20.262 5
 -14 -2 -5 90.7348 20.3715 1
 -14 2 -5 106.281 20.417 1
 -14 2 -5 106.819 20.283 2
 14 2 5 122.78 21.299 5
 -13 -3 5 152.343 26.654 5
 13 -3 -5 101.722 22.911 5
 13 3 -5 152.292 17.425 5
 13 3 -5 143.059 21.283 1
 -13 3 5 87.2613 21.5218 1
 12 -3 -5 24.8506 20.6576 5
 -12 -3 5 30.1643 22.8578 5
 12 3 -5 56.6622 17.6044 1
 12 3 -5 57.7447 14.4711 5
 -12 3 5 56.2578 19.1484 1
 -11 -3 5 24.2304 22.0822 5
 11 -3 -5 54.6279 20.5703 5
 11 3 -5 31.5001 16.4894 1
 -11 3 5 57.2572 18.7128 1
 11 3 -5 76.9854 14.1736 5
 -10 -3 5 417.514 30.027 5
 10 -3 -5 328.445 26.563 5
 -10 -3 5 357.379 26.493 1
 -10 3 5 353.341 25.764 1
 10 3 -5 385.284 20.484 5
 10 3 -5 356.626 25.959 1
 -9 -3 5 592.38 34.21 5
 9 -3 -5 558.628 29.298 1
 9 -3 -5 530.123 32.09 5
 -9 -3 5 642.687 30.195 1
 9 3 -5 584.75 29.319 1
 9 3 -5 568.223 22.915 5
 -9 3 5 538.445 29.731 1
 -9 3 5 565.362 24.646 5
 8 -3 -5 12.15 14.7074 1
 -8 -3 5 -34.748 19.707 5
 -8 -3 5 -18.957 13.83 1
 8 -3 -5 9.8479 17.5846 5
 8 3 -5 -4.4345 14.1681 1
 -8 3 5 10.869 14.5155 5
 8 3 -5 14.9957 11.0492 5
 -8 3 5 19.1692 15.4147 1
 7 -3 -5 118.06 19.773 5
 -7 -3 5 148.72 22.377 5
 7 -3 -5 132.856 18.084 1
 -7 -3 5 114.225 17.657 1
 -7 3 5 159.934 18.186 3
 -7 3 5 103.432 16.446 5
 7 3 -5 154.926 18.107 1
 7 3 -5 144.847 13.371 5
 -7 3 5 122.408 18.005 1
 7 3 -5 153.151 12.655 5
 6 -3 -5 9.3199 14.4141 1
 6 -3 -5 32.0014 17.9389 5
 -6 -3 5 23.0187 14.519 1
 -6 -3 5 -1.5578 19.4193 5
 -6 3 5 18.0255 15.1643 5
 -6 3 5 2.5348 14.9806 1
 6 3 -5 23.5969 14.1271 1
 -6 3 5 44.5462 16.7724 3
 5 -3 -5 35.9252 15.0722 1
 5 -3 -5 32.5969 18.8898 5
 -5 -3 5 33.753 19.7012 5
 -5 -3 5 32.2945 14.5471 1
 -5 3 5 15.4487 17.1316 3
 5 3 -5 54.598 14.6601 1
 -5 3 5 14.2203 15.6018 5
 -5 3 5 25.7424 15.2457 1
 4 -3 -5 632.642 32.302 5
 -4 -3 5 663.797 29.1 1
 -4 -3 5 689.923 33.159 5
 4 -3 -5 633.566 28.869 1
 -4 3 5 666.566 35.66 3
 -4 3 5 659.388 28.175 5
 -4 3 5 613.601 28.533 1
 -4 3 5 606.365 28.111 5
 4 3 -5 692.792 28.878 1
 4 3 -5 702.477 28.253 1
 -3 -3 5 590.618 31.208 5
 3 -3 -5 633.263 31.366 5
 3 -3 -5 618.932 27.956 1
 -3 -3 5 577.796 27.243 1
 -3 3 5 614.738 35.224 3
 3 3 -5 605.993 26.873 1
 3 3 -5 604.226 26.449 1
 -3 3 5 611.549 27.012 5
 -2 -3 5 -6.0204 12.3835 1
 -2 -3 5 15.9304 17.415 5
 2 -3 -5 14.6501 17.9355 5
 2 -3 -5 25.6119 14.2122 1
 -2 3 5 0.6125 12.541 5
 -2 3 5 23.4267 15.1777 5
 2 3 -5 -2.8189 12.9979 1
 -2 3 5 18.5732 20.4852 3
 2 3 -5 18.2433 11.4451 1
 -1 -3 5 4.7141 16.4628 5
 1 -3 -5 -4.1374 13.38 1
 -1 -3 5 -12.669 12.457 1
 1 -3 -5 26.3684 17.8111 5
 -1 3 5 3.3116 14.5187 5
 1 3 -5 -5.121 10.5322 1
 -1 3 5 5.9002 21.7148 3
 -1 3 5 -14.342 14.588 5
 1 3 -5 -2.6923 12.5569 1
 0 -3 -5 278.542 20.743 1
 0 -3 5 204.294 17.106 1
 0 -3 5 233.858 20.025 5
 0 -3 -5 206.547 21.775 5
 0 3 5 236 18.487 5
 0 3 -5 225.737 15.963 1
 0 3 5 201.724 18.506 5
 0 3 -5 290.246 18.827 1
 0 3 5 249.91 27.871 3
 0 3 5 210.068 19.532 1
 1 -3 5 36.2184 12.0539 3
 1 -3 5 1.9691 12.2071 1
 1 -3 5 1.1907 15.9581 5
 -1 -3 -5 -24.679 17.528 5
 -1 -3 -5 -0.5351 13.7001 1
 1 3 5 -5.1454 15.1994 5
 1 3 5 -15.026 14.682 5
 1 3 5 20.8148 15.0808 1
 1 3 5 22.6304 24.4847 3
 -1 3 -5 0.6156 10.3211 1
 -1 3 -5 11.8437 12.9554 1
 -2 -3 -5 719.1 29.817 1
 2 -3 5 685.453 30.203 5
 -2 -3 -5 689.755 33.449 5
 2 -3 5 683.843 27.322 1
 2 3 5 720.28 28.788 5
 -2 3 -5 718.784 26.648 1
 2 3 5 702.454 31.898 1
 2 3 5 660.749 43.756 3
 3 -3 5 730.932 28.768 1
 -3 -3 -5 793.734 34.889 5
 3 -3 5 799.856 32.12 5
 -3 -3 -5 850.189 32.722 1
 3 3 5 820.652 33.234 1
 3 3 5 856.341 46.837 3
 3 3 5 791.335 30.331 5
 -3 3 -5 811.141 27.674 1
 4 -3 5 298.184 21.611 1
 -4 -3 -5 353.267 25.595 5
 -4 -3 -5 326.961 24.522 1
 4 -3 5 290.171 20.999 5
 4 3 5 368.068 24.121 1
 4 3 5 344.324 34.988 3
 4 3 5 306.572 22.812 5
 -5 -3 -5 79.5106 20.2087 5
 -5 -3 -5 68.4235 15.948 1
 5 3 5 54.0527 28.3187 3
 5 3 5 72.4171 16.9996 1
 5 3 5 72.3005 15.9969 5
 -5 3 -5 61.0811 14.0729 1
 -6 -3 -5 528.167 30.576 5
 -6 -3 -5 474.252 27.192 1
 -6 3 -5 470.239 24.633 1
 6 3 5 469.488 26.07 5
 6 3 5 523.451 43.417 3
 6 3 5 502.493 28.969 1
 -7 -3 -5 -20.276 18.03 5
 -7 -3 -5 -6.373 14.6899 1
 7 3 5 14.692 27.6623 3
 -7 3 -5 2.3737 13.2505 1
 7 3 5 19.9541 15.9843 1
 7 3 5 3.0754 15.1148 5
 -8 -3 -5 88.7226 20.2423 5
 -8 -3 -5 89.6735 18.0347 1
 8 3 5 76.656 17.9352 1
 8 3 5 74.4045 17.3615 5
 -8 3 -5 68.8864 15.564 1
 -9 -3 -5 198.256 22.193 1
 -9 -3 -5 228.801 23.672 5
 9 3 5 193.885 20.458 5
 -9 3 -5 151.549 18.438 1
 9 3 5 163.22 20.8 1
 -10 -3 -5 17.0151 17.1652 1
 -10 -3 -5 13.4249 19.9069 5
 10 3 5 32.4064 17.4733 5
 10 3 5 43.9316 17.9527 1
 -10 3 -5 33.4024 16.1111 1
 -11 -3 -5 266.413 25.196 1
 -11 -3 -5 257.423 25.432 5
 11 3 5 261.163 23.254 5
 11 3 5 268.264 24.669 1
 -11 3 -5 234.438 22.039 1
 -12 -3 -5 421.664 31.432 5
 -12 -3 -5 429.19 30.423 1
 12 3 5 386.473 29.007 5
 -12 3 -5 427.083 28.729 1
 12 3 5 472.079 31.492 1
 -10 -4 5 36.4841 26.5928 5
 10 4 -5 12.4463 17.7088 1
 -10 4 5 34.8881 20.2864 1
 -9 -4 5 63.3756 26.1168 5
 9 4 -5 28.3869 18.1182 1
 -9 4 5 61.9628 20.2529 1
 8 -4 -5 138.914 23.954 5
 -8 -4 5 150.578 27.068 5
 -8 4 5 127.879 21.625 1
 8 4 -5 174.981 21.756 1
 7 -4 -5 639.487 36.387 5
 -7 4 5 640.396 33.245 1
 7 4 -5 697.668 32.974 1
 6 -4 -5 347.197 28.182 5
 6 4 -5 373.863 27.247 1
 5 -4 -5 154.559 23.878 5
 5 4 -5 187.95 20.725 1
 4 -4 -5 23.8686 20.446 5
 4 4 -5 56.5713 16.6602 1
 3 -4 -5 13.1175 20.7998 5
 3 4 -5 20.5859 15.6024 1
 -3 4 5 14.6408 14.0684 5
 2 -4 -5 84.5623 22.637 5
 2 4 -5 135.578 18.674 1
 -2 4 5 138.839 21.138 1
 -2 4 5 132.004 16.416 5
 -2 4 5 155.356 26.756 3
 1 -4 -5 661.305 35.517 5
 1 -4 -5 682.769 32.718 1
 -1 4 5 719.344 27.969 5
 -1 4 5 702.998 33.813 1
 -1 4 5 682.882 42.303 3
 1 4 -5 688.424 30.539 1
 0 -4 -5 559.086 34.318 5
 0 -4 -5 616.589 31.673 1
 0 4 5 583.449 26.317 5
 0 4 -5 525.223 28.545 1
 0 4 5 612.991 41.818 3
 0 4 5 626.058 33.451 1
 -1 -4 -5 138.744 24.285 5
 -1 -4 -5 170.339 21.216 1
 1 4 5 114.659 29.77 3
 1 4 5 95.4979 19.8089 1
 1 4 5 127.68 17.238 5
 -1 4 -5 155.545 18.797 1
 -2 -4 -5 2.6107 16.4226 1
 -2 -4 -5 20.1512 22.0097 5
 2 4 5 17.8335 15.1785 5
 -2 4 -5 9.4247 15.0666 1
 2 4 5 -4.4259 27.1507 3
 2 4 5 29.0217 17.9546 1
 -3 -4 -5 24.4711 22.2273 5
 -3 -4 -5 11.1813 16.6882 1
 3 4 5 13.7675 29.3979 3
 3 4 5 29.2749 17.6598 1
 -3 4 -5 -8.6703 15.4661 1
 3 4 5 13.5573 15.0109 5
 -4 -4 -5 -3.0852 16.2316 1
 -4 -4 -5 6.1449 21.4605 5
 4 4 5 40.7237 15.9515 5
 4 4 5 -15.92 16.742 1
 4 4 5 -5.5298 28.9516 3
 -5 -4 -5 286.353 27.773 5
 -5 -4 -5 270.86 24.751 1
 5 4 5 330.799 38.377 3
 5 4 5 276.338 24.964 1
 5 4 5 282.866 21.307 5
 -6 -4 -5 366.636 29.36 5
 -6 -4 -5 365.168 27.508 1
 6 4 5 296.923 22.205 5
 6 4 5 326.639 26.653 1
 -7 -4 -5 140.032 22.124 1
 -7 -4 -5 143.703 25.56 5
 7 4 5 111.611 18.4 5
 7 4 5 174.192 23.074 1
 -8 -4 -5 178.776 26.543 5
 8 4 5 136.767 20.11 5
 8 4 5 183.482 23.548 1
 -9 -4 -5 121.245 26.182 5
 9 4 5 163.573 23.897 1
 9 4 5 167.509 21.361 5
 -9 4 -5 106.334 19.984 1
 17 0 -6 76.0295 19.7586 5
 -17 0 6 56.9106 20.5206 1
 -17 0 6 87.0461 22.1221 5
 16 0 -6 37.1784 18.12 5
 16 0 -6 76.3838 18.1478 1
 -16 0 6 44.4046 16.7687 2
 -16 0 6 60.6656 21.2976 5
 -16 0 6 82.5022 19.3536 1
 15 0 -6 79.1797 18.4146 5
 -15 0 6 85.2211 16.7275 2
 -15 0 6 58.9485 20.7618 5
 15 0 -6 63.3625 16.9243 1
 -15 0 6 82.4062 18.9841 1
 14 0 -6 31.9341 16.2534 5
 -14 0 6 6.4385 13.9887 2
 -14 0 6 32.0393 19.086 5
 14 0 -6 30.9446 15.5173 1
 -14 0 6 36.4585 16.5893 1
 -13 0 6 635.613 32.27 5
 13 0 -6 541.488 27.854 5
 13 0 -6 497.266 27.549 1
 -13 0 6 533.601 27.826 2
 -13 0 6 531.604 28.49 1
 12 0 -6 15.5959 14.2035 1
 -12 0 6 20.0727 19.0212 5
 -12 0 6 8.7559 14.7439 1
 12 0 -6 7.5963 15.0498 5
 -12 0 6 38.4107 13.5979 2
 11 0 -6 158.942 16.765 1
 -11 0 6 128.701 17.047 1
 -11 0 6 122.537 15.07 2
 11 0 -6 102.862 16.624 5
 -11 0 6 132.935 19.976 5
 10 0 -6 55.6101 14.6269 5
 10 0 -6 43.8372 13.4409 1
 -10 0 6 55.1095 12.8232 2
 -10 0 6 37.8363 17.0375 5
 -10 0 6 33.7183 13.8542 1
 9 0 -6 964.861 31.348 1
 9 0 -6 983.867 31.573 5
 -9 0 6 977.887 34.109 5
 9 0 -6 949.664 31.956 5
 -9 0 6 960.194 32.119 1
 8 0 -6 82.0187 12.3441 1
 8 0 -6 97.4686 12.6432 5
 -8 0 6 74.4163 11.8444 1
 8 0 -6 67.2411 11.8498 5
 8 0 -6 60.0022 11.1527 1
 -8 0 6 58.2257 14.3385 5
 -8 0 6 66.652 12.2095 1
 7 0 -6 1285.21 34.75 1
 7 0 -6 1266.87 34.01 1
 7 0 -6 1253.13 33.39 5
 -7 0 6 1274.97 35.24 5
 7 0 -6 1330.56 33.77 5
 -7 0 6 1281.22 34.74 1
 -6 0 6 2384.96 52.72 5
 6 0 -6 2355.95 51.98 5
 6 0 -6 2370.53 51.94 5
 -6 0 6 2389.64 53.39 5
 -6 0 6 2376.29 53.23 1
 6 0 -6 2427.85 53.22 1
 6 0 -6 2312.4 52.76 1
 -6 0 6 2316.4 52.8 1
 -5 0 6 133.682 10.576 1
 -5 0 6 118.591 10.175 5
 5 0 -6 107.734 9.532 5
 -5 0 6 130.488 10.954 1
 5 0 -6 128.447 10.574 1
 -5 0 6 102.619 11.59 5
 5 0 -6 112.043 9.796 5
 5 0 -6 108.862 9.78 1
 -4 0 6 59.6395 8.2373 1
 -4 0 6 69.7608 9.9145 5
 4 0 -6 72.5537 8.876 1
 -4 0 6 68.5888 9.0765 1
 4 0 -6 68.8757 8.0422 5
 4 0 -6 64.9055 8.4937 1
 4 0 -6 62.8136 7.9931 5
 -4 0 6 71.7771 8.562 5
 -3 0 6 3871.93 78.12 1
 -3 0 6 3872.28 77.96 5
 3 0 -6 3777.36 76.99 5
 -3 0 6 3966.08 77.96 5
 3 0 -6 3773.54 77.9 1
 -3 0 6 3898.34 78.2 1
 3 0 -6 3935.31 77.12 5
 3 0 -6 3994.57 78.43 1
 -2 0 6 557.742 14.354 1
 -2 0 6 543.135 12.964 5
 -2 0 6 516.096 12.434 2
 2 0 -6 541.578 14.227 1
 -2 0 6 535.185 14.213 1
 2 0 -6 541.589 14.661 1
 -2 0 6 531.746 12.89 5
 -1 0 6 200.301 7.227 1
 1 0 -6 205.88 7.583 2
 -1 0 6 207.813 7.279 1
 -1 0 6 211.328 7.788 2
 1 0 -6 204.535 7.185 1
 0 0 6 -4.1247 2.583 1
 0 0 6 -8.6292 3.7283 4
 0 0 -6 -3.4338 2.8479 1
 0 0 -6 -2.9651 2.7691 1
 0 0 6 -3.8622 3.832 2
 0 0 -6 -5.8862 4.0004 2
 -1 0 -6 190.723 8.107 4
 -1 0 -6 192.321 11.076 2
 -1 0 -6 186.39 7.424 1
 -1 0 -6 181.158 8.132 1
 1 0 6 201.725 10.897 2
 1 0 6 187.504 13.566 3
 1 0 6 173.521 7.248 1
 1 0 6 187.267 7.784 1
 -2 0 -6 41.2166 9.7604 3
 2 0 6 43.3174 7.9726 2
 2 0 6 38.0286 10.8096 3
 2 0 6 37.7651 5.3723 1
 2 0 6 33.0678 5.6221 1
 -2 0 -6 32.976 7.7465 2
 -2 0 -6 24.1006 5.6592 1
 -2 0 -6 23.896 3.9247 1
 -3 0 -6 2626.24 67.55 3
 3 0 6 2609.07 54.92 1
 -3 0 -6 2654.57 57.14 2
 3 0 6 2653.91 55.15 1
 3 0 6 2767.79 53.24 5
 -3 0 -6 2645.02 54.92 1
 3 0 6 2653.06 67.96 3
 4 0 6 1000.76 24.06 5
 4 0 6 983.281 25.406 1
 -4 0 -6 992.005 27.823 2
 4 0 6 965.46 25.317 1
 -4 0 -6 984.957 24.963 1
 4 0 6 997.701 36.331 3
 -4 0 -6 964.516 25.276 1
 5 0 6 3.15944 7.60842 1
 -5 0 -6 9.59948 8.23058 1
 -5 0 -6 1.84184 7.01252 1
 5 0 6 5.50307 7.29573 5
 5 0 6 -0.6365 7.372 1
 5 0 6 -0.1211 14.6303 3
 -5 0 -6 12.3509 9.0673 2
 -6 0 -6 87.6121 11.9601 2
 6 0 6 113.934 18.923 3
 6 0 6 64.2174 10.0443 1
 6 0 6 84.8131 10.2018 5
 -6 0 -6 77.4809 9.7005 1
 -6 0 -6 59.9868 10.5324 1
 -7 0 -6 72.6702 12.8148 2
 7 0 6 46.7537 10.7446 1
 -7 0 -6 32.3137 9.6537 1
 7 0 6 54.9858 19.5872 3
 -7 0 -6 59.2379 11.7162 1
 7 0 6 52.3911 10.9386 5
 -8 0 -6 22.752 12.8817 1
 -8 0 -6 -2.7949 10.1315 1
 8 0 6 -1.3189 11.7122 5
 -8 0 -6 -15.504 12.605 2
 8 0 6 18.6135 11.5537 1
 -9 0 -6 1739.02 45.16 1
 -9 0 -6 1764.4 47.61 2
 9 0 6 1709.64 45.41 5
 9 0 6 1696.72 45.73 1
 -9 0 -6 1701.29 46 1
 10 0 6 259.569 19.716 1
 10 0 6 296.709 20.97 5
 -10 0 -6 292.16 21.571 2
 -10 0 -6 277.882 20.536 1
 -10 0 -6 319.262 23.236 1
 -11 0 -6 163.948 19.072 2
 11 0 6 150.656 17.44 1
 -11 0 -6 160.457 18.542 1
 11 0 6 137.956 18.246 5
 -12 0 -6 60.91 17.0286 2
 -12 0 -6 36.6067 15.9981 1
 12 0 6 25.6108 14.449 1
 12 0 6 29.8091 16.1616 5
 13 0 6 463.825 30.663 5
 -13 0 -6 491.442 29.042 2
 -13 0 -6 486.876 28.288 1
 -14 0 -6 30.264 17.7539 2
 -14 0 -6 52.4151 17.8383 1
 -15 0 -6 351.057 27.043 1
 -15 0 -6 349.941 27.457 2
 -16 0 -6 174.649 23.663 1
 -16 0 -6 207.063 24.494 2
 -17 -1 6 -21.1 19.016 2
 -17 -1 6 -3.2832 22.4157 5
 17 -1 -6 12.969 20.2964 5
 -17 -1 6 7.2497 18.742 1
 17 1 -6 -12.539 17.278 5
 -17 1 6 -12.554 18.661 5
 17 1 -6 1.2751 16.8199 1
 -17 1 6 3.2478 20.6692 4
 -17 1 6 -2.9674 19.0117 1
 16 -1 -6 378.214 28.148 5
 -16 -1 6 465.428 32.527 5
 -16 -1 6 550.805 32.325 2
 -16 -1 6 464.969 30.548 1
 -16 1 6 427.869 31.39 1
 -16 1 6 468.295 29.373 5
 16 1 -6 504.523 30.104 1
 -16 1 6 453.109 31.193 4
 16 1 -6 470.921 28.21 5
 -15 -1 6 667.401 33.667 1
 -15 -1 6 658.574 35.307 5
 15 -1 -6 628.033 32.756 5
 15 -1 -6 647.38 33.452 1
 15 1 -6 656.576 30.337 5
 -15 1 6 620.107 30.331 2
 -15 1 6 649.476 31.867 5
 -15 1 6 667.82 34.583 4
 15 1 -6 681.451 32.468 1
 -15 1 6 643.849 34.135 1
 -14 -1 6 7.0761 16.3923 1
 14 -1 -6 15.6938 15.3297 1
 -14 -1 6 -17.369 19.379 5
 14 -1 -6 2.7389 17.3827 5
 -14 1 6 -2.2389 17.9979 5
 -14 1 6 -3.8094 16.023 1
 -14 1 6 11.4888 18.3762 4
 14 1 -6 10.3843 14.897 1
 14 1 -6 -24.062 14.613 5
 -14 1 6 23.3569 12.55 2
 -13 -1 6 85.6649 17.5801 1
 13 -1 -6 59.4728 17.1159 5
 -13 -1 6 69.0945 20.4123 5
 13 -1 -6 37.019 15.5755 1
 -13 1 6 72.6964 18.9799 5
 13 1 -6 62.4983 15.618 5
 -13 1 6 70.2353 17.4318 1
 -13 1 6 59.9963 13.1477 2
 -13 1 6 38.9941 17.6305 4
 13 1 -6 95.5939 17.1708 1
 -12 -1 6 4.5507 18.559 5
 12 -1 -6 -5.0505 13.3395 1
 12 -1 -6 -7.8029 15.0726 5
 -12 -1 6 14.8363 14.7955 1
 -12 1 6 -1.3566 10.9511 2
 -12 1 6 8.0773 15.0549 1
 12 1 -6 26.0041 14.2255 5
 -12 1 6 21.9254 16.6913 4
 12 1 -6 15.687 14.0436 1
 -12 1 6 1.3463 17.3314 5
 -11 -1 6 -18.273 18.136 5
 11 -1 -6 -0.1877 13.8608 1
 11 -1 -6 14.4117 15.9161 5
 -11 -1 6 -8.3314 14.3769 1
 11 1 -6 18.5487 13.7779 5
 11 1 -6 -6.1467 13.5136 1
 -11 1 6 -1.3658 10.8073 2
 -11 1 6 18.1564 17.3775 5
 -11 1 6 2.5805 15.9558 4
 -11 1 6 -5.4335 14.6294 1
 -10 -1 6 505.736 26.532 1
 10 -1 -6 487.332 27.701 5
 10 -1 -6 479.637 25.183 1
 -10 -1 6 478.408 30.04 5
 10 1 -6 543.435 27.35 5
 10 1 -6 489.168 24.166 5
 -10 1 6 532.096 22.89 2
 10 1 -6 551.148 26.138 1
 -10 1 6 521.035 29.654 5
 -10 1 6 501.614 26.98 5
 -10 1 6 523.069 27.15 1
 -10 1 6 493.084 28.133 4
 -9 -1 6 1199.05 37.1 1
 -9 -1 6 1271.55 40.45 5
 9 -1 -6 1270.75 38.28 5
 9 -1 -6 1248.33 36.91 1
 9 1 -6 1211.23 37.11 1
 9 1 -6 1271.24 38.97 1
 -9 1 6 1216.92 37.91 1
 -9 1 6 1233.5 32.84 2
 -9 1 6 1198.48 37.02 5
 9 1 -6 1227.34 36.68 5
 -9 1 6 1231.05 38.48 5
 -9 1 6 1211.94 40.31 4
 9 1 -6 1239.71 35.17 5
 8 -1 -6 82.6562 12.9268 1
 -8 -1 6 103.23 14.183 1
 -8 -1 6 83.5318 16.5325 5
 8 -1 -6 83.7969 14.8321 5
 -8 1 6 98.5717 9.8148 2
 -8 1 6 100.733 14.324 1
 -8 1 6 109.776 13.496 1
 8 1 -6 108.957 13.27 5
 8 1 -6 121.638 14.151 1
 8 1 -6 98.8164 13.5558 1
 -8 1 6 110.856 14.759 4
 8 1 -6 92.8025 11.8662 5
 -8 1 6 72.7551 16.0929 5
 -8 1 6 115.582 13.116 5
 -7 -1 6 33.2012 11.1197 1
 -7 -1 6 18.0557 13.0762 5
 7 -1 -6 19.8966 11.5768 5
 7 -1 -6 31.9413 10.2252 1
 -7 1 6 8.88525 9.40147 1
 7 1 -6 13.5564 9.8908 1
 -7 1 6 17.7718 7.0262 2
 -7 1 6 18.5722 10.1212 5
 7 1 -6 19.1608 9.8665 5
 -7 1 6 23.7062 13.1716 5
 7 1 -6 17.2969 8.9728 5
 -7 1 6 19.9836 12.1284 4
 -7 1 6 21.2195 10.9016 1
 7 1 -6 19.8688 10.3793 1
 6 -1 -6 803.474 25.577 1
 6 -1 -6 802.826 24.759 5
 6 -1 -6 805.623 25.104 1
 6 -1 -6 753.385 20.621 2
 -6 -1 6 782.945 26.407 5
 6 -1 -6 749.283 25.21 5
 -6 -1 6 771.907 25.231 1
 -6 1 6 742.252 24.358 1
 -6 1 6 784.581 26.437 5
 6 1 -6 800.459 25.647 1
 6 1 -6 766.645 24.74 1
 -6 1 6 774.253 20.638 2
 -6 1 6 769.96 25.545 5
 -6 1 6 806.641 28.415 4
 -6 1 6 819.616 25.815 1
 -5 -1 6 616.029 22.399 5
 5 -1 -6 626.035 21.044 1
 5 -1 -6 578.503 20.946 5
 -5 -1 6 593.01 20.997 1
 5 -1 -6 622.113 21.56 5
 5 -1 -6 565.839 20.963 1
 5 -1 -6 581.088 16.428 2
 -5 -1 6 564.836 20.465 1
 5 1 -6 598.017 18.296 5
 5 1 -6 563.637 20.617 1
 -5 1 6 561.794 20.922 1
 5 1 -6 552.152 16.739 5
 -5 1 6 583.533 21.59 5
 -5 1 6 598.766 22.485 5
 -5 1 6 616.573 23.894 4
 -5 1 6 604.295 21.506 1
 5 1 -6 577.073 20.094 1
 4 -1 -6 524.716 20.991 4
 4 -1 -6 511.673 18.777 5
 4 -1 -6 493.836 14.41 2
 4 -1 -6 516.797 18.967 1
 4 -1 -6 499.992 19.346 5
 -4 -1 6 484.211 18.074 1
 -4 -1 6 495.579 17.938 1
 4 -1 -6 516.192 18.53 1
 -4 -1 6 506.337 18.39 5
 4 1 -6 526.294 14.368 5
 4 1 -6 487.949 13.68 5
 -4 1 6 500.469 19.128 1
 -4 1 6 501.294 21.492 4
 -4 1 6 510.812 19.481 5
 4 1 -6 497.82 17.442 1
 -4 1 6 512.477 17.947 1
 4 1 -6 531.87 17.888 1
 -4 1 6 516.973 20.112 5
 3 -1 -6 550.947 15.15 2
 3 -1 -6 588.227 21.013 4
 -3 -1 6 583.226 18.05 5
 3 -1 -6 599.748 19.904 1
 3 -1 -6 574.484 19.813 5
 -3 -1 6 567.532 18.5 1
 3 -1 -6 559.912 18.909 1
 3 -1 -6 576.621 19.335 5
 -3 -1 6 559.571 18.646 1
 -3 1 6 579.147 22.814 4
 -3 1 6 583.44 19.37 1
 -3 1 6 586.126 19.659 1
 -3 1 6 578.082 20.322 5
 3 1 -6 564.857 18.092 1
 3 1 -6 577.562 17.82 1
 -3 1 6 563.543 21.026 5
 2 -1 -6 2.06616 7.64903 5
 -2 -1 6 1.16457 6.04384 1
 -2 -1 6 11.6887 6.8058 1
 2 -1 -6 14.713 8.755 5
 2 -1 -6 22.3493 7.5083 1
 2 -1 -6 6.99598 7.48944 1
 2 -1 -6 -2.4189 8.2594 4
 -2 1 6 3.10571 8.29861 5
 -2 1 6 5.12066 7.98842 1
 -2 1 6 5.42936 9.34127 4
 -2 1 6 2.93001 9.14001 5
 -2 1 6 5.90511 7.03581 1
 2 1 -6 -3.7645 6.0892 1
 2 1 -6 0.03309 1.91626 1
 -1 -1 6 106.847 7.101 1
 -1 -1 6 108.558 7.256 1
 1 -1 -6 102.153 9.924 5
 1 -1 -6 106.44 9.143 1
 1 -1 -6 82.9366 8.7712 1
 1 -1 -6 100.056 10.06 4
 1 -1 -6 94.5281 8.9585 5
 1 1 -6 97.0416 7.0387 1
 -1 1 6 98.0118 8.7676 1
 1 1 -6 89.4481 6.5033 1
 -1 1 6 109.545 9.982 5
 -1 1 6 99.6569 9.773 1
 -1 1 6 91.5667 13.1196 3
 -1 1 6 85.3486 9.6588 5
 0 -1 -6 1790.29 40.63 1
 0 -1 -6 1836.77 40.54 1
 0 -1 6 1799.03 37.51 1
 0 -1 6 1879.24 37.68 1
 0 -1 -6 1861.86 45.11 4
 0 -1 -6 1806 40.28 5
 0 1 6 1803.5 40.43 5
 0 1 -6 1793.96 37.32 1
 0 1 6 1799 50.97 3
 0 1 6 1859.56 41.22 5
 0 1 6 1820.56 40.4 1
 0 1 -6 1735.62 37.55 1
 1 -1 6 46.7375 5.425 1
 -1 -1 -6 45.5851 8.0794 1
 -1 -1 -6 53.0854 7.9644 5
 -1 -1 -6 54.9726 9.1384 5
 1 -1 6 40.5578 5.6284 1
 1 1 6 44.5407 8.6959 5
 -1 1 -6 34.7333 5.1336 1
 1 1 6 48.1114 7.6737 1
 -1 1 -6 45.3669 8.7016 2
 1 1 6 43.0473 14.3673 3
 -1 1 -6 43.9324 5.522 1
 1 1 6 49.4695 9.517 5
 1 1 6 70.6792 9.0242 1
 -2 -1 -6 19.306 8.442 5
 -2 -1 -6 11.5541 7.1031 5
 2 -1 6 17.3584 5.6411 1
 2 -1 6 14.3761 5.349 1
 -2 -1 -6 13.8706 7.644 1
 2 1 6 8.34275 7.0837 1
 2 1 6 30.1761 14.8935 3
 -2 1 -6 23.4467 5.751 1
 2 1 6 13.8949 8.0207 5
 -2 1 -6 21.1322 8.241 2
 2 1 6 23.512 9.0988 5
 2 1 6 33.1844 8.4687 1
 -2 1 -6 12.5283 5.1552 1
 -3 -1 -6 147.146 10.791 1
 -3 -1 -6 157.042 9.387 5
 3 -1 6 126.59 8.285 4
 -3 -1 -6 137.21 10.298 1
 3 -1 6 148.734 10.687 1
 3 -1 6 143.827 10.14 1
 -3 -1 -6 155.857 10.749 5
 -3 1 -6 147.835 11.197 2
 -3 1 -6 133.973 9.926 1
 3 1 6 144.361 10.769 1
 3 1 6 147.878 17.803 3
 -3 1 -6 136.184 9.803 1
 3 1 6 147.955 10.658 5
 3 1 6 169.462 10.813 1
 -4 -1 -6 258.103 15.1 5
 -4 -1 -6 243.63 16.824 1
 4 -1 6 231.224 13.57 1
 -4 -1 -6 256.703 13.211 5
 -4 -1 -6 249.447 15.043 1
 4 -1 6 244.423 12.236 1
 -4 1 -6 243.192 13.986 3
 -4 1 -6 277.687 13.352 1
 -4 1 -6 212.22 10.358 1
 -4 1 -6 226.908 13.865 2
 4 1 6 280.87 22.748 3
 4 1 6 237.014 15.877 1
 4 1 6 239.302 16.256 5
 4 1 6 252.57 15.864 1
 5 -1 6 136.894 10.587 1
 5 -1 6 150.084 9.509 5
 -5 -1 -6 173.79 12.664 1
 -5 -1 -6 159.474 12.878 1
 -5 -1 -6 167.997 12.055 5
 5 1 6 149.755 12.687 1
 -5 1 -6 144.771 11.013 1
 -5 1 -6 177.774 11.729 3
 5 1 6 184.824 22.025 3
 -5 1 -6 159.42 10.056 4
 -5 1 -6 153.3 12.907 2
 5 1 6 161.632 12.406 5
 -6 -1 -6 1633.44 39.18 5
 -6 -1 -6 1665.5 41.9 1
 6 -1 6 1621.28 39.21 1
 6 -1 6 1616.37 37.81 5
 -6 -1 -6 1605.73 41.4 1
 -6 1 -6 1611.51 44.97 3
 6 1 6 1623.65 40.92 5
 -6 1 -6 1541.62 41.49 2
 -6 1 -6 1645.59 39.67 1
 6 1 6 1646.34 41.27 1
 -6 1 -6 1579.34 38.42 1
 -6 1 -6 1630.5 38.03 4
 6 1 6 1606.17 56.76 3
 -7 -1 -6 1055.88 30.24 5
 7 -1 6 998.403 29.628 5
 -7 -1 -6 890.284 26.463 5
 -7 -1 -6 1108.88 33.45 1
 7 -1 6 1050.19 30.03 1
 -7 -1 -6 1034.78 32.08 1
 7 1 6 1021.25 32.37 1
 -7 1 -6 1042.67 27.75 4
 7 1 6 1091.87 32.41 5
 -7 1 -6 1038.04 31.07 1
 -7 1 -6 1030.18 34.63 2
 -7 1 -6 975.715 29.029 1
 7 1 6 1093.35 50.34 3
 8 -1 6 29.3609 12.4264 5
 -8 -1 -6 36.3092 11.1006 5
 -8 -1 -6 32.6187 12.728 1
 -8 -1 -6 38.274 13.5859 1
 8 -1 6 29.3106 11.8197 1
 -8 -1 -6 55.2009 13.2399 5
 8 1 6 15.5705 13.7484 5
 -8 1 -6 9.9617 12.1386 1
 -8 1 -6 25.9364 9.4591 4
 8 1 6 45.7712 25.7617 3
 -8 1 -6 29.1379 13.5411 2
 8 1 6 48.4049 13.7666 1
 -8 1 -6 41.4444 11.0633 1
 -9 -1 -6 93.924 15.55 1
 9 -1 6 55.1391 13.4353 1
 -9 -1 -6 70.0832 14.2864 5
 9 -1 6 85.8007 14.5777 5
 -9 -1 -6 73.9772 14.5999 1
 -9 -1 -6 92.7883 12.5121 5
 9 1 6 86.2072 15.9156 5
 -9 1 -6 56.1535 12.6771 1
 -9 1 -6 44.8746 14.9885 2
 -9 1 -6 82.8222 14.6712 1
 9 1 6 75.9383 15.2001 1
 -9 1 -6 67.5517 11.405 4
 10 -1 6 265.509 19.853 5
 -10 -1 -6 326.602 21.683 5
 -10 -1 -6 332.599 20.271 5
 -10 -1 -6 268.281 20.605 1
 -10 -1 -6 273.802 21.268 1
 10 -1 6 306.62 22.804 1
 -10 1 -6 282.041 18.876 4
 10 1 6 307.04 21.882 1
 -10 1 -6 333.781 24.711 2
 10 1 6 271.694 21.222 5
 -10 1 -6 310.579 22.626 1
 -11 -1 -6 4.5372 14.6748 1
 11 -1 6 40.7929 16.087 5
 -11 -1 -6 52.7786 14.3562 5
 11 -1 6 16.936 13.2989 1
 -11 1 -6 43.6161 15.2159 1
 11 1 6 38.9206 14.9571 1
 -11 1 -6 38.316 15.6261 2
 -11 1 -6 60.9914 12.1317 4
 11 1 6 24.1216 15.7543 5
 -12 -1 -6 226.754 22.9 2
 -12 -1 -6 272.524 18.416 5
 -12 -1 -6 262.196 22.06 1
 -12 1 -6 268.461 21.554 1
 -12 1 -6 232.122 17.199 4
 -12 1 -6 230.347 21.351 2
 12 1 6 265.259 22.054 1
 12 1 6 244.875 21.664 5
 -13 -1 -6 354.197 26.162 1
 -13 -1 -6 421.511 28.32 2
 -13 -1 -6 387.705 22.387 5
 -13 1 -6 371.424 26.646 2
 -13 1 -6 377.627 27.021 1
 13 1 6 389.984 28.209 5
 -14 -1 -6 52.3538 18.6536 1
 -14 -1 -6 75.1334 19.6957 2
 14 1 6 58.167 18.7504 5
 -14 1 -6 71.8488 18.564 2
 -14 1 -6 62.254 18.355 1
 -15 -1 -6 227.649 24.489 1
 -15 -1 -6 245.334 25.447 2
 -15 1 -6 198.722 23.579 1
 -15 1 -6 216.781 23.696 2
 15 1 6 226.279 24.241 5
 -15 -2 6 58.9159 23.3424 5
 15 -2 -6 25.5013 19.6676 5
 -15 2 6 26.8692 20.8422 4
 -15 2 6 64.1761 19.9996 1
 15 2 -6 52.6426 18.3873 1
 -15 2 6 33.5061 16.9004 5
 15 2 -6 47.399 17.3291 5
 14 -2 -6 -13.729 18.177 5
 -14 -2 6 15.0798 21.6995 5
 -14 -2 6 -17.967 16.062 1
 14 2 -6 -4.8594 15.2858 1
 -14 2 6 13.8168 19.4192 4
 14 2 -6 16.4099 15.4191 5
 -14 2 6 -1.6878 16.9877 1
 -14 2 6 9.2198 16.7414 5
 -13 -2 6 101.062 22.33 5
 13 -2 -6 83.8625 19.8741 5
 -13 -2 6 111.904 19.285 1
 -13 2 6 100.1 18.634 5
 -13 2 6 123.106 20.98 4
 13 2 -6 115.878 18.616 1
 13 2 -6 115.922 16.719 5
 -13 2 6 83.4266 14.3721 2
 -13 2 6 74.6131 19.1774 1
 12 -2 -6 177.26 20.314 1
 12 -2 -6 213.307 22.202 5
 -12 -2 6 197.762 20.959 1
 -12 -2 6 242.334 25.369 5
 12 2 -6 238.969 18.336 5
 -12 2 6 202.891 21.799 1
 -12 2 6 215.382 16.636 2
 -12 2 6 189.665 20.034 5
 12 2 -6 260.563 21.87 1
 -12 2 6 247.173 23.63 4
 -11 -2 6 328.814 24.586 1
 11 -2 -6 314.491 23.597 5
 -11 -2 6 369.636 27.426 5
 11 -2 -6 367.282 24.539 1
 -11 2 6 310.256 23.64 1
 -11 2 6 322.118 25.815 4
 -11 2 6 304.646 21.607 5
 11 2 -6 334.823 20.89 5
 11 2 -6 314.329 22.862 1
 10 -2 -6 77.7604 16.3041 1
 10 -2 -6 62.0531 17.6197 5
 -10 -2 6 66.8801 20.4099 5
 -10 -2 6 66.2925 15.9261 1
 10 2 -6 73.2444 15.7296 1
 -10 2 6 77.8043 17.0201 1
 10 2 -6 92.9013 13.815 5
 -10 2 6 76.211 18.0619 5
 -10 2 6 74.5246 18.3636 4
 9 -2 -6 307.155 22.788 5
 -9 -2 6 318.558 22.094 1
 -9 -2 6 359.929 25.605 5
 9 -2 -6 337.889 22.989 1
 9 2 -6 327.387 20.986 5
 -9 2 6 327.689 24.79 1
 9 2 -6 303.281 19.178 5
 -9 2 6 298.013 24.143 4
 9 2 -6 326.694 21.477 1
 -9 2 6 257.747 21.209 5
 8 -2 -6 104.11 16.062 1
 -8 -2 6 131.112 20.449 5
 -8 -2 6 136.546 16.44 1
 8 -2 -6 139.248 18.141 5
 -8 2 6 151.65 18.595 5
 8 2 -6 148.973 14.645 5
 8 2 -6 153.16 16.602 1
 8 2 -6 145.308 13.266 5
 -8 2 6 143.512 19.115 4
 8 2 -6 172.295 16.954 1
 -8 2 6 125.181 16.99 1
 -8 2 6 129.123 15.614 5
 7 -2 -6 134.488 18.113 5
 7 -2 -6 116.649 15.683 1
 -7 -2 6 160.621 19.29 5
 -7 -2 6 146.958 16.029 1
 -7 2 6 128.502 14.819 1
 -7 2 6 137.717 16.535 1
 -7 2 6 99.8485 14.708 5
 7 2 -6 130.37 12.052 5
 7 2 -6 117.507 14.634 1
 -7 2 6 166.308 19.321 4
 7 2 -6 154.42 15.875 1
 7 2 -6 152.513 13.591 5
 -7 2 6 128.767 17.315 5
 -6 -2 6 431.369 22.827 1
 6 -2 -6 418.455 25.079 5
 -6 -2 6 416.598 26.306 5
 6 -2 -6 400.309 22.135 1
 -6 2 6 386.272 26.09 4
 -6 2 6 439.95 23.271 1
 6 2 -6 423.176 16.852 5
 -6 2 6 462.329 25.716 5
 6 2 -6 423.868 18.973 5
 -6 2 6 397.973 24.025 5
 6 2 -6 391.715 22.044 1
 -6 2 6 389.968 21.728 1
 6 2 -6 437.383 22.746 1
 5 -2 -6 429.221 21.614 1
 -5 -2 6 432.977 25.207 5
 5 -2 -6 474.617 24.192 5
 -5 -2 6 407.676 21.808 1
 5 2 -6 421.547 21.048 1
 -5 2 6 449.866 24.474 5
 -5 2 6 448.09 25.648 4
 -5 2 6 430.639 22.301 1
 -5 2 6 424.055 21.219 1
 -5 2 6 437.135 23.745 5
 5 2 -6 453.734 16.118 5
 5 2 -6 409.87 20.93 1
 -4 -2 6 318.8 21.583 5
 4 -2 -6 326.101 18.83 1
 4 -2 -6 348.299 21.807 5
 -4 -2 6 291.314 18.739 1
 -4 2 6 317.811 24.31 3
 4 2 -6 310.701 18.682 1
 -4 2 6 316.471 18.236 1
 -4 2 6 310.063 20.743 5
 -4 2 6 291.467 21.075 5
 4 2 -6 324.477 17.981 1
 -4 2 6 347.764 20.152 1
 -3 -2 6 721.308 24.367 1
 3 -2 -6 741.72 26.888 5
 3 -2 -6 732.682 25.316 1
 -3 -2 6 750.138 25.979 5
 -3 2 6 764.78 26.403 5
 3 2 -6 746.081 23.525 1
 -3 2 6 740.333 30.72 3
 -3 2 6 730.688 26.039 1
 -3 2 6 728.46 25.118 1
 3 2 -6 731.675 24.029 1
 -3 2 6 708.586 26.241 5
 2 -2 -6 241.494 16.454 1
 -2 -2 6 249.195 15.543 1
 2 -2 -6 240.587 17.51 1
 -2 -2 6 257.952 17.673 5
 2 -2 -6 260.663 19.536 5
 -2 2 6 222.011 14.239 1
 -2 2 6 261.214 19.764 5
 2 2 -6 238.616 14.649 1
 -2 2 6 236.963 17.316 1
 -2 2 6 281.241 19.879 3
 -2 2 6 232.048 15.487 5
 2 2 -6 226.045 15.504 1
 -1 -2 6 4.51126 8.05488 1
 1 -2 -6 21.1763 11.8013 5
 1 -2 -6 5.80227 9.1079 1
 -1 -2 6 12.5168 9.577 5
 1 -2 -6 17.8248 9.4667 1
 -1 2 6 21.8847 11.2743 5
 -1 2 6 17.5677 11.0114 5
 1 2 -6 4.76236 7.92608 1
 -1 2 6 0.52157 8.05026 1
 1 2 -6 10.9731 7.2457 1
 -1 2 6 3.7538 14.7345 3
 0 -2 6 49.7961 8.912 1
 0 -2 -6 96.0362 13.0825 5
 0 -2 -6 73.7647 11.4279 1
 0 -2 -6 67.3964 10.7152 1
 0 -2 6 51.3848 9.7458 5
 0 -2 6 71.8696 12.6229 3
 0 2 -6 49.681 7.5227 1
 0 2 -6 62.7007 9.2337 1
 0 2 6 66.9926 12.2906 5
 0 2 6 57.8114 16.8533 3
 0 2 6 60.6371 9.9182 1
 0 2 6 54.1383 11.4353 5
 1 -2 6 323.814 15.747 1
 -1 -2 -6 332.289 20.3 5
 -1 -2 -6 337.402 18.299 5
 -1 -2 -6 307.253 17.852 1
 1 -2 6 334.44 16.927 3
 -1 -2 -6 355.123 18.651 1
 1 -2 6 299.473 16.501 5
 1 2 6 348.955 18.507 5
 1 2 6 349.683 24.687 3
 1 2 6 334.569 18.021 1
 1 2 6 334.203 22.151 5
 1 2 6 315.284 19.302 1
 -2 -2 -6 653.773 24.402 1
 -2 -2 -6 672.899 25.135 5
 2 -2 6 663.864 21.02 5
 -2 -2 -6 660.934 25.778 5
 2 -2 6 678.169 21.095 1
 2 2 6 651.71 23.731 1
 2 2 6 609.41 23.698 5
 2 2 6 619.755 25.505 1
 2 2 6 693.544 35.911 3
 3 -2 6 1076.62 28.95 5
 -3 -2 -6 1049.97 33.47 5
 -3 -2 -6 1121.16 33.19 1
 -3 -2 -6 1180.16 32.49 5
 3 -2 6 1119.92 29.43 1
 3 -2 6 1073.93 31.66 4
 3 2 6 1108.56 33.86 1
 -3 2 -6 1123.82 29.63 1
 3 2 6 1051.03 31.64 5
 3 2 6 1105.93 46.28 3
 -4 -2 -6 485.134 22.897 5
 -4 -2 -6 422.147 21.684 1
 4 -2 6 455.322 20.604 5
 -4 -2 -6 445.012 24.485 5
 4 -2 6 440.231 18.702 1
 4 -2 6 370.099 18.657 4
 -4 2 -6 409.913 19.267 1
 4 2 6 473.81 23.997 1
 4 2 6 421.503 22.212 5
 4 2 6 456.365 32.368 3
 5 -2 6 14.3923 9.7889 4
 -5 -2 -6 11.3969 12.4301 1
 5 -2 6 10.4364 11.6252 5
 -5 -2 -6 18.255 12.7111 5
 -5 -2 -6 19.3066 14.8794 5
 5 -2 6 2.74569 9.45522 1
 -5 2 -6 -2.3161 10.4444 1
 -5 2 -6 -0.1116 8.6096 1
 -5 2 -6 26.7897 13.0686 2
 5 2 6 0.4574 12.9679 1
 5 2 6 -21.367 12.856 5
 5 2 6 -5.2788 23.3937 3
 -6 -2 -6 3.0015 12.9299 1
 6 -2 6 14.5239 10.751 1
 -6 -2 -6 -4.2489 12.4935 5
 -6 -2 -6 -12.791 15.083 5
 6 -2 6 -6.4678 12.2765 5
 6 2 6 19.3713 24.9127 3
 -6 2 -6 -28.201 12.671 2
 -6 2 -6 -1.5019 9.9229 1
 6 2 6 7.7508 13.5332 1
 -6 2 -6 -12.195 11.012 1
 6 2 6 2.3289 14.1442 5
 -7 -2 -6 5.5142 13.6047 1
 -7 -2 -6 15.2861 15.875 5
 7 -2 6 1.2051 11.0455 1
 -7 -2 -6 2.3201 13.3133 5
 7 -2 6 14.6857 13.1181 5
 -7 2 -6 -8.6283 12.0356 1
 7 2 6 -1.2995 26.1444 3
 -7 2 -6 -3.8002 13.6674 2
 -7 2 -6 -0.1713 10.4515 1
 7 2 6 9.1026 14.2389 1
 8 -2 6 194.053 17.814 5
 8 -2 6 208.769 16.735 1
 -8 -2 -6 224.704 20.335 5
 -8 -2 -6 221.247 19.525 1
 -8 2 -6 184.38 17.488 1
 8 2 6 217.007 19.975 1
 8 2 6 271.676 35.138 3
 -8 2 -6 174.958 15.765 1
 -8 2 -6 184.958 18.95 2
 -9 -2 -6 493.542 27 5
 -9 -2 -6 454.504 26.752 1
 9 2 6 516.202 27.967 1
 -9 2 -6 445.708 24.813 1
 9 2 6 564.46 42.553 3
 -9 2 -6 456.63 29.187 2
 -10 -2 -6 165.9 19.17 5
 -10 -2 -6 120.326 18.089 1
 -10 2 -6 123.259 18.297 2
 10 2 6 144.715 18.651 1
 10 2 6 99.4444 17.3282 5
 -10 2 -6 101.09 16.37 1
 -11 -2 -6 102.798 18.286 1
 -11 -2 -6 99.513 18.5879 5
 11 2 6 86.9846 18.2663 5
 -11 2 -6 86.0575 17.0221 1
 -11 2 -6 58.1251 17.373 2
 11 2 6 88.8859 17.7041 1
 -12 -2 -6 67.4118 17.8116 1
 -12 -2 -6 31.2315 17.1204 5
 -12 2 -6 25.213 16.2465 1
 12 2 6 38.7381 16.6638 1
 -12 2 -6 20.2583 16.7949 2
 12 2 6 15.0835 17.0987 5
 -13 -2 -6 2.8391 17.3675 5
 -13 -2 -6 -4.2012 16.4668 1
 -13 2 -6 8.2267 17.1748 2
 -13 2 -6 -5.1524 15.6583 1
 13 2 6 5.9435 17.6804 5
 -14 -2 -6 58.8623 19.4217 1
 -14 -2 -6 56.8104 19.0287 5
 -14 2 -6 72.9171 19.4084 1
 -14 2 -6 67.394 19.799 2
 14 2 6 41.6004 19.5833 5
 -13 -3 6 208.836 28.289 5
 13 -3 -6 153.82 23.974 5
 13 3 -6 227.499 23.733 1
 -13 3 6 191.702 23.986 1
 13 3 -6 199.8 17.824 5
 -13 3 6 151.415 24.368 4
 12 -3 -6 -1.5676 19.4534 5
 -12 -3 6 5.4737 22.5278 5
 12 3 -6 16.5187 13.3019 5
 12 3 -6 7.553 16.0585 1
 -12 3 6 1.4477 17.9402 1
 11 -3 -6 2.923 18.7295 5
 -11 -3 6 0.3909 21.8542 5
 11 3 -6 32.9609 16.5033 1
 11 3 -6 -1.3201 12.0211 5
 -11 3 6 1.5223 17.279 1
 -10 -3 6 -0.4185 20.9229 5
 10 -3 -6 24.883 19.134 5
 -10 3 6 5.7756 14.6259 5
 10 3 -6 26.5257 15.8559 1
 10 3 -6 21.677 12.2587 5
 -10 3 6 30.2598 17.2869 1
 9 -3 -6 48.4953 19.1774 5
 -9 -3 6 65.4611 16.8391 1
 -9 -3 6 48.7591 21.6068 5
 9 -3 -6 53.2577 16.3826 1
 9 3 -6 54.7548 11.7155 5
 -9 3 6 70.1068 17.208 1
 9 3 -6 35.365 15.559 1
 -9 3 6 67.1717 16.3701 5
 -8 -3 6 120.1 21.984 5
 -8 -3 6 124.484 18.173 1
 8 -3 -6 91.2335 19.5067 5
 8 -3 -6 76.3908 16.5453 1
 8 3 -6 115.375 17.343 1
 -8 3 6 104.199 17.927 3
 -8 3 6 87.5095 16.7943 5
 -8 3 6 86.3543 17.5882 1
 7 -3 -6 340.303 24.71 1
 7 -3 -6 305.341 23.588 5
 -7 -3 6 332.003 22.731 1
 -7 -3 6 360.81 26.14 5
 7 3 -6 322.104 23.462 1
 -7 3 6 334.919 24.879 1
 -7 3 6 279.721 20.438 5
 -7 3 6 395.415 28.913 3
 -6 -3 6 82.2527 16.3117 1
 6 -3 -6 77.1306 16.3038 1
 -6 -3 6 109.144 20.664 5
 6 -3 -6 76.464 18.9665 5
 -6 3 6 54.5386 16.4877 1
 6 3 -6 91.0641 15.4734 1
 -6 3 6 51.5877 16.6159 5
 -6 3 6 91.167 18.5067 3
 -5 -3 6 34.2961 18.9611 5
 5 -3 -6 22.0768 18.026 5
 5 -3 -6 29.1673 14.8388 1
 -5 -3 6 24.8619 14.3942 1
 -5 3 6 16.3278 15.5577 1
 5 3 -6 13.0112 13.8502 1
 -5 3 6 32.4406 18.2953 3
 -5 3 6 10.1507 15.7447 5
 -4 -3 6 60.2118 19.0674 5
 -4 -3 6 52.9508 14.8583 1
 4 -3 -6 32.7885 14.5546 1
 4 -3 -6 5.1029 18.1276 5
 -4 3 6 62.1466 16.6148 5
 -4 3 6 57.6062 19.6603 3
 4 3 -6 57.1757 12.9925 1
 -4 3 6 68.2786 16.0888 1
 4 3 -6 55.368 14.404 1
 -3 -3 6 54.0702 18.6023 5
 3 -3 -6 56.493 15.3821 1
 -3 -3 6 51.9444 14.2858 1
 3 -3 -6 43.8156 18.5384 5
 3 3 -6 50.0685 13.8134 1
 3 3 -6 52.205 12.4538 1
 -3 3 6 80.5587 16.6134 5
 -3 3 6 83.7448 21.2475 3
 -3 3 6 55.5791 15.8011 5
 2 -3 -6 187.309 18.46 1
 -2 -3 6 178.186 17.099 1
 2 -3 -6 186.491 21.565 5
 -2 -3 6 172.852 19.989 5
 -2 3 6 170.996 18.142 5
 2 3 -6 170.78 15.358 1
 -2 3 6 239.426 25.337 3
 -2 3 6 148.135 17.776 5
 2 3 -6 194.348 16.979 1
 1 -3 -6 276.182 20.445 1
 -1 -3 6 305.355 21.551 5
 1 -3 -6 323.246 23.551 5
 -1 -3 6 291.786 19.687 1
 -1 3 6 329.657 29.169 3
 1 3 -6 329.354 21.749 1
 1 3 -6 285.888 20.648 1
 -1 3 6 260.207 20.089 5
 -1 3 6 293.92 20.431 5
 0 -3 6 8.5053 12.6761 1
 0 -3 -6 19.2345 14.3268 1
 0 -3 6 15.6101 15.9248 5
 0 -3 -6 17.102 18.0447 5
 0 3 6 -12.37 14.602 1
 0 3 -6 7.3308 10.7558 1
 0 3 6 -1.8056 15.6119 5
 0 3 -6 25.843 13.1119 1
 0 3 6 9.9761 15.0291 5
 0 3 6 2.0873 22.691 3
 1 -3 6 34.2491 15.9983 5
 -1 -3 -6 40.764 18.3348 5
 -1 -3 -6 29.3696 14.5331 1
 1 -3 6 13.8081 12.6173 1
 -1 3 -6 24.6404 13.0143 1
 1 3 6 21.6361 15.523 5
 1 3 6 43.5508 24.9876 3
 -1 3 -6 37.8126 11.2035 1
 1 3 6 41.2056 15.9976 1
 2 -3 6 27.5899 12.6691 1
 -2 -3 -6 26.5332 14.8843 1
 -2 -3 -6 7.7935 18.2425 5
 2 -3 6 -6.0194 15.1908 5
 2 3 6 12.7322 25.8731 3
 2 3 6 -1.2125 15.3411 1
 2 3 6 26.6493 15.461 5
 -2 3 -6 19.8096 11.0502 1
 -3 -3 -6 53.2769 19.4842 5
 3 -3 6 47.7754 12.6885 1
 3 -3 6 50.6107 16.3641 5
 -3 -3 -6 34.256 15.4886 1
 3 3 6 50.275 16.2925 5
 -3 3 -6 58.167 12.2453 1
 3 3 6 58.7033 16.9961 1
 3 3 6 94.2327 29.063 3
 -4 -3 -6 338.57 24.813 5
 -4 -3 -6 348.529 24.8 1
 4 -3 6 315.583 21.327 1
 4 3 6 309.695 34.326 3
 4 3 6 257.107 21.683 1
 4 3 6 287.62 20.664 5
 -5 -3 -6 251.968 22.915 5
 -5 -3 -6 182.497 19.279 1
 -5 3 -6 168.789 16.395 1
 5 3 6 209.504 33.074 3
 5 3 6 223.937 21.132 1
 5 3 6 172.965 18.498 5
 -6 -3 -6 78.924 19.9152 5
 -6 -3 -6 60.6349 16.3703 1
 -6 3 -6 64.2643 14.5325 1
 6 3 6 94.7129 17.6551 1
 6 3 6 61.7461 16.518 5
 6 3 6 92.7207 30.3645 3
 -7 -3 -6 87.1235 20.106 5
 -7 -3 -6 97.4353 18.1153 1
 7 3 6 101.481 17.798 5
 7 3 6 78.4295 18.0617 1
 -7 3 -6 77.625 15.3495 1
 7 3 6 82.2536 31.3924 3
 -8 -3 -6 41.0382 19.6621 5
 -8 -3 -6 22.0938 16.1901 1
 8 3 6 37.5108 16.7251 1
 -8 3 -6 12.4069 14.3519 1
 8 3 6 40.7071 16.7691 5
 8 3 6 94.0438 31.8854 3
 -9 -3 -6 13.5152 19.3651 5
 -9 -3 -6 8.6758 15.9279 1
 9 3 6 43.8049 17.6014 1
 -9 3 -6 17.9147 14.5708 1
 9 3 6 20.5512 16.9893 5
 -10 -3 -6 50.168 18.5975 1
 -10 -3 -6 79.0585 20.7379 5
 10 3 6 46.3702 18.1781 5
 10 3 6 27.7371 17.4176 1
 -10 3 -6 59.6852 16.2273 1
 -11 -3 -6 59.0104 19.0559 1
 -11 -3 -6 90.0341 21.6296 5
 11 3 6 109.232 20.142 5
 11 3 6 86.5198 19.4474 1
 -11 3 -6 34.2379 16.5456 1
 -12 -3 -6 -4.4504 20.2234 5
 -12 -3 -6 -12.182 17.184 1
 12 3 6 -16.715 18.649 5
 -12 3 -6 27.0067 17.5176 1
 -10 -4 6 -1.2043 25.7355 5
 -10 4 6 23.603 20.5492 1
 10 4 -6 28.0662 18.2835 1
 9 -4 -6 -15.795 21.49 5
 -9 4 6 37.5861 19.9862 1
 9 4 -6 -3.1164 16.8225 1
 8 -4 -6 66.0405 22.156 5
 8 4 -6 52.0923 17.8541 1
 -8 4 6 103.598 20.588 1
 7 -4 -6 5.9655 21.0754 5
 -7 4 6 47.5991 18.4195 1
 7 4 -6 25.9435 16.546 1
 6 -4 -6 74.0913 21.8449 5
 6 4 -6 110.032 19 1
 5 -4 -6 163.843 23.755 5
 5 4 -6 173.338 20.45 1
 4 -4 -6 9.3654 21.0492 5
 -4 4 6 41.7538 15.0626 5
 4 4 -6 5.6272 15.6623 1
 3 -4 -6 20.2335 20.3131 5
 3 4 -6 9.4172 15.7053 1
 -3 4 6 22.64 15.4786 5
 2 -4 -6 -16.607 20.294 5
 2 -4 -6 8.966 16.3507 1
 -2 4 6 21.5687 24.2382 3
 -2 4 6 7.5465 15.3862 5
 2 4 -6 14.7203 15.2758 1
 1 -4 -6 59.483 17.9138 1
 1 -4 -6 59.0992 21.8065 5
 -1 4 6 53.1139 15.8399 5
 -1 4 6 69.6578 19.0725 1
 1 4 -6 64.9471 16.3758 1
 -1 4 6 64.3655 26.6686 3
 0 -4 -6 12.8279 20.7837 5
 0 -4 -6 1.1654 16.0322 1
 0 4 6 16.5124 25.6293 3
 0 4 6 21.1944 17.7534 1
 0 4 -6 26.9155 15.0483 1
 0 4 6 28.6715 15.393 5
 -1 -4 -6 163.806 20.768 1
 -1 -4 -6 167.244 24.069 5
 1 4 6 191.088 22.58 1
 1 4 6 158.834 17.972 5
 -1 4 -6 155.949 18.224 1
 1 4 6 164.473 30.974 3
 -2 -4 -6 17.922 17.0128 1
 -2 -4 -6 26.3073 21.4763 5
 -2 4 -6 4.069 14.8652 1
 2 4 6 14.9469 28.2105 3
 2 4 6 -6.4679 15.1506 5
 2 4 6 26.2085 17.7824 1
 -3 -4 -6 14.5637 20.9595 5
 -3 -4 -6 1.6917 16.6142 1
 3 4 6 35.8067 29.5461 3
 -3 4 -6 13.5585 15.3298 1
 3 4 6 19.5064 17.8167 1
 3 4 6 36.1668 15.6714 5
 -4 -4 -6 33.0339 17.6552 1
 -4 -4 -6 40.8198 22.1489 5
 4 4 6 52.5098 18.9842 1
 4 4 6 12.7203 16.2257 5
 4 4 6 41.0497 31.0965 3
 -5 -4 -6 9.4654 16.896 1
 -5 -4 -6 9.2934 21.4935 5
 5 4 6 37.7469 19.019 1
 5 4 6 16.5073 16.3465 5
 5 4 6 12.4808 30.3174 3
 -6 -4 -6 41.6988 18.7707 1
 -6 -4 -6 1.4485 21.6015 5
 6 4 6 12.39 30.5211 3
 6 4 6 14.0496 16.5745 5
 6 4 6 29.4174 18.5328 1
 -7 -4 -6 52.4451 23.0583 5
 -7 -4 -6 20.8488 18.555 1
 7 4 6 54.221 19.5959 1
 7 4 6 42.9552 17.4937 5
 -8 -4 -6 1.9422 18.7206 1
 -8 -4 -6 -8.4506 22.3743 5
 8 4 6 19.6263 18.9236 1
 8 4 6 25.4746 18.486 5
 9 4 6 21.0481 19.8947 1
 -17 0 7 5.7153 21.4386 5
 -17 0 7 -14.639 17.374 1
 17 0 -7 4.2122 17.907 5
 -16 0 7 -10.818 16.509 1
 16 0 -7 -2.2113 16.8253 5
 -16 0 7 7.378 15.4016 2
 -16 0 7 13.4458 20.507 5
 16 0 -7 10.3542 15.6363 1
 15 0 -7 -5.0166 16.0086 5
 15 0 -7 -5.9165 14.6525 1
 -15 0 7 -14.014 15.65 1
 -15 0 7 -25.081 19.054 5
 -15 0 7 4.0718 14.1084 2
 -14 0 7 -4.6519 15.5 1
 14 0 -7 -2.2979 14.0987 1
 -14 0 7 -5.2796 13.624 2
 -14 0 7 10.9139 19.3642 5
 14 0 -7 0.9043 15.6241 5
 -13 0 7 -11.702 12.784 2
 13 0 -7 0.0207 14.6418 5
 -13 0 7 7.578 18.7273 5
 13 0 -7 3.7627 13.7645 1
 -13 0 7 -12.44 14.226 1
 12 0 -7 -3.1558 14.4974 5
 -12 0 7 3.4077 18.9342 5
 12 0 -7 -11.999 13.447 1
 -12 0 7 -8.3686 12.2828 2
 -12 0 7 15.3691 14.8176 1
 11 0 -7 -6.0892 14.0175 5
 -11 0 7 -11.102 13.516 1
 -11 0 7 -18.952 17.462 5
 11 0 -7 1.0642 13.0317 1
 -11 0 7 -5.0617 12.0658 2
 10 0 -7 1.7275 12.0834 1
 -10 0 7 -7.995 11.1827 2
 -10 0 7 -6.3951 16.6005 5
 -10 0 7 12.7276 13.2 1
 10 0 -7 -15.278 13.173 5
 -9 0 7 -9.8283 15.1205 5
 -9 0 7 -3.2525 11.7415 1
 9 0 -7 -1.6138 11.8784 5
 9 0 -7 0.7758 10.9138 1
 9 0 -7 -2.2406 12.2604 5
 8 0 -7 -9.5032 9.936 1
 8 0 -7 15.0484 9.942 1
 -8 0 7 6.6047 10.5537 1
 -8 0 7 -10.678 12.909 5
 8 0 -7 -21.079 9.755 5
 8 0 -7 6.0275 10.6654 5
 7 0 -7 1.8726 8.72822 5
 7 0 -7 -4.4449 8.9394 1
 -7 0 7 -7.1342 8.5895 1
 -7 0 7 1.00607 9.13352 1
 7 0 -7 8.77491 9.37114 5
 7 0 -7 5.89493 8.82677 1
 -7 0 7 18.6723 11.815 5
 6 0 -7 -0.3711 7.8737 5
 -6 0 7 -14.676 7.279 1
 6 0 -7 -11.922 8.038 5
 -6 0 7 9.64602 8.56331 1
 6 0 -7 0.49227 8.33206 1
 6 0 -7 -0.0542 7.715 1
 -6 0 7 7.8986 10.0268 5
 5 0 -7 -13.557 7.087 1
 5 0 -7 -1.3558 6.8348 5
 -5 0 7 5.95113 9.31729 5
 -5 0 7 2.79813 7.89905 1
 -5 0 7 -5.6027 7.4158 1
 5 0 -7 -4.4119 7.0937 5
 5 0 -7 1.94206 7.5819 1
 -4 0 7 -11.055 8.557 5
 -4 0 7 -1.755 7.1648 1
 -4 0 7 -4.9211 7.861 1
 4 0 -7 -7.55 7.0416 1
 4 0 -7 -2.0634 3.2803 5
 -4 0 7 -1.9098 7.3913 5
 4 0 -7 -14.018 7.211 1
 4 0 -7 0.50089 6.63513 5
 3 0 -7 4.68082 4.76694 5
 -3 0 7 2.44357 6.66779 5
 3 0 -7 -5.469 6.4286 1
 3 0 -7 -6.6591 5.9189 1
 3 0 -7 1.07705 4.55016 5
 -3 0 7 1.1168 6.73052 1
 -3 0 7 4.52748 6.07649 1
 -3 0 7 -3.923 5.8734 5
 -2 0 7 3.46909 3.5543 2
 -2 0 7 -5.7789 4.9291 1
 -2 0 7 -2.7345 3.7017 5
 -2 0 7 1.5232 3.53686 5
 2 0 -7 0.70043 4.31567 1
 -2 0 7 -5.0188 4.6637 1
 2 0 -7 -6.2253 4.6389 1
 1 0 -7 -4.8387 3.669 1
 -1 0 7 1.13125 3.82959 1
 -1 0 7 -6.2452 3.9492 2
 1 0 -7 -7.4076 3.8754 1
 -1 0 7 -8.1841 3.4719 1
 1 0 -7 -3.9964 4.103 2
 0 0 -7 -2.3545 4.8667 2
 0 0 -7 -1.0073 3.4489 1
 0 0 -7 1.60193 3.36657 1
 0 0 7 -4.3494 4.7302 2
 0 0 7 0.94338 4.8051 4
 0 0 7 0.31393 3.07731 1
 -1 0 -7 -7.3399 4.2177 4
 -1 0 -7 10.0526 6.6468 2
 -1 0 -7 -0.3838 4.2099 1
 1 0 7 5.50747 6.38309 2
 1 0 7 -10.841 9.003 3
 1 0 7 -9.6684 4.1456 1
 -1 0 -7 4.50658 4.16961 1
 1 0 7 1.48235 3.90475 1
 1 0 7 1.75078 4.76289 4
 2 0 7 -3.4866 5.4438 1
 -2 0 -7 -3.5612 9.4211 3
 2 0 7 -1.5812 5.3662 1
 -2 0 -7 3.30231 4.6699 4
 -2 0 -7 1.22614 5.75096 1
 -2 0 -7 -2.739 7.5795 2
 2 0 7 -26.252 11.465 3
 -2 0 -7 -6.251 5.129 1
 3 0 7 -6.1224 6.6198 1
 3 0 7 5.23975 6.18368 1
 3 0 7 -8.9389 13.1256 3
 -3 0 -7 3.74573 8.43113 2
 -3 0 -7 -3.5321 6.5623 1
 -3 0 -7 -0.067 0.8465 1
 -3 0 -7 -3.6482 10.3869 3
 4 0 7 -0.8821 5.741 5
 4 0 7 -0.7814 6.489 1
 4 0 7 13.0388 7.054 1
 -4 0 -7 9.11858 6.06904 1
 4 0 7 -0.1742 12.9017 3
 -4 0 -7 3.74772 7.03657 1
 -4 0 -7 -0.4849 8.2727 2
 5 0 7 10.2307 7.7891 1
 5 0 7 -2.0297 7.4795 5
 -5 0 -7 -4.2265 7.0858 1
 -5 0 -7 2.79402 9.34931 2
 -5 0 -7 12.9297 8.486 1
 5 0 7 7.051 15.4944 3
 -6 0 -7 9.6021 10.5502 2
 6 0 7 6.8091 8.47794 5
 6 0 7 4.7205 16.8845 3
 6 0 7 -5.7681 8.6143 1
 -6 0 -7 1.81447 8.06998 1
 -6 0 -7 -1.6043 9.2452 1
 -7 0 -7 12.1186 9.7983 1
 -7 0 -7 -15.431 10.418 1
 7 0 7 6.0126 19.5013 3
 7 0 7 -3.9437 9.9822 5
 -7 0 -7 -2.7017 11.704 2
 7 0 7 1.51406 9.94313 1
 -8 0 -7 21.2921 13.3336 2
 8 0 7 2.9918 12.0421 5
 8 0 7 -1.3833 11.4522 1
 -8 0 -7 -5.3798 12.3355 1
 -8 0 -7 0.7893 10.8511 1
 -9 0 -7 -0.5089 11.7207 1
 9 0 7 -13.167 13.395 5
 9 0 7 -2.9014 12.3108 1
 -9 0 -7 4.7396 14.1011 2
 -9 0 -7 -8.5418 12.8142 1
 -10 0 -7 -2.8275 14.4903 2
 -10 0 -7 2.6247 14.3405 1
 -10 0 -7 4.3217 12.7463 1
 10 0 7 4.2996 15.1058 5
 10 0 7 4.2956 12.8674 1
 11 0 7 -6.3073 13.3618 1
 -11 0 -7 1.0086 14.7149 2
 11 0 7 -27.885 14.443 5
 -11 0 -7 -5.8851 14.5613 1
 12 0 7 8.7782 15.7658 5
 -12 0 -7 12.6407 15.1307 1
 -12 0 -7 -3.6336 15.6745 2
 13 0 7 13.5837 17.0149 5
 -13 0 -7 -1.4186 16.223 2
 -13 0 -7 12.3086 15.8242 1
 -14 0 -7 -7.1639 16.138 1
 -14 0 -7 -16.659 16.773 2
 -15 0 -7 -5.5992 17.1274 1
 -15 0 -7 12.2473 17.7597 2
 -16 0 -7 -5.8832 18.5073 1
 -16 0 -7 7.9681 19.0209 2
 -17 -1 7 28.3731 23.4162 5
 17 -1 -7 55.0108 21.1474 5
 -17 -1 7 88.0094 21.3633 1
 -17 -1 7 112.034 21.81 2
 17 1 -7 65.7479 19.0891 1
 17 1 -7 69.1414 19.1179 5
 -17 1 7 99.1018 22.7896 4
 -17 1 7 36.0636 20.8258 5
 -17 1 7 81.5499 21.4285 1
 16 -1 -7 35.8659 18.9644 5
 -16 -1 7 46.9333 22.3104 5
 -16 -1 7 33.0591 18.4262 2
 -16 -1 7 75.5393 19.7699 1
 -16 1 7 43.8825 19.4206 1
 -16 1 7 53.3489 20.6596 4
 -16 1 7 67.2453 20.4245 5
 16 1 -7 53.7106 17.519 1
 16 1 -7 46.5656 17.1697 5
 15 -1 -7 33.1547 18.6385 5
 -15 -1 7 65.1659 22.3231 5
 -15 -1 7 93.3584 19.7109 1
 15 -1 -7 89.6187 18.5772 1
 15 1 -7 103.553 18.216 1
 -15 1 7 104.165 21.122 4
 15 1 -7 81.2292 17.2643 5
 -15 1 7 75.0384 19.1153 1
 -15 1 7 69.4684 20.2881 5
 -14 -1 7 10.7124 16.1659 1
 -14 -1 7 -4.6014 19.9611 5
 14 -1 -7 24.5418 17.4079 5
 14 -1 -7 28.1314 15.7672 1
 14 1 -7 -3.0526 14.2906 5
 -14 1 7 0.2273 16.3035 1
 -14 1 7 14.0617 11.8592 2
 -14 1 7 23.576 19.035 5
 -14 1 7 14.1382 18.4967 4
 14 1 -7 17.126 15.416 1
 -13 -1 7 76.8481 17.0326 1
 13 -1 -7 81.6289 16.6172 1
 13 -1 -7 60.1549 17.7407 5
 -13 -1 7 68.0965 20.9312 5
 -13 1 7 71.8243 12.7745 2
 -13 1 7 46.0672 16.9432 1
 -13 1 7 70.7071 19.5494 4
 -13 1 7 95.4713 19.9506 5
 13 1 -7 65.5806 15.0545 5
 13 1 -7 44.2845 15.4637 1
 12 -1 -7 506.509 27.93 5
 -12 -1 7 456.74 31.052 5
 12 -1 -7 540.504 27.375 1
 -12 -1 7 515.82 27.684 1
 -12 1 7 479.501 29.665 4
 12 1 -7 486.095 26.85 1
 -12 1 7 475.221 29.357 5
 -12 1 7 466.178 27.96 1
 12 1 -7 465.796 24.618 5
 -12 1 7 511.94 24.153 2
 -11 -1 7 15.7011 19.6605 5
 11 -1 -7 2.8464 13.7107 1
 -11 -1 7 38.5179 15.3538 1
 11 -1 -7 47.8937 16.1647 5
 -11 1 7 9.9716 10.3506 2
 11 1 -7 18.585 13.583 5
 -11 1 7 33.0784 17.4184 4
 -11 1 7 20.3079 15.5412 1
 -11 1 7 18.9897 18.2763 5
 11 1 -7 22.9986 14.2713 1
 10 -1 -7 280.554 19.967 1
 -10 -1 7 305.536 21.268 1
 -10 -1 7 298.839 23.71 5
 10 -1 -7 244.182 19.709 5
 -10 1 7 286.273 19.796 2
 -10 1 7 309.862 23.323 4
 10 1 -7 278.923 20.239 1
 -10 1 7 210.035 21.403 5
 -10 1 7 248.974 18.298 5
 10 1 -7 282.587 18.787 5
 10 1 -7 276.215 17.664 5
 -10 1 7 258.13 20.559 1
 9 -1 -7 125.745 16.558 5
 9 -1 -7 138.635 15.485 1
 -9 -1 7 146.768 19.23 5
 -9 -1 7 141.452 16.353 1
 9 1 -7 134.88 15.532 1
 -9 1 7 120.417 17.718 4
 -9 1 7 109.419 14.794 5
 9 1 -7 153.957 14.066 5
 9 1 -7 155.013 14.875 5
 -9 1 7 153.521 17.032 1
 -9 1 7 114.286 10.775 2
 9 1 -7 113.182 15.494 1
 -9 1 7 95.272 18.3726 5
 -8 -1 7 11.0844 14.832 5
 8 -1 -7 3.4355 10.8474 1
 8 -1 -7 -6.6025 12.7712 5
 -8 -1 7 -16.463 10.937 1
 -8 1 7 8.9335 13.7855 4
 8 1 -7 -8.2843 11.04 1
 -8 1 7 6.2445 10.9498 1
 -8 1 7 -7.5635 14.6404 5
 -8 1 7 0.4678 11.9413 1
 -8 1 7 6.7261 7.59605 2
 8 1 -7 21.6875 10.9902 5
 8 1 -7 7.0383 11.0743 1
 -8 1 7 20.5889 11.7282 5
 8 1 -7 7.40364 9.94796 5
 -7 -1 7 6.2554 10.1671 1
 -7 -1 7 -3.5518 12.6658 5
 7 -1 -7 -7.9669 11.3767 5
 7 -1 -7 -0.8622 9.4274 1
 7 -1 -7 7.92019 9.89797 1
 -7 1 7 0.57988 6.36352 2
 7 1 -7 21.2081 10.284 1
 -7 1 7 9.6974 10.8164 1
 7 1 -7 7.2873 9.55481 1
 -7 1 7 -5.9509 10.0556 5
 -7 1 7 -8.5028 8.9044 1
 7 1 -7 1.81382 1.95397 5
 -7 1 7 -15.711 11.64 4
 -7 1 7 -1.0059 13.0604 5
 6 -1 -7 946.092 23.199 2
 6 -1 -7 964.546 28.46 1
 6 -1 -7 956.186 28.596 5
 -6 -1 7 929.706 27.995 1
 6 -1 -7 966.146 27.82 5
 -6 -1 7 982.632 29.447 5
 6 -1 -7 965.85 28.722 1
 -6 1 7 954.967 31.99 4
 6 1 -7 943.134 27.315 1
 -6 1 7 905.62 23.062 2
 -6 1 7 964.626 29.434 5
 -6 1 7 925.696 27.73 1
 -6 1 7 978.049 29.057 1
 6 1 -7 915.595 24.169 5
 6 1 -7 976.009 25.186 5
 6 1 -7 959.131 28.306 1
 -6 1 7 971.7 29.986 5
 5 -1 -7 296.35 11.391 2
 -5 -1 7 314.273 17.518 5
 -5 -1 7 279.744 15.843 1
 5 -1 -7 331.262 17.802 5
 -5 -1 7 303.262 16.183 1
 5 -1 -7 300.838 16.487 1
 5 -1 -7 300.082 16.426 5
 5 -1 -7 327.505 17.876 1
 -5 1 7 312.843 17.466 1
 -5 1 7 294.571 18.37 5
 -5 1 7 319.047 19.004 5
 5 1 -7 278.176 15.427 1
 5 1 -7 320.703 12.846 5
 5 1 -7 307.322 11.921 5
 -5 1 7 302.943 19.739 4
 -5 1 7 281.799 15.97 1
 5 1 -7 287.715 16.114 1
 4 -1 -7 60.7004 9.092 1
 -4 -1 7 69.4715 8.3766 1
 4 -1 -7 72.6702 10.1691 4
 -4 -1 7 84.4566 9.2265 1
 4 -1 -7 59.6061 9.8463 5
 4 -1 -7 51.241 8.7042 5
 4 -1 -7 85.2106 5.1333 2
 4 -1 -7 58.418 8.9464 1
 -4 -1 7 72.7985 9.0254 5
 -4 1 7 76.9277 10.7005 5
 -4 1 7 61.6434 9.0861 5
 4 1 -7 69.0365 8.2915 1
 -4 1 7 66.392 8.5483 1
 -4 1 7 69.7523 9.8891 1
 4 1 -7 94.2265 8.9746 1
 -4 1 7 64.2278 10.497 4
 -3 -1 7 140.644 9.793 1
 3 -1 -7 173.328 11.131 1
 3 -1 -7 140.245 11.083 5
 3 -1 -7 127.215 10.855 4
 3 -1 -7 132.446 10.215 1
 -3 -1 7 139.665 9.122 1
 3 -1 -7 127.292 9.83 5
 -3 -1 7 142.719 8.685 5
 -3 1 7 131.425 9.883 1
 -3 1 7 139.464 11.556 5
 3 1 -7 129.542 8.825 1
 -3 1 7 115.973 11.99 4
 3 1 -7 136.823 9.013 1
 -3 1 7 135.024 10.67 5
 -3 1 7 150.971 11.147 1
 2 -1 -7 383.575 15.895 5
 2 -1 -7 404.395 16.286 1
 2 -1 -7 396.673 19.317 4
 -2 -1 7 361.846 14.264 1
 -2 -1 7 365.643 14.711 1
 2 -1 -7 424.932 16.291 1
 2 -1 -7 387.149 16.718 5
 -2 1 7 402.249 16.487 1
 -2 1 7 395.837 15.694 1
 -2 1 7 375.475 17.368 5
 -2 1 7 402.428 20.459 4
 -2 1 7 410.038 18.311 5
 2 1 -7 352.754 13.758 1
 1 -1 -7 279.249 14.301 5
 1 -1 -7 276.243 15.627 5
 1 -1 -7 282.419 14.453 1
 -1 -1 7 270.877 11.599 1
 -1 -1 7 287.96 11.925 1
 1 -1 -7 267.144 18.131 4
 1 -1 -7 297.499 15.175 1
 -1 1 7 306.837 17.559 4
 1 1 -7 274.297 10.51 1
 1 1 -7 273.588 11.433 1
 -1 1 7 267.304 21.968 3
 -1 1 7 276.364 16.198 5
 -1 1 7 258.646 14.956 5
 -1 1 7 293.305 14.14 1
 -1 1 7 286.304 15.005 1
 0 -1 7 536.862 14.374 1
 0 -1 7 566.775 14.626 1
 0 -1 -7 565.058 17.628 5
 0 -1 -7 557.2 18.407 1
 0 -1 -7 549.504 18.495 5
 0 -1 -7 577.929 21.898 4
 0 -1 -7 539.218 17.839 1
 0 1 7 537.71 18.552 5
 0 1 7 542.879 19.481 5
 0 1 7 543.844 27.502 3
 0 1 -7 554.202 13.969 1
 0 1 -7 530.372 14.557 1
 0 1 7 541.997 18.145 1
 -1 -1 -7 170.913 10.383 5
 1 -1 7 165.591 8.517 1
 -1 -1 -7 129.036 8.596 5
 -1 -1 -7 151.989 10.318 1
 1 -1 7 155.347 8.59 1
 1 1 7 159.148 10.825 1
 1 1 7 168.181 16.921 3
 -1 1 -7 152.458 7.858 1
 -1 1 -7 145.533 10.594 2
 1 1 7 151.358 10.037 1
 1 1 7 165.446 11.282 5
 1 1 7 135.369 10.48 5
 2 -1 7 223.097 9.602 1
 2 -1 7 230.013 10.071 1
 -2 -1 -7 226.336 13.24 5
 2 -1 7 201.781 12.74 3
 -2 -1 -7 208.04 13.5 1
 2 1 7 218.991 13.925 1
 2 1 7 245.433 14.848 5
 2 1 7 235.261 19.577 3
 -2 1 -7 236.233 16.18 2
 -2 1 -7 230.121 9.635 1
 -2 1 -7 220.091 9.51 1
 2 1 7 214.674 12.246 1
 3 -1 7 -10.679 7.824 3
 -3 -1 -7 9.75136 7.88589 5
 -3 -1 -7 12.9083 7.3763 1
 3 -1 7 8.59863 4.2134 4
 -3 -1 -7 -0.4367 1.8082 5
 -3 -1 -7 -5.0312 7.4543 1
 3 -1 7 7.71794 5.76304 1
 3 -1 7 13.0647 5.6762 1
 -3 1 -7 4.33363 5.46906 1
 -3 1 -7 -1.172 8.2471 2
 3 1 7 -1.2307 7.8801 1
 3 1 7 -3.3794 14.2431 3
 3 1 7 10.6391 7.0871 1
 3 1 7 5.70483 8.17261 5
 -3 1 -7 12.7905 6.0565 1
 -4 -1 -7 251.246 14.93 5
 4 -1 7 267.867 12.956 1
 4 -1 7 267.914 17.704 3
 -4 -1 -7 251.934 15.844 1
 -4 -1 -7 247.631 11.821 5
 -4 -1 -7 246.112 17.334 1
 4 -1 7 268.22 13.655 1
 4 1 7 263.102 16.508 1
 4 1 7 303.793 23.539 3
 4 1 7 277.551 16.845 1
 4 1 7 271.594 16.355 5
 -4 1 -7 264.5 15.006 3
 -4 1 -7 240.431 13.364 1
 -4 1 -7 264.19 12.407 1
 -4 1 -7 243.904 14.48 2
 -5 -1 -7 -4.0342 8.5719 1
 5 -1 7 6.01229 6.91037 5
 -5 -1 -7 -6.0614 9.3026 1
 -5 -1 -7 6.58867 9.25383 5
 5 -1 7 2.38444 7.57109 1
 -5 -1 -7 -1.5529 7.6458 5
 -5 1 -7 28.797 8.8347 3
 5 1 7 11.2106 9.6991 5
 -5 1 -7 -0.4619 3.2949 1
 5 1 7 -4.8434 17.7386 3
 -5 1 -7 -5.5863 7.775 1
 -5 1 -7 -15.339 9.438 2
 5 1 7 -2.05 9.335 1
 6 -1 7 21.2178 8.718 5
 -6 -1 -7 2.34057 9.80093 1
 -6 -1 -7 10.1147 8.9413 5
 -6 -1 -7 6.6174 10.1456 5
 -6 -1 -7 11.7603 10.512 1
 6 -1 7 -2.526 8.4935 1
 6 1 7 5.657 20.3389 3
 -6 1 -7 2.38147 6.72384 1
 -6 1 -7 -13.141 10.289 2
 6 1 7 9.3124 11.0986 5
 -6 1 -7 7.0071 10.6928 3
 -6 1 -7 13.313 6.3771 4
 -6 1 -7 0.40237 9.14641 1
 6 1 7 13.5395 10.8024 1
 -7 -1 -7 -12.602 11.619 1
 -7 -1 -7 12.4494 10.1355 5
 -7 -1 -7 -5.5955 11.4942 5
 7 -1 7 12.2041 10.6249 5
 -7 -1 -7 6.0815 11.1954 1
 7 -1 7 18.7519 10.4099 1
 7 1 7 2.039 12.4443 5
 -7 1 -7 22.1793 12.742 2
 7 1 7 -13.895 22.325 3
 -7 1 -7 19.8482 11.1799 1
 -7 1 -7 4.96252 9.35276 1
 -7 1 -7 3.84333 7.58194 4
 7 1 7 11.1424 12.1103 1
 -8 -1 -7 67.8072 14.4066 1
 8 -1 7 74.6424 12.8837 1
 8 -1 7 99.2467 13.3246 5
 -8 -1 -7 81.7623 11.7398 5
 -8 -1 -7 72.3646 13.7156 1
 -8 -1 -7 101.106 13.731 5
 8 1 7 99.4267 27.2816 3
 -8 1 -7 98.8143 10.0377 4
 8 1 7 90.8083 15.6144 5
 -8 1 -7 95.6268 15.5881 2
 -8 1 -7 99.718 14.1976 1
 -8 1 -7 73.0761 12.2004 1
 8 1 7 84.8274 14.8675 1
 -9 -1 -7 88.0987 15.4874 1
 9 -1 7 81.2523 14.0992 1
 9 -1 7 70.7173 14.6651 5
 -9 -1 -7 99.5661 14.3648 5
 -9 -1 -7 101.368 12.426 5
 -9 -1 -7 74.7291 14.7818 1
 -9 1 -7 82.1551 15.0193 1
 -9 1 -7 85.1414 12.9504 1
 9 1 7 60.4672 27.6835 3
 9 1 7 79.4837 16.2467 5
 -9 1 -7 79.3828 11.1404 4
 9 1 7 89.2799 15.772 1
 -9 1 -7 74.0107 15.9494 2
 -10 -1 -7 218.189 16.591 5
 -10 -1 -7 211.536 19.528 1
 10 -1 7 168.775 17.691 5
 -10 -1 -7 209.146 18.831 1
 10 -1 7 185.445 17.525 1
 -10 -1 -7 200.013 14.643 5
 10 1 7 244.823 20.179 1
 10 1 7 193.459 19.646 5
 -10 1 -7 211.246 17.208 4
 -10 1 -7 220.927 20.126 2
 -10 1 -7 173.533 18.116 1
 -11 -1 -7 35.3178 16.8489 2
 -11 -1 -7 28.28 15.6067 1
 -11 -1 -7 34.77 13.5591 5
 -11 1 -7 53.2501 16.2072 2
 11 1 7 42.5215 14.7201 1
 11 1 7 41.3254 16.2884 5
 -11 1 -7 25.8891 14.8954 1
 -11 1 -7 44.0176 11.5552 4
 -12 -1 -7 -11.662 15.892 2
 -12 -1 -7 22.4467 15.8068 1
 -12 -1 -7 -4.4698 12.8306 5
 12 1 7 -8.1917 14.0381 1
 -12 1 -7 -17.965 14.766 1
 -12 1 -7 25.0044 15.914 2
 12 1 7 -20.616 15.383 5
 -13 -1 -7 11.8556 17.7434 2
 -13 -1 -7 -2.9645 16.4234 1
 -13 1 -7 6.7084 15.8091 1
 13 1 7 6.9294 16.3285 5
 -13 1 -7 8.4739 16.233 2
 -14 -1 -7 -2.6228 17.0066 1
 -14 -1 -7 32.7704 18.3561 2
 -14 1 -7 15.9872 17.4819 2
 14 1 7 5.349 17.7913 5
 -14 1 -7 34.4846 17.39 1
 -15 -1 -7 -1.8167 17.5242 1
 -15 -1 -7 -1.8423 18.6315 2
 -15 1 -7 -13.679 17.722 2
 15 1 7 -0.1513 18.3422 5
 -15 1 -7 13.371 18.2793 1
 15 -2 -7 415.381 31.809 5
 -15 -2 7 452.365 33.045 5
 -15 2 7 511.065 34.085 4
 -15 2 7 497.35 32.428 1
 15 2 -7 473.674 25.777 5
 -15 2 7 414.902 27.182 5
 15 2 -7 516.063 31.341 1
 14 -2 -7 283.074 25.042 5
 -14 -2 7 298.99 28.148 5
 -14 -2 7 365.655 27.697 1
 14 2 -7 336.195 25.438 1
 -14 2 7 266.386 22.851 5
 -14 2 7 256.707 24.904 1
 14 2 -7 340.553 22.559 5
 -14 2 7 277.547 27.382 4
 13 -2 -7 50.9931 16.8493 1
 13 -2 -7 41.1318 18.6373 5
 -13 -2 7 36.7275 21.6176 5
 -13 -2 7 52.1609 17.402 1
 13 2 -7 50.2464 14.7941 5
 13 2 -7 67.7852 16.8025 1
 -13 2 7 65.7671 18.7217 5
 -13 2 7 44.578 18.2166 1
 -13 2 7 12.3938 18.256 4
 -12 -2 7 99.1985 17.8353 1
 -12 -2 7 89.3285 22.2525 5
 12 -2 -7 82.0999 19.439 5
 12 -2 -7 95.6833 17.6887 1
 12 2 -7 75.1106 14.425 5
 -12 2 7 106.95 20.111 4
 -12 2 7 66.3045 18.201 1
 -12 2 7 43.3519 17.7356 5
 12 2 -7 117.328 18.002 1
 -11 -2 7 -3.999 19.0824 5
 11 -2 -7 5.6596 14.6076 1
 -11 -2 7 21.799 14.9966 1
 11 -2 -7 5.4911 16.5556 5
 11 2 -7 20.8789 14.0727 1
 -11 2 7 23.2694 17.1768 5
 -11 2 7 -9.4396 17.5773 4
 11 2 -7 23.0789 12.3647 5
 -11 2 7 -2.2602 15.418 1
 10 -2 -7 71.4512 18.1803 5
 -10 -2 7 155.062 22.068 5
 10 -2 -7 116.347 17.251 1
 -10 -2 7 104.699 17.184 1
 -10 2 7 99.6036 18.5438 5
 -10 2 7 97.8882 17.7175 1
 10 2 -7 120.498 13.675 5
 10 2 -7 92.4357 16.27 1
 -10 2 7 76.7148 19.4466 4
 9 -2 -7 252.394 20.546 1
 9 -2 -7 231.798 21.365 5
 -9 -2 7 342.919 24.678 5
 -9 -2 7 300.188 21.138 1
 9 2 -7 284.148 20.749 1
 -9 2 7 224.055 20.906 1
 9 2 -7 287.12 18.381 5
 9 2 -7 325.033 21.696 5
 9 2 -7 296.36 22.028 1
 -9 2 7 260.415 23.381 4
 -9 2 7 261.281 21.914 5
 -8 -2 7 406.87 23.354 1
 -8 -2 7 395.286 24.921 5
 8 -2 -7 350.913 22.978 1
 8 -2 -7 346.514 22.919 5
 8 2 -7 347.525 23.695 1
 -8 2 7 356.601 24.193 1
 -8 2 7 382.142 26.696 5
 8 2 -7 348.732 22.315 1
 8 2 -7 355.932 20.822 5
 -8 2 7 342.083 25.657 5
 8 2 -7 339.029 17.992 5
 -8 2 7 325.098 26.036 4
 -7 -2 7 17.77 13.1695 1
 -7 -2 7 3.8255 16.8411 5
 7 -2 -7 23.9072 13.0927 1
 7 -2 -7 19.428 15.8324 5
 -7 2 7 40.4135 16.894 5
 -7 2 7 21.9606 13.5458 5
 7 2 -7 20.816 10.5442 5
 -7 2 7 17.3132 14.9273 4
 -7 2 7 25.4272 14.056 1
 7 2 -7 24.8701 9.6193 5
 7 2 -7 21.0587 11.9233 1
 7 2 -7 28.256 12.6753 1
 6 -2 -7 71.8115 13.5065 1
 6 -2 -7 84.9593 16.2487 5
 -6 -2 7 73.3596 16.7177 5
 -6 -2 7 87.6975 14.2749 1
 -6 2 7 98.4702 13.2204 1
 -6 2 7 85.0919 16.305 4
 -6 2 7 58.6036 14.1408 5
 -6 2 7 50.9095 14.1906 1
 6 2 -7 105.803 13.581 1
 -6 2 7 102.599 17.164 5
 6 2 -7 75.294 12.8425 1
 -5 -2 7 304.849 19.711 5
 -5 -2 7 329.258 19.968 1
 5 -2 -7 297.458 22.452 5
 5 -2 -7 296.102 20.124 1
 -5 2 7 344.868 23.11 5
 -5 2 7 318.746 23.254 5
 -5 2 7 313.117 21.146 1
 5 2 -7 303.981 19.241 1
 -5 2 7 355.793 24.82 4
 -5 2 7 296.858 19.675 1
 5 2 -7 333.736 19.355 1
 4 -2 -7 3.2032 12.8287 5
 -4 -2 7 -14.38 12.356 5
 -4 -2 7 11.6588 10.3708 1
 4 -2 -7 -3.6898 10.1757 1
 -4 2 7 2.76176 9.64713 1
 4 2 -7 -0.313 8.9145 1
 -4 2 7 -6.5047 13.054 5
 -4 2 7 13.2035 11.4324 1
 4 2 -7 1.67191 9.40014 1
 -4 2 7 13.7928 14.3291 3
 -4 2 7 -9.4846 11.4877 5
 -3 -2 7 1169.63 32.29 5
 -3 -2 7 1122.46 31.3 1
 3 -2 -7 1192.14 33.12 1
 3 -2 -7 1164.41 33.69 5
 -3 2 7 1138.34 34.19 5
 3 2 -7 1115.19 30.54 1
 3 2 -7 1146.46 30.87 1
 -3 2 7 1147.38 33.01 5
 -3 2 7 1133.27 40.43 3
 -3 2 7 1156.81 33.55 1
 -3 2 7 1094.06 32.49 1
 2 -2 -7 304.701 18.02 1
 2 -2 -7 285.976 18.664 1
 2 -2 -7 316.588 20.168 5
 -2 -2 7 332.36 18.4 5
 -2 -2 7 304.648 16.57 1
 -2 2 7 302.342 24.882 3
 -2 2 7 283.257 17.251 1
 -2 2 7 322.571 21.348 5
 -2 2 7 299.772 18.989 5
 -2 2 7 287.467 18.571 1
 2 2 -7 342.426 16.828 1
 2 2 -7 285.444 15.309 1
 -1 -2 7 49.1118 9.9595 5
 1 -2 -7 52.2596 10.4358 1
 1 -2 -7 47.0684 10.7413 5
 1 -2 -7 26.0856 9.9066 1
 -1 -2 7 52.8504 9.2869 1
 1 -2 -7 38.7966 12.6428 5
 1 2 -7 15.3331 5.7863 1
 -1 2 7 29.8626 11.6414 5
 -1 2 7 32.1815 9.1379 1
 -1 2 7 58.7323 16.5061 3
 1 2 -7 51.9982 9.0094 1
 -1 2 7 46.0545 11.936 5
 0 -2 -7 228.858 14.969 1
 0 -2 -7 217.756 15.863 5
 0 -2 -7 208.602 14.15 5
 0 -2 7 263.871 16.231 3
 0 -2 7 205.11 14.683 5
 0 -2 -7 223.231 15.293 1
 0 -2 7 199.057 13.886 1
 0 2 -7 227.773 15.381 1
 0 2 7 216.996 16.39 1
 0 2 7 238.073 21.262 3
 0 2 7 230.621 17.403 5
 0 2 7 220.013 15.644 5
 1 -2 7 981.027 24.979 5
 1 -2 7 975.269 26.19 1
 -1 -2 -7 998.31 29.992 1
 -1 -2 -7 980.397 29.67 1
 -1 -2 -7 1009.18 30.57 5
 1 2 7 1020.2 30.4 1
 -1 2 -7 940.675 24.734 1
 1 2 7 964.091 41.554 3
 1 2 7 964.603 28.996 5
 1 2 7 955.76 29.695 1
 2 -2 7 118.159 10.225 1
 -2 -2 -7 149.962 15.348 5
 -2 -2 -7 138.096 13.109 5
 -2 -2 -7 144.248 14.03 1
 2 -2 7 132.583 10.021 5
 2 2 7 110.362 13.414 5
 -2 2 -7 114.417 9.867 1
 2 2 7 142.493 14.123 1
 2 2 7 142.909 22.061 3
 3 -2 7 646.851 21.247 5
 3 -2 7 668.857 24.034 4
 3 -2 7 640.935 21.614 1
 -3 -2 -7 672.416 25.803 1
 -3 -2 -7 656.057 27 5
 -3 -2 -7 697.95 26.451 5
 -3 2 -7 668.119 20.555 1
 3 2 7 683.776 39.907 3
 -3 2 -7 644.033 21.752 1
 3 2 7 684.529 26.436 1
 3 2 7 659.991 25.47 5
 -4 -2 -7 85.7078 13.744 1
 -4 -2 -7 100.988 13.588 5
 4 -2 7 86.8376 10.7942 4
 4 -2 7 76.457 11.3819 5
 4 -2 7 70.9344 10.2911 1
 -4 -2 -7 93.8944 15.4663 5
 -4 2 -7 59.3209 8.1776 1
 4 2 7 86.286 14.4053 1
 4 2 7 75.854 24.6285 3
 4 2 7 60.7746 13.9024 5
 -4 2 -7 71.8229 10.6414 1
 5 -2 7 -1.1981 9.2174 1
 5 -2 7 -3.4798 9.3101 4
 5 -2 7 -0.9393 11.4391 5
 -5 -2 -7 8.4129 12.4493 5
 -5 -2 -7 -15.304 14.412 5
 -5 -2 -7 9.2745 12.8702 1
 -5 2 -7 5.17865 2.17893 1
 5 2 7 7.3087 13.0813 1
 5 2 7 6.8506 13.3576 5
 5 2 7 -0.388 24.1712 3
 -5 2 -7 -0.4418 10.406 1
 -5 2 -7 4.9644 12.9961 2
 -6 -2 -7 15.6615 12.8205 5
 -6 -2 -7 10.6888 15.1856 5
 6 -2 7 7.3837 12.1532 5
 6 -2 7 -1.5519 10.0886 1
 -6 -2 -7 20.4964 13.4148 1
 6 2 7 -18.451 24.202 3
 -6 2 -7 9.4385 11.4884 1
 6 2 7 12.3225 13.7905 1
 -6 2 -7 11.0871 13.9415 2
 -6 2 -7 5.95047 5.3216 1
 6 2 7 28.4201 14.3052 5
 -7 -2 -7 896.617 32.983 1
 -7 -2 -7 873.184 32.515 5
 -7 -2 -7 973.11 31.648 5
 7 -2 7 897.802 29.329 1
 7 -2 7 867.373 30.664 5
 7 2 7 909.459 53.335 3
 -7 2 -7 919.89 28.831 1
 7 2 7 899.321 33.987 1
 -7 2 -7 899.194 35.731 2
 -7 2 -7 865.189 29.568 1
 8 -2 7 62.1298 12.6477 1
 -8 -2 -7 36.0306 15.1916 1
 -8 -2 -7 51.2281 16.9313 5
 -8 2 -7 51.0273 16.1345 2
 8 2 7 74.5012 16.2891 1
 8 2 7 67.7713 29.2522 3
 -8 2 -7 54.5191 14.2548 1
 -9 -2 -7 -13.519 15.307 5
 -9 -2 -7 14.105 14.887 1
 -9 2 -7 -15.861 14.896 2
 9 2 7 35.9613 15.5783 5
 9 2 7 7.8884 14.7169 1
 -9 2 -7 16.8851 13.6584 1
 9 2 7 43.3645 28.2633 3
 -10 -2 -7 1.0424 15.8054 5
 -10 -2 -7 12.3501 14.9326 1
 -10 2 -7 -4.3964 13.8606 1
 10 2 7 -12.283 15.116 5
 -10 2 -7 -6.0576 15.4662 2
 10 2 7 10.0833 15.008 1
 -11 -2 -7 4.8521 15.2363 1
 -11 -2 -7 4.4472 16.2085 5
 -11 2 -7 25.9568 16.6896 2
 11 2 7 7.0198 16.26 5
 -11 2 -7 -1.8722 14.5169 1
 11 2 7 9.5524 15.4443 1
 -12 -2 -7 155.612 19.678 5
 -12 -2 -7 145.315 20.017 1
 -12 2 -7 112.162 18.127 1
 12 2 7 144.73 20.121 1
 -12 2 -7 117.507 19.785 2
 12 2 7 128.294 20.358 5
 -13 -2 -7 459.111 29.572 1
 -13 -2 -7 444.873 26.575 5
 -13 2 -7 426.136 28.141 1
 13 2 7 421.559 30.323 5
 -13 2 -7 429.587 31.592 2
 -14 -2 -7 86.0644 18.7525 5
 -14 -2 -7 106.723 21.207 1
 -14 2 -7 95.4239 21.0417 2
 -14 2 -7 101.51 20.036 1
 14 2 7 69.3289 21.0667 5
 -13 -3 7 18.7791 24.5176 5
 13 -3 -7 51.9255 21.2858 5
 13 3 -7 38.8484 17.6929 1
 -13 3 7 -10 21.298 4
 13 3 -7 63.363 14.1292 5
 -13 3 7 32.4004 19.4501 1
 -12 -3 7 637.837 37.44 5
 12 -3 -7 605.985 35.194 5
 -12 3 7 562.575 26.667 5
 12 3 -7 658.167 23.911 5
 -12 3 7 521.672 32.879 1
 -12 3 7 569.354 34.844 4
 12 3 -7 661.371 32.62 1
 -11 -3 7 384.536 29.998 5
 11 -3 -7 265.052 25.713 5
 11 3 -7 364.626 18.922 5
 -11 3 7 269.274 24.652 1
 11 3 -7 343.371 24.904 1
 -11 3 7 263.676 20.418 5
 10 -3 -7 30.1032 18.8611 5
 -10 -3 7 21.9531 22.1231 5
 10 3 -7 24.1063 15.6725 1
 -10 3 7 31.2933 17.1623 5
 -10 3 7 38.5677 17.5301 1
 9 -3 -7 -8.7538 14.664 1
 9 -3 -7 6.0699 18.8088 5
 -9 -3 7 -38.588 19.84 5
 -9 3 7 -5.0573 16.0749 5
 9 3 -7 2.5945 14.52 1
 -9 3 7 -3.7831 15.7311 1
 -8 -3 7 -13.521 19.485 5
 8 -3 -7 7.8043 18.0755 5
 8 -3 -7 25.9397 15.0083 1
 -8 -3 7 24.2896 14.8952 1
 -8 3 7 10.0029 15.8666 5
 -8 3 7 29.3667 17.17 3
 8 3 -7 -2.5014 14.253 1
 -8 3 7 18.3045 15.8332 1
 7 -3 -7 38.5964 15.5569 1
 7 -3 -7 45.3863 18.2447 5
 -7 -3 7 24.7846 19.5674 5
 -7 -3 7 52.282 15.0872 1
 -7 3 7 43.7429 17.4606 3
 7 3 -7 40.8144 14.5442 1
 -7 3 7 32.4768 16.081 5
 -7 3 7 37.5261 15.8456 1
 -6 -3 7 898.609 36.744 5
 6 -3 -7 851.334 33.683 1
 -6 -3 7 853.344 33.12 1
 6 -3 -7 890.739 35.845 5
 -6 3 7 827.454 33.44 1
 -6 3 7 912.105 38.27 3
 6 3 -7 889.426 32.397 1
 -6 3 7 850.064 32.763 5
 5 -3 -7 809.064 31.809 1
 5 -3 -7 783.104 33.791 5
 -5 -3 7 788.168 31.864 1
 -5 -3 7 773.029 35.278 5
 5 3 -7 807.94 30.651 1
 -5 3 7 826.483 37.832 3
 -5 3 7 744.859 31.364 5
 -5 3 7 748.675 32.293 1
 4 -3 -7 130.928 17.606 1
 -4 -3 7 115.671 16.168 1
 4 -3 -7 127.435 20.332 5
 -4 -3 7 136.22 20.436 5
 4 3 -7 141.376 16.469 1
 -4 3 7 94.5261 17.1478 1
 -4 3 7 146.579 22.67 3
 -4 3 7 148.503 18.709 5
 -3 -3 7 118.769 15.407 1
 -3 -3 7 169.22 19.909 5
 3 -3 -7 151.734 17.809 1
 3 -3 -7 138.308 20.295 5
 -3 3 7 138.754 23.469 3
 3 3 -7 118.763 14.613 1
 3 3 -7 139.926 16.258 1
 -3 3 7 143.726 18.363 5
 -2 -3 7 453.582 27.947 5
 2 -3 -7 456.693 25.511 1
 2 -3 -7 404.235 28.559 5
 -2 -3 7 422.559 24.337 1
 2 3 -7 428.594 23.515 1
 -2 3 7 497.58 36.742 3
 2 3 -7 422.799 23.28 1
 -2 3 7 429.91 25.359 5
 1 -3 -7 6.6419 17.7866 5
 1 -3 -7 16.5421 14.0328 1
 -1 -3 7 10.4215 12.4065 1
 -1 -3 7 -10.567 15.782 5
 1 3 -7 -0.9483 12.1566 1
 1 3 -7 1.405 10.7153 1
 -1 3 7 -1.997 15.7923 5
 -1 3 7 1.3502 22.0248 3
 0 -3 7 605.939 25.876 1
 0 -3 -7 642.91 28.56 1
 0 -3 7 575.115 28.696 5
 0 -3 -7 569.522 30.873 5
 0 3 7 626.966 28.297 5
 0 3 7 602.666 40.116 3
 0 3 -7 602.958 24.641 1
 0 3 -7 613.08 25.438 1
 0 3 7 612.439 30.772 1
 1 -3 7 381.446 25.749 5
 -1 -3 -7 348.776 23.821 1
 -1 -3 -7 359.516 24.309 5
 1 -3 7 331.266 21.109 1
 -1 3 -7 344.731 20.378 1
 1 3 7 314.395 22.64 1
 -1 3 -7 333.283 21.109 1
 1 3 7 338.794 31.938 3
 1 3 7 331.433 24.53 5
 -2 -3 -7 10.2533 18.3735 5
 2 -3 7 2.8477 11.337 1
 2 -3 7 26.0173 15.3437 5
 -2 -3 -7 10.8271 14.5456 1
 2 3 7 21.3174 15.6356 5
 2 3 7 8.288 15.7125 1
 2 3 7 30.9922 27.2064 3
 -2 3 -7 22.606 11.0441 1
 3 -3 7 79.8924 13.594 1
 -3 -3 -7 89.7306 17.1062 1
 -3 -3 -7 87.0292 19.9519 5
 3 3 7 125.491 29.494 3
 3 3 7 100.139 17.207 5
 3 3 7 100.281 18.016 1
 -4 -3 -7 565.863 30.76 5
 -4 -3 -7 511.711 27.319 1
 4 3 7 508.073 43.672 3
 4 3 7 513.557 26.331 5
 4 3 7 473.613 28.492 1
 -5 -3 -7 98.3771 16.8963 1
 -5 -3 -7 107.209 20.159 5
 -5 3 -7 114.706 14.851 1
 5 3 7 88.331 17.853 1
 5 3 7 117.549 30.204 3
 5 3 7 112.054 17.341 5
 -6 -3 -7 187.504 19.912 1
 -6 -3 -7 165.573 21.253 5
 6 3 7 150.017 19.473 1
 -6 3 -7 191.605 17.381 1
 6 3 7 183.943 33.718 3
 6 3 7 165.964 19.052 5
 -7 -3 -7 91.3643 20.1729 5
 -7 -3 -7 100.117 17.898 1
 7 3 7 111.773 18.331 5
 7 3 7 114.536 32.939 3
 7 3 7 117.317 18.892 1
 -7 3 -7 103.587 15.775 1
 -8 -3 -7 25.3881 16.1778 1
 -8 -3 -7 -28.882 17.871 5
 -8 3 -7 26.8512 14.2739 1
 8 3 7 -2.9874 28.7321 3
 8 3 7 6.7028 16.3243 5
 8 3 7 -24.761 15.256 1
 -9 -3 -7 396.419 26.829 5
 -9 -3 -7 393.231 27.687 1
 -9 3 -7 343.758 24.184 1
 9 3 7 370.441 26.948 1
 9 3 7 409.129 27.878 5
 -10 -3 -7 633.475 32.43 5
 -10 -3 -7 602.44 32.788 1
 -10 3 -7 582.794 29.066 1
 10 3 7 620.114 31.633 5
 -11 -3 -7 87.1806 21.2043 5
 -11 -3 -7 103.193 20.26 1
 11 3 7 130.317 21.344 5
 11 3 7 111.309 20.574 1
 -11 3 -7 100.454 18.276 1
 -12 -3 -7 -18.192 17.056 1
 -12 -3 -7 -7.5086 19.9458 5
 -12 3 -7 32.7214 17.6097 1
 12 3 7 -22.145 19.063 5
 10 -4 -7 32.4743 24.116 5
 -10 4 7 59.2677 21.5379 1
 10 4 -7 26.3338 18.6085 1
 9 -4 -7 257.778 27.95 5
 9 4 -7 332.542 26.754 1
 -9 4 7 341.815 28.233 1
 8 -4 -7 541.165 34.999 5
 -8 4 7 514.302 32.091 1
 8 4 -7 555.88 30.942 1
 7 -4 -7 148.386 24.178 5
 -7 4 7 197.885 23.112 1
 7 4 -7 220.022 22.286 1
 6 -4 -7 46.2791 21.2223 5
 6 4 -7 49.6494 16.8097 1
 -6 4 7 49.6423 15.4799 5
 5 -4 -7 159.029 23.97 5
 5 4 -7 168.106 19.796 1
 -5 4 7 138.221 17.52 5
 4 -4 -7 -10.329 20.392 5
 -4 4 7 10.7516 15.3119 5
 4 4 -7 -12.07 14.503 1
 3 -4 -7 290.993 24.871 1
 3 -4 -7 324.166 27.448 5
 -3 4 7 328.269 23.577 5
 3 4 -7 325.827 24.633 1
 -3 4 7 424.001 32.318 3
 2 -4 -7 280.789 24.446 1
 2 -4 -7 286.444 26.85 5
 -2 4 7 265.186 20.401 5
 2 4 -7 285.567 22.41 1
 -2 4 7 341.309 32.145 3
 1 -4 -7 316.601 27.22 5
 1 -4 -7 323.809 25.059 1
 -1 4 7 288.591 21.005 5
 -1 4 7 398.795 33.922 3
 1 4 -7 312.188 23.589 1
 -1 4 7 320.947 25.225 1
 0 -4 -7 228.462 22.596 1
 0 -4 -7 194.585 24.934 5
 0 4 7 210.123 19.624 5
 0 4 7 253.679 24.56 1
 0 4 7 243.386 33.535 3
 0 4 -7 259.269 20.562 1
 -1 -4 -7 229.248 22.597 1
 -1 -4 -7 233.729 26.157 5
 1 4 7 313.042 26.118 1
 -1 4 -7 277.486 20.717 1
 1 4 7 275.72 34.06 3
 1 4 7 243.798 20.207 5
 -2 -4 -7 22.183 20.8718 5
 -2 -4 -7 -0.2368 16.8882 1
 2 4 7 13.2558 28.4535 3
 2 4 7 12.9703 17.8923 1
 -2 4 -7 -23.661 14.329 1
 2 4 7 -15.272 15.664 5
 -3 -4 -7 206.632 25.15 5
 -3 -4 -7 192.033 22.009 1
 -3 4 -7 191.814 19.292 1
 3 4 7 187.714 19.78 5
 3 4 7 207.908 35.788 3
 3 4 7 236.934 23.845 1
 -4 -4 -7 407.77 29.72 5
 -4 -4 -7 426.193 28.822 1
 4 4 7 427.615 31.247 1
 4 4 7 485.121 42.823 3
 4 4 7 399.899 26.202 5
 -5 -4 -7 442.097 32.494 5
 -5 -4 -7 456.074 29.919 1
 5 4 7 490.589 44.553 3
 5 4 7 497.557 32.249 1
 5 4 7 404.514 26.46 5
 -6 -4 -7 252.824 26.931 5
 -6 -4 -7 265.592 25.336 1
 6 4 7 320.938 26.571 1
 6 4 7 312.639 39.963 3
 6 4 7 257.569 22.155 5
 -7 -4 -7 464.767 32.061 5
 -7 -4 -7 435.388 30.959 1
 7 4 7 412.479 28.1 5
 7 4 7 491.383 33.262 1
 -8 -4 -7 54.4402 20.4044 1
 -8 -4 -7 31.7857 23.3906 5
 8 4 7 71.0992 20.7825 1
 8 4 7 61.2091 19.2628 5
 -17 0 8 184.763 25.533 5
 -17 0 8 143.644 23.152 1
 17 0 -8 182.148 22.165 5
 17 0 -8 215.808 23.988 1
 -16 0 8 -10.704 20.062 5
 -16 0 8 15.56 15.5187 2
 16 0 -8 12.8952 16.0906 1
 -16 0 8 43.7472 18.1163 1
 16 0 -8 23.6368 16.969 5
 -15 0 8 512.885 32.89 5
 15 0 -8 524.21 28.977 5
 -15 0 8 500.543 30.194 1
 15 0 -8 606.325 30.776 1
 -15 0 8 509.899 27.467 2
 14 0 -8 1632.42 47.43 5
 -14 0 8 1739.57 46.32 2
 -14 0 8 1617.17 50.43 1
 14 0 -8 1682.78 49.98 1
 -14 0 8 1568.74 51 5
 -13 0 8 -0.3726 18.7681 5
 -13 0 8 2.8504 12.3376 2
 13 0 -8 13.1877 13.9714 1
 -13 0 8 -8.719 14.415 1
 13 0 -8 -22.088 14.028 5
 -12 0 8 284.844 18.659 2
 -12 0 8 247.814 21.116 1
 12 0 -8 216.402 19.285 5
 -12 0 8 259.612 23.715 5
 12 0 -8 264.414 20.924 1
 11 0 -8 1597.61 43.77 5
 -11 0 8 1592.17 47.26 5
 11 0 -8 1548.19 44.86 1
 -11 0 8 1574.24 41.96 2
 -11 0 8 1518.59 45.35 1
 -10 0 8 19.7551 17.6999 5
 10 0 -8 48.3173 13.3616 1
 -10 0 8 8.3095 11.2552 2
 10 0 -8 21.2312 13.1487 5
 -10 0 8 41.2451 14.0461 1
 10 0 -8 24.5374 13.6842 5
 9 0 -8 801.275 28.222 1
 -9 0 8 823.169 29.154 1
 9 0 -8 788.264 29.291 1
 9 0 -8 765.823 27.931 5
 9 0 -8 755.233 27.672 5
 -9 0 8 787.42 31.85 5
 -8 0 8 991.158 32.185 5
 -8 0 8 973.676 30.078 1
 8 0 -8 979.764 30.662 1
 8 0 -8 967.79 30.062 1
 8 0 -8 945.571 28.801 5
 8 0 -8 955.63 28.858 5
 7 0 -8 100.29 11.295 1
 7 0 -8 74.6572 10.2196 5
 -7 0 8 82.9327 12.9287 5
 -7 0 8 99.999 11.907 1
 -7 0 8 90.3096 11.5155 1
 7 0 -8 101.047 11.536 1
 7 0 -8 90.5138 10.6895 5
 -6 0 8 50.2814 9.1457 1
 6 0 -8 37.1306 8.0933 5
 -6 0 8 25.4643 10.5895 5
 6 0 -8 18.5864 8.8532 1
 6 0 -8 37.689 9.0765 1
 6 0 -8 28.6071 8.187 5
 -6 0 8 25.2014 9.1632 1
 5 0 -8 2859.66 60.97 5
 5 0 -8 2902.64 62.73 1
 -5 0 8 2933.6 62.86 5
 -5 0 8 2972.33 63.1 1
 -5 0 8 3009.13 63.26 1
 5 0 -8 3019.87 63.29 1
 4 0 -8 1573.93 33.71 5
 -4 0 8 1590.22 36.27 1
 -4 0 8 1578.78 35.94 5
 4 0 -8 1557.27 36.44 1
 4 0 -8 1583.87 35.88 1
 -4 0 8 1549.87 36.32 1
 4 0 -8 1502.25 33.49 5
 3 0 -8 1527.22 34.05 1
 -3 0 8 1564.47 34.51 1
 -3 0 8 1454.31 31.21 2
 -3 0 8 1590.45 33.5 5
 3 0 -8 1514.86 34.42 1
 -3 0 8 1515.78 34.41 1
 -3 0 8 1500.63 33.17 5
 -2 0 8 12.419 5.8987 1
 2 0 -8 10.3983 5.4582 1
 -2 0 8 13.3819 5.4958 1
 -2 0 8 12.5176 4.518 2
 2 0 -8 27.4944 4.5662 2
 -1 0 8 73.0744 5.5894 1
 1 0 -8 74.5668 5.8163 1
 1 0 -8 77.7368 5.4737 1
 -1 0 8 72.8806 5.38 1
 1 0 -8 66.1135 5.9665 2
 -1 0 8 70.9098 6.2085 2
 0 0 8 106.691 7.897 4
 0 0 -8 101.481 7.599 2
 0 0 8 125.14 7.315 1
 0 0 -8 117.453 6.832 1
 0 0 -8 105.819 7.47 1
 0 0 8 108.587 7.798 2
 1 0 8 4346.25 87 2
 1 0 8 4400.29 91.85 4
 -1 0 -8 4107.89 84.29 1
 1 0 8 4356.7 84.36 1
 1 0 8 4273.96 84.45 1
 -1 0 -8 4344.66 86.79 2
 1 0 8 4309.92 103.03 3
 -1 0 -8 4417.53 91.82 4
 -2 0 -8 366.686 12.849 1
 2 0 8 354.978 13.237 1
 2 0 8 338.254 24.217 3
 -2 0 -8 345.627 21.112 3
 2 0 8 379.316 13.305 1
 -2 0 -8 382.526 17.237 2
 -2 0 -8 343.535 12.863 1
 -2 0 -8 387.245 12.183 4
 3 0 8 -10.027 5.916 1
 -3 0 -8 2.08487 6.41686 1
 3 0 8 1.46073 6.45817 1
 -3 0 -8 8.94318 8.24052 2
 -3 0 -8 -4.222 3.759 1
 3 0 8 -0.1639 13.3347 3
 4 0 8 178.05 10.619 5
 4 0 8 171.842 12.148 1
 -4 0 -8 142.974 9.873 1
 -4 0 -8 168.556 12.384 2
 4 0 8 195.281 17.69 3
 4 0 8 140.332 9.509 1
 5 0 8 959.797 39.417 3
 -5 0 -8 941.968 26.423 1
 -5 0 -8 1004.6 26.43 1
 5 0 8 975.831 26.291 1
 -5 0 -8 960.936 29.721 2
 5 0 8 1032.01 25.58 5
 -6 0 -8 91.7681 12.8471 2
 6 0 8 91.6605 10.9746 1
 6 0 8 71.2644 18.6423 3
 -6 0 -8 57.9741 10.7442 1
 6 0 8 83.5625 10.1475 5
 -6 0 -8 85.9142 9.9833 1
 -7 0 -8 1133.26 35.58 2
 7 0 8 1176.63 48.06 3
 -7 0 -8 1120.21 32.18 1
 7 0 8 1169.07 32.78 1
 7 0 8 1177.03 31.93 5
 -7 0 -8 1111.66 33.18 1
 8 0 8 237.958 17.068 1
 -8 0 -8 233.071 16.051 1
 -8 0 -8 249.867 18.016 1
 8 0 8 287.638 21.586 5
 8 0 8 264.883 28.056 3
 -8 0 -8 241.011 18.802 2
 -9 0 -8 -10.886 13.679 2
 9 0 8 9.7797 13.8767 5
 9 0 8 9.4436 12.1452 1
 -9 0 -8 -4.8826 13.0753 1
 -9 0 -8 1.3374 11.4457 1
 -10 0 -8 347.203 25.669 2
 10 0 8 360.437 26.295 5
 10 0 8 358.024 23.538 1
 -10 0 -8 305.113 21.488 1
 -10 0 -8 361.443 23.309 1
 -11 0 -8 903.794 34.177 1
 -11 0 -8 939.339 36.809 2
 11 0 8 898.27 34.546 5
 11 0 8 930.311 34.112 1
 -12 0 -8 19.9536 15.5896 1
 12 0 8 -1.3841 16.0566 5
 -12 0 -8 3.2732 15.8881 2
 -13 0 -8 -3.4031 16.4062 2
 -13 0 -8 24.1779 16.4257 1
 -14 0 -8 52.271 19.1415 2
 -14 0 -8 52.0139 18.3653 1
 -15 0 -8 65.4181 20.2379 2
 -15 0 -8 96.458 20.9859 1
 -17 -1 8 401.454 31.542 5
 -17 -1 8 378.408 30.033 1
 17 -1 -8 330.795 27.316 5
 -17 -1 8 395.207 28.985 2
 17 1 -8 362.157 27.223 5
 -17 1 8 411.93 32.764 4
 -17 1 8 351.485 29.539 1
 -17 1 8 327.898 27.645 5
 17 1 -8 391.874 29.397 1
 -16 -1 8 204.356 24.12 1
 -16 -1 8 199.94 22.849 2
 -16 -1 8 219.63 26.892 5
 16 -1 -8 165.431 22.448 5
 -16 1 8 215.356 24.206 5
 16 1 -8 187.357 20.456 5
 16 1 -8 219.785 23.078 1
 -16 1 8 195.242 23.839 1
 -16 1 8 183.618 25.336 4
 15 -1 -8 53.7099 18.153 5
 -15 -1 8 8.9109 21.2328 5
 15 -1 -8 42.2301 16.7203 1
 -15 -1 8 35.8834 17.3456 1
 -15 1 8 44.7035 19.4698 4
 -15 1 8 23.8498 17.7326 1
 15 1 -8 18.8811 16.0644 1
 -15 1 8 48.9909 20.8311 5
 15 1 -8 44.9425 16.09 5
 14 -1 -8 253.23 22.424 5
 -14 -1 8 276.72 26.074 5
 -14 -1 8 256.351 23.455 1
 14 -1 -8 235.522 21.958 1
 14 1 -8 246.366 20.037 5
 -14 1 8 246.932 24.777 4
 -14 1 8 254.237 24.438 5
 -14 1 8 229.953 23.14 1
 -14 1 8 234.635 16.927 2
 14 1 -8 295.017 23.352 1
 -13 -1 8 364.361 25.97 1
 13 -1 -8 299.563 22.915 5
 13 -1 -8 297.494 23.01 1
 -13 -1 8 325.424 26.711 5
 -13 1 8 322.501 24.685 5
 13 1 -8 349.138 22.985 5
 -13 1 8 349.646 25.979 1
 -13 1 8 320.984 26.539 4
 -13 1 8 386.304 22.213 2
 13 1 -8 386.064 25.084 1
 12 -1 -8 529.688 27.795 1
 12 -1 -8 508.326 28.178 5
 -12 -1 8 496.392 27.562 1
 -12 -1 8 509.264 32.18 5
 -12 1 8 505.133 23.862 2
 -12 1 8 523.844 28.808 1
 12 1 -8 506.36 24.857 5
 12 1 -8 471.079 26.635 1
 -12 1 8 492.154 30.088 4
 -12 1 8 574.741 31.083 5
 11 -1 -8 28.131 14.0553 1
 -11 -1 8 -0.6158 19.7386 5
 -11 -1 8 25.8465 14.8955 1
 11 -1 -8 8.5699 15.3748 5
 -11 1 8 22.2426 10.3221 2
 -11 1 8 23.7261 15.3135 1
 -11 1 8 43.0198 19.4205 5
 -11 1 8 34.4655 16.3596 4
 11 1 -8 55.2865 14.9762 1
 11 1 -8 42.9625 13.767 5
 10 -1 -8 136.34 16.408 1
 -10 -1 8 159.762 17.88 1
 10 -1 -8 131.528 17.271 5
 -10 -1 8 166.548 21.219 5
 10 1 -8 142.246 15.115 5
 -10 1 8 157.322 19.82 4
 -10 1 8 117.506 19.723 5
 -10 1 8 113.323 15.816 5
 -10 1 8 152.087 11.8 2
 10 1 -8 138.511 16.608 1
 10 1 -8 156.042 14.786 5
 -10 1 8 138.034 17.489 1
 -9 -1 8 643.472 27.548 1
 9 -1 -8 570.924 27.682 5
 9 -1 -8 635.034 26.871 1
 -9 -1 8 612.489 30.745 5
 9 1 -8 683.505 25.194 5
 -9 1 8 608.168 30.135 4
 9 1 -8 664.333 28.559 1
 9 1 -8 589.664 25.717 1
 -9 1 8 607.912 27.477 1
 -9 1 8 637.32 21.658 2
 9 1 -8 606.401 24.432 5
 -9 1 8 635.318 30.722 5
 -8 -1 8 956.783 31.818 1
 8 -1 -8 1024.19 33.01 5
 8 -1 -8 975.047 31.867 1
 -8 -1 8 987.234 34.189 5
 -8 1 8 986.357 25.853 2
 -8 1 8 1049.85 34.83 5
 8 1 -8 1040.87 32.98 1
 8 1 -8 983.749 31.434 1
 -8 1 8 1010.69 34.59 4
 -8 1 8 1036.33 33.01 1
 -7 -1 8 376.908 22.991 5
 7 -1 -8 373.423 21.611 5
 7 -1 -8 345.614 19.945 5
 7 -1 -8 378.545 21.23 1
 7 -1 -8 351.133 19.452 1
 -7 -1 8 357.796 19.643 1
 -7 1 8 397.993 20.98 1
 -7 1 8 337.414 20.653 4
 -7 1 8 351.495 14.351 2
 -7 1 8 364.963 23.251 5
 7 1 -8 360.593 17.283 5
 7 1 -8 350.048 19.109 1
 7 1 -8 406.588 20.697 1
 -7 1 8 360.212 20.28 1
 6 -1 -8 619.217 23.392 5
 -6 -1 8 665.634 24.035 5
 6 -1 -8 648.575 22.297 5
 6 -1 -8 591.696 22.656 1
 -6 -1 8 598.241 22.288 1
 6 -1 -8 620.218 23.139 1
 -6 1 8 609.516 23.402 1
 -6 1 8 648.694 24.154 5
 6 1 -8 597.871 21.765 1
 6 1 -8 606.601 17.718 5
 6 1 -8 637.929 22.859 1
 -6 1 8 648.012 24.619 5
 -6 1 8 600.963 22.265 1
 -6 1 8 663.16 25.383 4
 6 1 -8 654.425 18.812 5
 -5 -1 8 784.833 24.228 5
 5 -1 -8 791.254 24.604 1
 5 -1 -8 802.644 25.18 1
 5 -1 -8 809.451 23.983 5
 5 -1 -8 762.728 18.308 2
 5 -1 -8 771.489 24.427 5
 -5 -1 8 776.014 23.939 1
 -5 1 8 789.243 25.432 1
 -5 1 8 804.75 24.324 1
 -5 1 8 790.218 25.889 5
 5 1 -8 733.28 23.205 1
 -5 1 8 756.108 27.049 4
 5 1 -8 788.356 24.088 1
 -5 1 8 825.03 26.101 5
 4 -1 -8 11.4827 3.7513 2
 4 -1 -8 14.6635 8.1173 1
 4 -1 -8 8.86573 7.67769 5
 4 -1 -8 7.06366 7.78844 1
 -4 -1 8 7.56714 6.81472 1
 -4 -1 8 17.816 7.7249 1
 4 -1 -8 -4.4921 8.554 5
 -4 -1 8 1.31727 7.36393 5
 -4 1 8 12.6408 9.3479 4
 -4 1 8 0.91296 8.01613 5
 4 1 -8 -1.3895 6.8595 1
 -4 1 8 5.96158 7.17764 1
 -4 1 8 8.60987 8.5838 1
 -4 1 8 20.4252 9.688 5
 4 1 -8 12.6996 7.0104 1
 3 -1 -8 396.054 16.646 5
 3 -1 -8 394.186 19.242 4
 3 -1 -8 394.376 16.503 1
 3 -1 -8 401.667 15.756 5
 -3 -1 8 370.489 14.744 1
 3 -1 -8 390.306 15.686 1
 -3 -1 8 396.336 12.937 5
 -3 -1 8 382.509 15.243 1
 -3 1 8 387.786 18.143 5
 3 1 -8 364.19 14.193 1
 -3 1 8 382.78 17.591 5
 -3 1 8 351.847 20.146 4
 -3 1 8 398.942 16.966 1
 -3 1 8 384.632 16.397 1
 2 -1 -8 2732.36 56.09 5
 2 -1 -8 2759.45 57.23 1
 -2 -1 8 2557.4 54.77 1
 2 -1 -8 2760.09 56.72 5
 -2 -1 8 2654.44 54.79 1
 2 -1 -8 2644.6 62.78 4
 2 -1 -8 2644.15 57.19 1
 -2 1 8 2629.2 56.97 1
 2 1 -8 2574.58 54.47 1
 -2 1 8 2715.94 57.07 5
 -2 1 8 2773.24 57.67 5
 2 1 -8 2626.09 54.51 1
 -2 1 8 2610.67 63.52 4
 -2 1 8 2706.2 57.45 1
 1 -1 -8 913.428 27.481 4
 -1 -1 8 938.835 21.633 1
 1 -1 -8 930.295 24.608 1
 1 -1 -8 907.983 23.4 5
 1 -1 -8 954.958 24.288 5
 -1 -1 8 886.127 21.447 1
 1 -1 -8 938.528 25.17 1
 -1 1 8 942.611 25.731 5
 -1 1 8 918.695 24.858 1
 1 1 -8 865.767 21.142 1
 1 1 -8 922.681 20.945 1
 -1 1 8 942.761 28.235 4
 -1 1 8 929.758 24.873 5
 -1 1 8 938.856 25.276 1
 -1 1 8 900.54 33.164 3
 0 -1 -8 23.492 8.0384 5
 0 -1 8 27.8022 4.7113 1
 0 -1 8 24.8263 4.6091 1
 0 -1 -8 25.7113 7.6198 1
 0 -1 -8 22.1865 7.5624 1
 0 -1 -8 21.7506 9.0814 4
 0 1 -8 19.8598 4.5231 1
 0 1 8 25.1193 7.2516 1
 0 1 8 27.0477 13.241 3
 0 1 -8 27.1221 4.141 1
 0 1 8 9.4984 8.17783 5
 -1 -1 -8 61.4794 9.013 4
 -1 -1 -8 65.6001 8.337 1
 -1 -1 -8 58.6224 8.1292 5
 1 -1 8 56.6938 4.776 1
 -1 -1 -8 50.9236 5.762 5
 1 -1 8 54.2742 4.8502 1
 1 1 8 49.0412 8.5225 5
 1 1 8 60.2795 14.7929 3
 -1 1 -8 68.1086 4.6549 1
 1 1 8 65.901 8.0501 1
 1 1 8 70.801 9.0346 1
 -1 1 -8 54.3208 8.9004 2
 2 -1 8 168.415 8.829 1
 2 -1 8 172.286 9.939 3
 -2 -1 -8 159.014 12.094 1
 -2 -1 -8 189.324 12.092 5
 -2 -1 -8 162.019 10.804 5
 2 -1 8 179.53 8.398 1
 2 1 8 170.789 11.153 1
 -2 1 -8 152.312 8.514 1
 2 1 8 169.345 10.489 1
 2 1 8 153.907 10.418 5
 -2 1 -8 161.796 11.712 2
 -2 1 -8 137.908 8.259 1
 2 1 8 151.735 17.634 3
 -3 -1 -8 310.027 14.275 5
 -3 -1 -8 299.76 15.524 1
 -3 -1 -8 309.77 13.274 5
 3 -1 8 271.212 12.064 1
 3 -1 8 298.68 11.566 1
 -3 -1 -8 304.217 16.292 1
 3 -1 8 249.193 16.057 3
 3 1 8 304.809 15.699 1
 -3 1 -8 292.933 11.45 1
 3 1 8 294.939 16.429 1
 -3 1 -8 263.658 17.73 2
 3 1 8 256.88 15.515 5
 -3 1 -8 270.773 11.788 1
 3 1 8 322.233 28.51 3
 4 -1 8 1218.98 28.53 1
 -4 -1 -8 1179.16 31.94 1
 -4 -1 -8 1173.91 32.03 1
 -4 -1 -8 1265.72 28.82 5
 -4 -1 -8 1227.65 29.46 5
 4 -1 8 1170.43 35.1 3
 -4 1 -8 1231.45 28.95 1
 4 1 8 1216.62 31.46 5
 4 1 8 1183.84 32.15 1
 -4 1 -8 1224.8 33.67 2
 4 1 8 1230.87 44.5 3
 -4 1 -8 1157.34 28.22 1
 -5 -1 -8 481.531 17.145 5
 -5 -1 -8 467.969 20.526 1
 5 -1 8 459.643 24.612 3
 5 -1 8 493.443 17.728 1
 -5 -1 -8 501.957 21.537 1
 -5 -1 -8 523.171 18.304 5
 -5 1 -8 484.714 17.222 1
 -5 1 -8 468.061 21.023 3
 5 1 8 485.823 20.588 5
 -5 1 -8 461.159 22.915 2
 5 1 8 488.957 21.023 1
 5 1 8 507.588 36.184 3
 -5 1 -8 507.406 18.282 1
 6 -1 8 13.3098 8.7896 5
 6 -1 8 11.3789 9.1181 1
 -6 -1 -8 21.7228 10.1947 5
 -6 -1 -8 5.3511 10.7146 1
 -6 -1 -8 0.949 10.0199 1
 -6 -1 -8 6.66299 8.66188 5
 6 1 8 15.6792 10.9292 1
 -6 1 -8 -3.0234 9.3336 1
 6 1 8 19.9526 11.4071 5
 6 1 8 -10.639 21.237 3
 -6 1 -8 6.6037 10.9096 3
 -6 1 -8 5.0319 11.2397 2
 -6 1 -8 1.60467 1.60814 1
 -6 1 -8 13.2487 5.7753 4
 -7 -1 -8 133.46 11.542 5
 -7 -1 -8 123.567 15.016 1
 7 -1 8 118.684 12.43 5
 7 -1 8 125.586 12.909 1
 -7 -1 -8 133.228 14.579 1
 -7 -1 -8 156.131 13.162 5
 -7 1 -8 120.505 13.724 1
 7 1 8 127.698 26.411 3
 -7 1 -8 138.18 9.238 4
 -7 1 -8 109.414 11.729 1
 7 1 8 137.792 15.331 5
 -7 1 -8 125.655 15.825 2
 7 1 8 140.126 15.316 1
 -8 -1 -8 224.762 13.638 5
 -8 -1 -8 240.228 17.997 5
 -8 -1 -8 218.779 18.271 1
 8 -1 8 203.94 15.497 5
 8 -1 8 238.885 16.477 1
 -8 -1 -8 246.851 18.105 1
 8 1 8 243.356 18.746 1
 -8 1 -8 227.211 19.478 2
 8 1 8 217.416 31.149 3
 -8 1 -8 207.529 13.468 4
 -8 1 -8 210.511 16.742 1
 8 1 8 249.843 18.866 5
 -8 1 -8 206.243 15.014 1
 -9 -1 -8 3.325 13.8091 1
 9 -1 8 6.0697 13.3517 5
 9 -1 8 4.915 11.868 1
 -9 -1 -8 3.321 11.9849 5
 -9 -1 -8 -10.389 10.409 5
 -9 -1 -8 -6.456 12.6535 1
 -9 1 -8 -23.874 12.319 1
 -9 1 -8 -6.1459 11.0242 1
 9 1 8 23.2094 14.9722 5
 -9 1 -8 10.1015 8.9266 4
 9 1 8 -1.7954 13.3233 1
 9 1 8 -1.4991 26.498 3
 -9 1 -8 -7.9804 14.4215 2
 10 -1 8 499.782 24.971 1
 -10 -1 -8 543.479 27.01 1
 -10 -1 -8 535.058 21.777 5
 -10 -1 -8 545.586 21.196 5
 -10 1 -8 560.849 21.247 4
 10 1 8 499.421 28.785 5
 -10 1 -8 461.665 25.602 1
 10 1 8 546.072 27.737 1
 -10 1 -8 487.11 28.255 2
 -11 -1 -8 25.1653 10.5702 5
 -11 -1 -8 16.6572 16.5891 2
 -11 -1 -8 10.1463 15.1274 1
 -11 1 -8 37.9313 10.6446 4
 -11 1 -8 40.1844 16.2724 2
 -11 1 -8 9.4816 14.3218 1
 11 1 8 44.4502 14.695 1
 11 1 8 17.3856 15.6012 5
 -12 -1 -8 18.8718 16.2227 1
 -12 -1 -8 24.2467 17.2973 2
 -12 1 -8 17.163 15.5324 1
 -12 1 -8 39.3167 16.4325 2
 12 1 8 46.5354 17.1616 5
 -13 -1 -8 285.982 24.368 1
 -13 -1 -8 279.223 25.17 2
 -13 1 -8 235.852 22.244 1
 13 1 8 308.188 24.152 5
 -13 1 -8 246.779 23.346 2
 -14 -1 -8 249.389 25.161 2
 -14 -1 -8 235.393 24.452 1
 -14 1 -8 268.733 25.267 2
 14 1 8 244.098 24.007 5
 -14 1 -8 221.081 22.757 1
 -15 -1 -8 74.4086 20.6296 1
 -15 -1 -8 64.4458 21.4999 2
 -15 1 -8 34.3031 19.9663 2
 15 1 8 21.0693 19.4513 5
 -15 1 -8 35.4445 18.8326 1
 -15 -2 8 -10.545 21.634 5
 15 -2 -8 -0.248 19.0283 5
 15 2 -8 1.7592 14.6071 5
 -15 2 8 -15.388 18.794 4
 -15 2 8 8.8382 18.6638 1
 15 2 -8 19.9099 16.8445 1
 -15 2 8 11.0325 18.9575 5
 -14 -2 8 145.096 24.498 5
 14 -2 -8 102.597 20.365 5
 -14 2 8 115.519 20.874 1
 14 2 -8 110.491 16.356 5
 14 2 -8 99.2836 18.8361 1
 -14 2 8 86.7081 21.2947 4
 -14 2 8 85.187 20.0505 5
 -13 -2 8 53.2425 17.378 1
 13 -2 -8 42.8599 18.7145 5
 13 -2 -8 50.3287 17.153 1
 -13 -2 8 69.8237 22.4348 5
 -13 2 8 50.4981 19.7202 4
 -13 2 8 51.9361 18.7365 1
 13 2 -8 62.9415 16.932 1
 13 2 -8 53.6992 14.2175 5
 -13 2 8 56.0057 18.752 5
 12 -2 -8 46.2482 18.091 5
 12 -2 -8 65.0683 16.6958 1
 -12 -2 8 94.4955 17.7418 1
 -12 -2 8 76.1948 22.516 5
 12 2 -8 75.4673 13.9438 5
 -12 2 8 60.7673 18.416 1
 -12 2 8 63.982 18.7494 5
 12 2 -8 77.1016 16.8789 1
 -12 2 8 72.9852 20.3027 4
 11 -2 -8 137.864 18.517 1
 11 -2 -8 123.582 19.503 5
 -11 -2 8 166.305 23.024 5
 -11 -2 8 145.5 18.627 1
 11 2 -8 164.276 18.518 1
 11 2 -8 168.734 14.805 5
 -11 2 8 149.394 21.664 4
 -11 2 8 146.987 20.19 5
 -11 2 8 152.981 19.692 1
 -10 -2 8 -2.5726 13.7326 1
 10 -2 -8 13.9396 14.0376 1
 -10 -2 8 -14.566 18.787 5
 10 -2 -8 21.5322 16.4883 5
 -10 2 8 -15.486 17.038 5
 -10 2 8 14.2036 15.3914 1
 10 2 -8 16.6666 11.2546 5
 -10 2 8 9.677 17.5496 4
 10 2 -8 26.5543 14.0693 1
 -9 -2 8 14.1871 18.9072 5
 9 -2 -8 10.4559 16.5682 5
 9 -2 -8 42.3279 15.1013 1
 -9 -2 8 25.2716 14.6697 1
 -9 2 8 0.527 15.3354 1
 -9 2 8 36.3148 18.1036 4
 -9 2 8 22.7062 18.0392 5
 9 2 -8 16.5719 11.0539 5
 9 2 -8 43.9029 12.335 5
 9 2 -8 13.2544 13.6578 1
 9 2 -8 35.3937 14.35 1
 -8 -2 8 7.8758 13.22 1
 8 -2 -8 8.5933 13.3948 1
 8 -2 -8 19.4953 16.8917 5
 -8 -2 8 42.765 18.252 5
 8 2 -8 18.9006 12.9678 1
 -8 2 8 9.7557 13.8443 5
 8 2 -8 13.5171 9.8288 5
 -8 2 8 59.9775 17.73 5
 -8 2 8 12.3755 14.574 1
 8 2 -8 18.4225 10.7834 5
 -8 2 8 24.2756 15.9374 4
 8 2 -8 13.0618 12.9112 1
 7 -2 -8 106.091 15.199 1
 7 -2 -8 111.61 17.448 5
 -7 -2 8 129.089 19.27 5
 -7 -2 8 105.189 15.064 1
 -7 2 8 132.442 18.555 5
 7 2 -8 141.158 15.261 1
 -7 2 8 79.3413 17.0521 4
 -7 2 8 80.1092 15.1362 5
 -7 2 8 125.576 16.618 1
 7 2 -8 105.061 14.615 1
 -6 -2 8 100.935 17.136 5
 6 -2 -8 79.3612 16.4318 5
 -6 -2 8 76.2687 13.8421 1
 6 -2 -8 107.546 14.809 1
 -6 2 8 108.735 17.509 5
 6 2 -8 110.293 13.732 1
 -6 2 8 104.207 17.236 4
 -6 2 8 75.7968 14.6873 5
 6 2 -8 91.801 13.282 1
 -6 2 8 86.4095 15.1093 1
 5 -2 -8 947.605 31.889 5
 5 -2 -8 952.068 30.641 1
 -5 -2 8 895.782 29.582 1
 -5 -2 8 1000.08 32.35 5
 -5 2 8 904.903 33.737 4
 -5 2 8 890.645 29.522 1
 5 2 -8 927.43 28.999 1
 5 2 -8 913.554 28.908 1
 -5 2 8 911.658 31.865 5
 -5 2 8 896.034 31.302 1
 -5 2 8 919.964 32.033 5
 -4 -2 8 267.601 16.946 5
 4 -2 -8 255.355 18.298 1
 4 -2 -8 259.738 17.844 5
 -4 -2 8 246.332 17.985 1
 -4 2 8 237.789 16.079 1
 -4 2 8 247.34 16.9 5
 -4 2 8 250.801 17.977 5
 -4 2 8 241.329 17.401 1
 -4 2 8 280.47 20.873 3
 4 2 -8 254.753 17.226 1
 4 2 -8 262.98 17.139 1
 3 -2 -8 129.547 13.292 1
 3 -2 -8 174.73 15.351 5
 -3 -2 8 154.86 12.708 1
 -3 -2 8 134.571 13.172 5
 -3 2 8 130.436 12.644 1
 3 2 -8 141.418 11.366 1
 -3 2 8 127.169 14.022 5
 -3 2 8 136.684 14.025 1
 -3 2 8 125.55 15.123 5
 3 2 -8 154.694 11.933 1
 -3 2 8 152.462 18.568 3
 2 -2 -8 42.1647 13.0965 5
 -2 -2 8 73.4799 9.8461 1
 2 -2 -8 43.5903 10.7325 1
 2 -2 -8 48.4881 11.2122 5
 -2 -2 8 61.8684 10.4193 5
 2 -2 -8 59.1225 10.8864 1
 2 2 -8 54.45 9.367 1
 -2 2 8 64.4809 16.4983 3
 -2 2 8 68.7166 13.4269 5
 2 2 -8 38.6246 7.6649 1
 -2 2 8 63.593 12.8851 5
 -2 2 8 41.725 11.3653 1
 -2 2 8 43.2477 9.9727 1
 1 -2 -8 1.39375 9.26604 1
 -1 -2 8 -3.0509 7.8687 1
 1 -2 -8 -3.77 11.6248 5
 1 -2 -8 14.9321 9.7982 1
 -1 -2 8 0.4235 8.44489 5
 1 -2 -8 -3.324 9.9615 5
 -1 2 8 2.3202 11.4226 5
 -1 2 8 -9.659 15.2675 3
 -1 2 8 -3.8894 8.4757 1
 1 2 -8 -1.0982 2.9609 1
 1 2 -8 -2.431 7.8257 1
 0 -2 -8 16.842 12.2711 5
 0 -2 -8 26.0879 10.7404 5
 0 -2 8 15.6853 12.4139 3
 0 -2 -8 26.4709 10.3783 1
 0 -2 8 15.0124 8.2558 1
 0 -2 -8 32.8775 10.2381 1
 0 2 -8 28.1911 8.3894 1
 0 2 8 11.3571 17.1027 3
 0 2 8 26.0788 9.4069 1
 0 2 8 39.628 11.8449 5
 0 2 -8 32.914 7.535 1
 -1 -2 -8 418.883 20.498 1
 -1 -2 -8 410.333 21.111 1
 -1 -2 -8 425.284 22.116 5
 1 -2 8 422.634 16.969 1
 1 2 8 400.824 20.309 5
 -1 2 -8 455.29 16.412 1
 1 2 8 384.261 33.391 3
 1 2 8 422.646 21.636 1
 -2 -2 -8 75.5827 12.6287 1
 -2 -2 -8 96.4355 12.5529 5
 2 -2 8 76.378 9.1744 1
 -2 -2 -8 87.7992 14.1878 5
 2 2 8 80.8817 21.1645 3
 -2 2 -8 69.4597 8.837 1
 2 2 8 88.7271 13.2954 1
 2 2 8 83.1377 13.2906 5
 -3 -2 -8 237.732 17.246 5
 3 -2 8 222.733 14.83 1
 -3 -2 -8 217.795 16.563 1
 -3 -2 -8 197.887 14.963 5
 3 -2 8 225.125 13.838 4
 -3 2 -8 211.85 15.251 1
 3 2 8 253.492 17.644 1
 3 2 8 232.308 16.528 5
 -3 2 -8 234.42 13.926 1
 3 2 8 209.686 26.725 3
 -4 -2 -8 24.1626 12.5493 1
 -4 -2 -8 19.4607 14.3622 5
 4 -2 8 22.4833 10.1702 5
 4 -2 8 -0.8957 9.2325 4
 4 -2 8 17.9547 9.2515 1
 -4 -2 -8 18.3031 12.2148 5
 -4 2 -8 6.2041 12.6832 2
 4 2 8 32.5649 24.0163 3
 -4 2 -8 19.3852 9.8115 1
 -4 2 -8 4.79446 8.75578 1
 4 2 8 29.5063 13.3224 1
 4 2 8 25.4791 13.8335 5
 5 -2 8 9.10836 9.28931 4
 5 -2 8 11.9009 11.3153 5
 5 -2 8 19.8155 9.787 1
 -5 -2 -8 13.2269 12.9874 1
 -5 -2 -8 25.8855 14.8 5
 -5 -2 -8 -4.6701 11.9664 5
 -5 2 -8 19.1671 10.4991 1
 5 2 8 42.0454 14.2037 1
 -5 2 -8 4.5197 13.6184 2
 5 2 8 23.6551 25.1235 3
 5 2 8 5.2723 13.8148 5
 -5 2 -8 20.2261 9.5959 1
 -6 -2 -8 72.6665 14.9958 1
 -6 -2 -8 92.9503 16.3659 5
 6 -2 8 53.7765 11.1608 1
 -6 -2 -8 58.7265 13.7374 5
 6 -2 8 70.0641 12.8129 5
 -6 2 -8 68.7254 12.7648 1
 -6 2 -8 62.5173 8.123 1
 6 2 8 75.6006 15.7844 5
 -6 2 -8 62.5093 15.1446 2
 6 2 8 79.4528 27.935 3
 6 2 8 69.5875 15.5189 1
 -7 -2 -8 450.417 25.937 5
 7 -2 8 439.314 24.274 5
 -7 -2 -8 524.389 26.235 1
 7 -2 8 461.174 22.117 1
 -7 2 -8 433.29 29.77 2
 7 2 8 539.093 40.306 3
 7 2 8 464.084 27.132 1
 -7 2 -8 473.393 23.048 1
 -8 -2 -8 366.322 24.702 1
 -8 -2 -8 382.098 24.578 5
 -8 2 -8 366.999 22.291 1
 8 2 8 368.101 25.828 1
 -8 2 -8 390.87 27.012 2
 8 2 8 435.029 39.447 3
 -9 -2 -8 254.471 19.732 5
 -9 -2 -8 254.058 21.629 1
 9 2 8 205.221 19.84 5
 9 2 8 221.112 20.644 1
 -9 2 -8 224.341 21.013 2
 9 2 8 223.307 34.217 3
 -9 2 -8 214.067 18.403 1
 -10 -2 -8 107.764 17.115 5
 -10 -2 -8 124.487 18.814 1
 -10 2 -8 94.8716 16.3372 1
 10 2 8 79.4496 30.8363 3
 10 2 8 114.318 18.285 5
 -10 2 -8 96.3524 18.1984 2
 10 2 8 94.2384 17.7283 1
 -11 -2 -8 211.539 21.406 1
 -11 -2 -8 233.067 20.338 5
 11 2 8 210.51 21.664 1
 -11 2 -8 202.817 19.725 1
 11 2 8 218.684 21.701 5
 -11 2 -8 255.105 23.073 2
 -12 -2 -8 20.1818 16.2387 5
 -12 -2 -8 0.9694 16.1254 1
 -12 2 -8 -3.032 16.9197 2
 -12 2 -8 7.4895 15.5824 1
 12 2 8 23.5219 17.6333 5
 -13 -2 -8 47.3801 17.0889 5
 -13 -2 -8 42.788 18.7516 1
 -13 2 -8 35.8846 18.8118 2
 13 2 8 26.7798 18.4862 5
 -13 2 -8 46.7006 17.4507 1
 -14 -2 -8 76.532 20.5181 1
 -14 -2 -8 71.5548 17.5947 5
 14 2 8 49.4998 21.2637 5
 -14 2 -8 76.2026 19.4712 1
 -14 2 -8 30.7645 20.1466 2
 13 -3 -8 18.0128 20.74 5
 -13 -3 8 70.7017 24.8465 5
 -13 3 8 -19.808 20.14 4
 -13 3 8 43.143 20.3582 1
 13 3 -8 50.87 12.929 5
 13 3 -8 53.3523 17.7632 1
 -13 3 8 22.0742 16.7764 5
 -12 -3 8 -26.329 22.103 5
 12 -3 -8 15.4936 19.7828 5
 12 3 -8 -11.761 15.21 1
 -12 3 8 -9.2505 19.7803 4
 -12 3 8 30.2474 18.7149 1
 -12 3 8 8.2504 16.5987 5
 -11 -3 8 -28.564 21.553 5
 11 -3 -8 31.7976 19.5825 5
 11 3 -8 12.2864 15.515 1
 -11 3 8 10.1857 16.6548 5
 -11 3 8 28.9286 17.9972 1
 -10 -3 8 49.8752 22.3341 5
 10 -3 -8 44.0262 19.6563 5
 10 -3 -8 45.6047 17.3285 1
 10 3 -8 61.8212 16.4922 1
 -10 3 8 43.2867 17.5552 1
 -10 3 8 45.7489 17.5042 5
 9 -3 -8 21.746 16.0184 1
 -9 -3 8 39.5521 20.9284 5
 9 -3 -8 29.9074 19.1505 5
 -9 3 8 25.8271 17.0597 1
 9 3 -8 27.6157 15.1205 1
 -9 3 8 38.4718 17.3216 5
 -8 -3 8 3.209 19.1652 5
 8 -3 -8 -0.7251 14.6344 1
 8 -3 -8 8.4503 18.4249 5
 -8 3 8 25.7277 16.0623 1
 -8 3 8 -2.9537 16.2748 5
 8 3 -8 -0.4774 13.4996 1
 -8 3 8 19.3526 17.719 3
 -7 -3 8 282.806 24.384 5
 7 -3 -8 228.292 22.111 5
 -7 -3 8 246.189 20.611 1
 7 -3 -8 240.942 21.126 1
 -7 3 8 212.233 21.348 1
 -7 3 8 316.526 24.498 3
 7 3 -8 284.015 20.822 1
 -7 3 8 209.453 20.577 5
 6 -3 -8 108.497 16.921 1
 -6 -3 8 87.7261 19.8853 5
 6 -3 -8 81.6101 18.9178 5
 -6 -3 8 82.9304 15.9544 1
 6 3 -8 114.333 15.993 1
 -6 3 8 96.3207 17.5318 1
 -6 3 8 120.342 21.147 3
 -6 3 8 96.5847 18.089 5
 5 -3 -8 41.6118 18.3185 5
 5 -3 -8 38.9243 15.5411 1
 -5 -3 8 32.7635 14.4043 1
 -5 -3 8 53.8543 18.5579 5
 -5 3 8 39.036 15.8873 1
 5 3 -8 39.3992 14.0104 1
 -5 3 8 59.5444 17.5879 5
 -5 3 8 59.3698 20.5301 3
 4 -3 -8 64.0892 15.897 1
 -4 -3 8 18.7755 17.9873 5
 -4 -3 8 42.4798 14.2236 1
 4 -3 -8 62.2951 18.9765 5
 4 3 -8 50.0118 13.9021 1
 -4 3 8 72.3977 17.7582 5
 -4 3 8 77.8707 21.6464 3
 -4 3 8 57.7443 16.5647 1
 -3 -3 8 139.116 16.236 1
 3 -3 -8 117.096 19.768 5
 -3 -3 8 142.561 19.458 5
 3 -3 -8 112.541 16.976 1
 -3 3 8 120.99 18.662 5
 -3 3 8 191.277 25.116 3
 3 3 -8 163.439 16.362 1
 3 3 -8 132.514 14.631 1
 2 -3 -8 28.8862 18.1986 5
 -2 -3 8 53.4522 17.0237 5
 2 -3 -8 62.2521 15.6884 1
 -2 -3 8 42.7756 13.3769 1
 2 3 -8 58.9021 13.8224 1
 2 3 -8 41.5657 11.9396 1
 -2 3 8 54.3208 17.0461 5
 -2 3 8 65.6043 23.2778 3
 -1 -3 8 212.159 19.295 5
 1 -3 -8 212.674 22.051 5
 -1 -3 8 223.779 17.491 1
 1 -3 -8 253.208 19.89 1
 1 3 -8 231.798 17.304 1
 -1 3 8 259.486 28.243 3
 1 3 -8 239.734 15.965 1
 -1 3 8 199.877 19.599 5
 0 -3 8 364.007 25.828 5
 0 -3 -8 416.374 25.114 1
 0 -3 -8 386.763 27.988 5
 0 -3 8 391.816 22.219 1
 0 3 8 346.195 23.404 1
 0 3 -8 387.965 21.014 1
 0 3 8 328.296 24.933 5
 0 3 -8 364.94 21.683 1
 0 3 8 400.949 32.877 3
 1 -3 8 68.8333 13.0246 1
 -1 -3 -8 27.7007 18.3122 5
 1 -3 8 41.0608 15.517 5
 -1 -3 -8 76.5581 16.1966 1
 -1 3 -8 64.396 13.2749 1
 1 3 8 31.7279 16.5194 1
 1 3 8 71.4041 17.2459 5
 -1 3 -8 61.4204 11.4448 1
 1 3 8 66.1906 26.9607 3
 -2 -3 -8 81.2854 16.3268 1
 2 -3 8 39.3319 12.2884 1
 -2 -3 -8 64.7311 18.922 5
 2 3 8 78.1941 28.1631 3
 2 3 8 64.7104 17.2942 1
 2 3 8 73.649 17.289 5
 -3 -3 -8 35.0027 15.669 1
 -3 -3 -8 36.0227 18.3492 5
 3 3 8 36.8813 27.832 3
 3 3 8 21.4359 16.2109 1
 3 3 8 20.6903 16.2053 5
 -4 -3 -8 48.0098 18.6348 5
 -4 -3 -8 52.9997 16.0534 1
 4 3 8 75.8378 16.9887 1
 4 3 8 43.6088 16.3873 5
 4 3 8 35.0523 28.3285 3
 -5 -3 -8 117.047 17.822 1
 -5 -3 -8 107.416 19.659 5
 -5 3 -8 93.2735 14.6109 1
 5 3 8 84.9869 29.8922 3
 5 3 8 109.618 18.658 1
 5 3 8 104.004 17.438 5
 -6 -3 -8 341.189 24.905 1
 -6 -3 -8 307.115 23.871 5
 -6 3 -8 320.102 21.263 1
 6 3 8 320.639 22.663 5
 6 3 8 313.886 23.67 1
 6 3 8 313.53 36.779 3
 -7 -3 -8 22.0619 16.2841 1
 -7 -3 -8 72.999 19.1595 5
 -7 3 -8 61.2637 14.1532 1
 7 3 8 50.9549 17.6632 1
 7 3 8 44.75 30.7539 3
 7 3 8 58.1287 17.6021 5
 -8 -3 -8 8.9509 18.311 5
 -8 -3 -8 -0.748 15.8935 1
 -8 3 -8 -1.5033 13.4021 1
 8 3 8 14.7769 16.7772 5
 8 3 8 6.2786 16.2711 1
 8 3 8 -39.599 30.133 3
 -9 -3 -8 20.4597 18.6444 5
 -9 -3 -8 15.748 16.6971 1
 -9 3 -8 -21.639 13.506 1
 9 3 8 -6.6798 16.9959 5
 9 3 8 -3.6832 16.5783 1
 9 3 8 -0.2649 31.6926 3
 -10 -3 -8 61.4096 20.0005 5
 -10 -3 -8 51.8465 18.9979 1
 -10 3 -8 27.8873 15.1133 1
 10 3 8 90.2291 19.4792 5
 10 3 8 63.1659 18.8411 1
 -11 -3 -8 182.628 22.81 1
 -11 -3 -8 155.054 22.243 5
 -11 3 -8 113.436 18.681 1
 11 3 8 161.357 22.392 5
 -12 -3 -8 95.1785 21.3214 5
 -12 -3 -8 131.188 22.403 1
 -12 3 -8 119.931 19.94 1
 12 3 8 121.591 22.828 5
 10 -4 -8 -15.617 22.383 5
 10 4 -8 21.9906 17.5542 1
 9 -4 -8 93.1066 24.1826 5
 9 4 -8 106.439 20.191 1
 -9 4 8 87.6025 21.9709 1
 8 -4 -8 7.3579 21.288 5
 -8 4 8 10.5719 18.4653 1
 8 4 -8 11.7898 16.7272 1
 7 -4 -8 -6.1897 20.1117 5
 -7 4 8 11.9207 15.6499 5
 7 4 -8 28.4214 16.5936 1
 6 -4 -8 2.0984 21.1821 5
 -6 4 8 10.0277 15.5874 5
 6 4 -8 25.3374 15.6647 1
 5 -4 -8 -21.285 19.353 5
 -5 4 8 6.6856 15.755 5
 5 4 -8 17.8029 15.5942 1
 4 -4 -8 -36.057 19.607 5
 4 -4 -8 -3.9724 16.425 1
 -4 4 8 2.3227 15.9247 5
 4 4 -8 -3.6285 14.4663 1
 3 -4 -8 99.7853 19.7855 1
 3 -4 -8 114.569 22.437 5
 3 4 -8 133.148 18.039 1
 -3 4 8 132.452 27.044 3
 -3 4 8 98.4587 17.6535 5
 2 -4 -8 -35.084 19.751 5
 2 -4 -8 -2.8971 16.4873 1
 -2 4 8 -9.9747 15.3356 5
 2 4 -8 19.9534 14.7949 1
 -2 4 8 47.1699 25.9664 3
 1 -4 -8 63.9554 21.682 5
 1 -4 -8 56.3131 17.7665 1
 -1 4 8 48.8999 27.1539 3
 1 4 -8 74.6899 16.3205 1
 -1 4 8 25.8193 17.9128 1
 -1 4 8 81.3149 17.1524 5
 0 -4 -8 23.2757 16.8595 1
 0 -4 -8 5.316 20.13 5
 0 4 8 -9.9147 26.4935 3
 0 4 -8 9.7456 14.2653 1
 0 4 8 -20.783 17.449 1
 0 4 8 6.7436 15.7511 5
 -1 -4 -8 40.4676 20.9756 5
 -1 -4 -8 63.9944 18.1815 1
 -1 4 -8 55.6385 15.8687 1
 1 4 8 28.0017 18.922 1
 1 4 8 41.9364 17.2355 5
 1 4 8 44.7802 30.1931 3
 -2 -4 -8 32.042 21.3348 5
 -2 -4 -8 28.5092 18.1681 1
 2 4 8 78.6159 19.4386 1
 -2 4 -8 46.3296 15.8187 1
 2 4 8 45.407 29.2587 3
 2 4 8 27.4951 16.3277 5
 -3 -4 -8 68.3438 22.1452 5
 -3 -4 -8 83.0205 19.2683 1
 -3 4 -8 81.5931 16.3094 1
 3 4 8 73.7217 17.9579 5
 3 4 8 87.6973 19.7401 1
 3 4 8 85.3919 32.5576 3
 -4 -4 -8 48.8489 18.5786 1
 -4 -4 -8 22.4261 21.4012 5
 4 4 8 52.2959 17.7469 5
 4 4 8 43.3744 31.9104 3
 4 4 8 52.4657 19.3437 1
 -5 -4 -8 16.8616 17.63 1
 -5 -4 -8 43.673 21.581 5
 5 4 8 66.9954 19.7686 1
 5 4 8 66.4741 18.21 5
 5 4 8 67.4225 33.9748 3
 -6 -4 -8 17.1698 17.4976 1
 -6 -4 -8 10.6698 21.0981 5
 6 4 8 -15.574 32.095 3
 6 4 8 10.2366 18.0605 1
 6 4 8 10.6158 17.1639 5
 -7 -4 -8 39.6003 19.5855 1
 -7 -4 -8 28.383 22.236 5
 7 4 8 44.1427 34.026 3
 7 4 8 47.456 20.038 1
 7 4 8 44.106 18.8756 5
 -8 -4 -8 5.1772 19.2617 1
 -8 -4 -8 58.3905 23.1261 5
 8 4 8 64.9064 20.1276 5
 8 4 8 22.7763 19.5219 1
 -17 0 9 6.048 22.5951 5
 -17 0 9 -4.7859 17.5654 1
 17 0 -9 39.6755 18.013 5
 17 0 -9 31.6071 17.2065 1
 16 0 -9 -13.932 16 5
 16 0 -9 1.8296 15.6646 1
 -16 0 9 6.9058 16.9856 1
 -16 0 9 36.6933 21.4309 5
 15 0 -9 19.5249 15.5959 1
 -15 0 9 20.3437 16.8592 1
 -15 0 9 3.2094 20.6299 5
 -15 0 9 -10.205 13.238 2
 15 0 -9 7.6275 15.7516 5
 -14 0 9 11.8854 15.5288 1
 -14 0 9 -12.997 20.216 5
 -14 0 9 8.0331 12.9021 2
 14 0 -9 15.8452 15.5421 5
 14 0 -9 22.2173 14.8728 1
 -13 0 9 -2.2453 14.5015 1
 -13 0 9 -17.608 18.539 5
 13 0 -9 6.7848 14.6651 5
 -13 0 9 3.5226 12.547 2
 13 0 -9 13.3869 13.7572 1
 12 0 -9 1.0543 14.3458 5
 12 0 -9 -4.5904 13.1906 1
 -12 0 9 12.9011 14.7281 1
 -12 0 9 -11.314 18.496 5
 -12 0 9 -16.414 11.863 2
 -11 0 9 9.0892 14.199 1
 -11 0 9 -10.861 17.706 5
 -11 0 9 12.252 11.7978 2
 11 0 -9 13.3438 13.3916 1
 11 0 -9 16.4336 14.1256 5
 -10 0 9 3.2123 17.0337 5
 10 0 -9 10.0574 12.5618 1
 10 0 -9 3.6043 12.3274 5
 -10 0 9 16.4237 13.4177 1
 10 0 -9 -3.8563 12.811 5
 -9 0 9 6.1278 15.7837 5
 -9 0 9 5.1089 12.4004 1
 9 0 -9 -5.9394 11.7063 5
 9 0 -9 4.1141 11.8843 1
 9 0 -9 3.0105 11.254 1
 9 0 -9 6.5006 11.3313 5
 8 0 -9 -1.8238 10.4857 1
 -8 0 9 19.4944 14.0151 5
 8 0 -9 12.5792 10.3364 5
 -8 0 9 3.5861 10.979 1
 8 0 -9 4.7547 10.1702 1
 8 0 -9 7.35686 9.84109 5
 7 0 -9 11.6478 8.9128 1
 7 0 -9 -0.4635 8.964 1
 -7 0 9 1.66707 9.48732 1
 7 0 -9 3.15962 8.24693 5
 -7 0 9 1.6126 11.4688 5
 7 0 -9 14.4213 8.7986 5
 6 0 -9 5.36678 8.06756 1
 6 0 -9 -0.3482 7.7786 5
 6 0 -9 1.04933 4.22705 5
 -6 0 9 -2.0778 10.1775 5
 6 0 -9 4.53164 8.5851 1
 -6 0 9 4.81294 8.79514 1
 -6 0 9 0.61317 8.07736 1
 5 0 -9 -0.5103 6.8601 1
 5 0 -9 0.73176 7.36109 1
 -5 0 9 -4.6312 7.4914 1
 -5 0 9 5.90687 8.65404 5
 5 0 -9 -4.3313 6.1849 5
 5 0 -9 -1.252 6.1795 5
 -5 0 9 -4.3973 6.8799 1
 -4 0 9 3.68289 6.89586 1
 4 0 -9 -4.3777 4.8937 5
 4 0 -9 2.80545 4.79733 5
 4 0 -9 2.75376 6.6259 1
 4 0 -9 -8.121 7.0629 1
 -4 0 9 3.63468 7.59207 1
 -4 0 9 -10.9 7.642 5
 3 0 -9 -7.6544 6.638 1
 -3 0 9 -14.111 6.032 1
 -3 0 9 -4.0458 4.3418 2
 3 0 -9 1.6124 6.17618 1
 -3 0 9 -9.0757 6.4361 5
 -3 0 9 2.26068 5.92576 5
 -3 0 9 -2.077 6.902 1
 -2 0 9 -6.8928 5.7899 1
 2 0 -9 -1.2442 1.0341 1
 2 0 -9 -5.183 4.6425 2
 2 0 -9 -0.3247 5.4052 1
 -2 0 9 -7.7448 5.5258 1
 -2 0 9 -0.1407 4.8994 2
 1 0 -9 2.53775 5.23134 1
 -1 0 9 -3.017 4.7106 1
 1 0 -9 9.78128 4.68555 1
 1 0 -9 -0.6558 5.4908 2
 -1 0 9 -2.1197 7.4537 4
 -1 0 9 -1.3957 5.0724 1
 -1 0 9 2.11394 5.84 2
 0 0 9 2.20161 6.76764 4
 0 0 -9 3.92511 6.48352 2
 0 0 -9 -6.4123 4.4459 1
 0 0 9 4.39406 6.84701 2
 0 0 9 -0.8768 4.2789 1
 0 0 -9 2.00722 4.3471 1
 -1 0 -9 -5.3337 7.5507 2
 1 0 9 0.60461 6.35472 4
 1 0 9 5.28373 4.71336 1
 -1 0 -9 3.92498 4.75985 1
 1 0 9 -5.7416 5.1511 1
 1 0 9 -8.8818 11.3897 3
 1 0 9 2.53051 7.74319 2
 -1 0 -9 -2.4058 5.4854 4
 -2 0 -9 3.51742 5.29225 1
 2 0 9 -7.0833 5.3412 1
 -2 0 -9 -0.6976 4.8457 4
 2 0 9 -5.5791 12.4262 3
 -2 0 -9 -14.953 7.754 2
 2 0 9 -3.5381 5.7501 1
 -2 0 -9 1.91053 5.71067 1
 -3 0 -9 -5.6879 5.4293 1
 -3 0 -9 2.21239 6.27553 1
 3 0 9 -4.8297 6.1505 1
 3 0 9 -21.72 12.043 3
 -3 0 -9 1.48411 7.72022 2
 3 0 9 1.93747 5.8126 1
 -4 0 -9 7.55543 9.00985 2
 -4 0 -9 -5.6509 7.3578 1
 4 0 9 3.4068 14.4521 3
 -4 0 -9 0.62298 1.07995 1
 4 0 9 0.19543 6.59749 1
 4 0 9 -14.527 5.359 5
 4 0 9 -5.2016 6.8573 1
 5 0 9 -22.29 15.717 3
 5 0 9 -0.1115 8.0211 1
 -5 0 -9 7.18859 9.80278 2
 -5 0 -9 1.95964 7.16019 1
 -5 0 -9 12.6957 8.6862 1
 5 0 9 11.2124 7.3544 5
 -6 0 -9 4.5921 10.9626 2
 6 0 9 0.84897 9.04448 1
 6 0 9 3.6068 18.6259 3
 6 0 9 3.44569 8.81298 5
 -6 0 -9 5.1302 9.79868 1
 -6 0 -9 -3.5161 8.0907 1
 -7 0 -9 -21.727 9.202 1
 -7 0 -9 -0.3359 11.2704 1
 7 0 9 18.9816 21.585 3
 -7 0 -9 -0.1627 12.0778 2
 7 0 9 12.013 10.5627 1
 7 0 9 -3.7729 10.3188 5
 8 0 9 12.9635 24.1284 3
 -8 0 -9 -1.8178 12.7257 1
 -8 0 -9 -10.653 10.548 1
 8 0 9 -2.9792 12.0018 5
 8 0 9 -0.0589 11.6871 1
 -8 0 -9 4.0285 13.7656 2
 -9 0 -9 13.3942 13.799 1
 -9 0 -9 -5.2419 14.2669 2
 9 0 9 3.8206 13.4146 5
 -9 0 -9 19.7431 11.718 1
 9 0 9 -7.6919 12.0353 1
 10 0 9 10.2181 13.2597 1
 10 0 9 9.7195 15.1764 5
 -10 0 -9 -4.1487 13.9615 1
 -10 0 -9 4.9182 15.3032 2
 -11 0 -9 -16.148 14.696 2
 -11 0 -9 -12.582 13.856 1
 11 0 9 -0.8016 14.8905 5
 -12 0 -9 -9.6119 15.4844 1
 -12 0 -9 -29.716 15.218 2
 -13 0 -9 -9.0518 15.6844 1
 -13 0 -9 11.1787 17.3213 2
 -14 0 -9 10.2732 17.2228 1
 -14 0 -9 -15.711 16.775 2
 -15 0 -9 -12.231 17.724 1
 -15 0 -9 1.276 17.8459 2
 -17 -1 9 9.873 23.9369 5
 17 -1 -9 3.4783 19.0015 5
 -17 -1 9 12.9872 18.4426 2
 17 1 -9 -15.639 15.791 1
 -17 1 9 -18.789 20.65 5
 -17 1 9 24.8168 19.3763 1
 17 1 -9 33.0445 17.5214 5
 -17 1 9 20.8204 21.4987 4
 16 -1 -9 6.5818 18.3946 5
 16 -1 -9 12.9424 16.4238 1
 -16 -1 9 12.8557 22.5123 5
 -16 -1 9 -0.6056 17.3259 1
 -16 1 9 -11.625 17.41 1
 -16 1 9 -5.6023 19.661 4
 -16 1 9 29.4577 21.3158 5
 16 1 -9 19.8565 16.4153 1
 16 1 -9 20.5797 16.1989 5
 15 -1 -9 23.3942 15.8409 1
 -15 -1 9 13.6034 21.3182 5
 -15 -1 9 22.6159 16.7974 1
 15 -1 -9 9.0998 17.0425 5
 15 1 -9 -1.246 14.3544 5
 -15 1 9 -18.794 16.309 1
 15 1 -9 -0.5803 15.0271 1
 -15 1 9 -18.895 19.75 5
 -15 1 9 21.9895 18.9589 4
 -14 -1 9 518.435 30.03 1
 14 -1 -9 477.373 28.087 1
 -14 -1 9 475.268 33.109 5
 14 -1 -9 479.161 28.682 5
 -14 1 9 414.205 31.013 5
 -14 1 9 486.478 31.513 4
 -14 1 9 391.403 28.635 1
 14 1 -9 462.064 27.254 1
 14 1 -9 473.193 25.038 5
 13 -1 -9 451.391 26.951 1
 13 -1 -9 422.908 27.715 5
 -13 -1 9 440.019 29.528 5
 -13 -1 9 420.566 27.166 1
 13 1 -9 395.366 23.497 5
 -13 1 9 401.284 29.326 4
 13 1 -9 452.305 26.418 1
 -13 1 9 400.478 27.392 1
 -13 1 9 408.193 29.366 5
 -13 1 9 441.571 22.295 2
 -12 -1 9 12.0724 14.6269 1
 12 -1 -9 6.983 15.3307 5
 -12 -1 9 1.4288 19.1357 5
 12 -1 -9 7.6334 13.4706 1
 -12 1 9 -7.3987 18.1037 5
 12 1 -9 -4.6178 13.165 1
 -12 1 9 -6.3701 14.6783 1
 12 1 -9 -5.9263 12.3944 5
 -12 1 9 6.12253 9.89988 2
 -12 1 9 4.2964 17.0124 4
 -11 -1 9 26.5187 14.7562 1
 11 -1 -9 2.9859 13.2025 1
 11 -1 -9 9.0427 15.181 5
 -11 -1 9 -39.083 18.858 5
 -11 1 9 4.42141 9.32098 2
 11 1 -9 0.6642 13.2016 1
 -11 1 9 -2.6166 17.1335 4
 11 1 -9 14.8285 12.5361 5
 -11 1 9 10.5809 18.5827 5
 -11 1 9 2.996 15.0156 1
 10 -1 -9 203.552 18.473 1
 -10 -1 9 206.605 21.944 5
 -10 -1 9 175.408 18.268 1
 10 -1 -9 201.941 18.806 5
 10 1 -9 201.209 18.756 1
 -10 1 9 157.385 21.219 5
 10 1 -9 201.776 15.666 5
 -10 1 9 210.807 19.396 1
 10 1 -9 180.684 15.108 5
 -10 1 9 207.351 12.351 2
 10 1 -9 221.258 18.613 1
 -10 1 9 209.673 21.987 4
 9 -1 -9 -6.3227 11.8374 1
 -9 -1 9 -3.487 16.2055 5
 -9 -1 9 -0.1325 12.993 1
 9 -1 -9 1.1523 13.6139 5
 -9 1 9 -0.9901 14.1927 4
 9 1 -9 -9.1196 12.2258 1
 9 1 -9 6.4621 10.7885 5
 -9 1 9 7.60525 7.86357 2
 9 1 -9 7.5186 12.1585 1
 9 1 -9 6.10387 5.88899 5
 -9 1 9 -7.6234 16.6966 5
 -9 1 9 -13.91 13.145 1
 8 -1 -9 444.798 22.767 5
 -8 -1 9 442.706 22.831 1
 -8 -1 9 461.74 26.709 5
 8 -1 -9 416.362 24.449 5
 8 -1 -9 400.124 21.673 1
 8 1 -9 421.233 23.339 1
 8 1 -9 439.779 21.389 1
 -8 1 9 426.176 26.621 4
 -8 1 9 452.524 27.242 5
 -8 1 9 446.637 23.456 1
 8 1 -9 453.565 19.847 5
 -8 1 9 447.03 16.303 2
 -7 -1 9 199.408 16.39 5
 7 -1 -9 172.997 14.8 5
 7 -1 -9 174.435 14.421 1
 7 -1 -9 172.107 14.532 1
 7 -1 -9 181.087 13.603 5
 -7 -1 9 190.132 14.762 1
 7 1 -9 201.784 11.681 5
 7 1 -9 166.765 10.283 5
 -7 1 9 154.838 14.751 1
 -7 1 9 184.302 17.045 5
 -7 1 9 172.472 11.533 2
 -7 1 9 190.297 17.77 4
 7 1 -9 199.661 14.382 1
 7 1 -9 197.623 14.755 1
 -6 -1 9 37.6775 10.0589 1
 6 -1 -9 38.0896 10.0393 1
 6 -1 -9 57.0084 10.5202 1
 6 -1 -9 34.6614 9.6894 5
 6 -1 -9 62.5189 11.7273 5
 -6 -1 9 53.0022 11.5706 5
 -6 1 9 20.157 12.4786 5
 -6 1 9 40.7636 10.9256 1
 -6 1 9 40.964 13.0216 4
 6 1 -9 44.9457 9.9189 1
 6 1 -9 41.3377 9.8062 1
 -6 1 9 43.3283 9.7234 1
 6 1 -9 40.166 6.8952 5
 -5 -1 9 -9.4234 8.3618 1
 5 -1 -9 -0.8407 8.214 1
 -5 -1 9 -1.1614 8.997 5
 5 -1 -9 8.42905 8.9229 1
 5 -1 -9 5.06394 9.51705 5
 5 -1 -9 13.8437 8.7929 5
 -5 1 9 0.43586 9.38171 1
 -5 1 9 5.84978 8.05847 1
 5 1 -9 8.61917 7.9432 1
 -5 1 9 3.5196 11.0783 4
 -5 1 9 10.6501 10.9889 5
 5 1 -9 -5.5004 7.6811 1
 4 -1 -9 45.0906 8.5342 5
 -4 -1 9 46.4473 8.5377 1
 4 -1 -9 50.5476 9.5371 5
 4 -1 -9 50.4529 3.9791 2
 4 -1 -9 61.6816 9.4707 1
 4 -1 -9 44.4957 9.0833 1
 -4 -1 9 45.8976 7.9259 5
 -4 -1 9 38.0974 7.6043 1
 -4 1 9 54.1216 8.6783 1
 4 1 -9 55.3307 8.2996 1
 -4 1 9 49.1164 10.6573 5
 -4 1 9 50.903 9.6173 1
 4 1 -9 52.3638 8.0983 1
 -4 1 9 57.7045 10.8125 4
 -3 -1 9 2.43845 6.69931 1
 3 -1 -9 6.84032 7.09538 5
 3 -1 -9 14.6123 8.1857 5
 3 -1 -9 -5.5791 7.268 1
 -3 -1 9 7.0203 5.9188 1
 3 -1 -9 16.3467 7.3554 1
 -3 1 9 5.53968 9.19804 4
 -3 1 9 18.4122 8.1468 1
 3 1 -9 13.161 6.1454 1
 -3 1 9 17.0548 7.3013 1
 -3 1 9 -2.5194 8.9149 5
 -2 -1 9 1127.36 26.37 1
 2 -1 -9 1173 29.12 1
 2 -1 -9 1140.32 27.22 5
 2 -1 -9 1150.41 28.13 5
 2 -1 -9 1205.69 29.45 1
 -2 -1 9 1170.94 26.62 1
 2 -1 -9 1151.28 32.8 4
 2 1 -9 1133.45 25.92 1
 -2 1 9 1125.93 33.78 4
 2 1 -9 1133.92 25.95 1
 -2 1 9 1151.89 29.51 1
 -2 1 9 1084.78 28.83 5
 -2 1 9 1103.34 28.92 1
 1 -1 -9 181.825 13.008 5
 1 -1 -9 203.692 13.704 1
 -1 -1 9 198.825 9.701 1
 1 -1 -9 209.42 14.626 4
 -1 -1 9 195.803 9.863 1
 1 -1 -9 216.145 13.077 1
 -1 1 9 205.598 12.837 1
 -1 1 9 200.315 13.956 5
 -1 1 9 209.14 16.651 3
 1 1 -9 196.355 8.606 1
 1 1 -9 192.555 8.989 1
 -1 1 9 200.773 13.527 1
 -1 1 9 215.739 17.494 4
 0 -1 -9 17.4644 6.3933 5
 0 -1 9 17.4616 4.1307 1
 0 -1 -9 15.0712 7.1215 1
 0 -1 -9 14.5864 7.1934 1
 0 -1 -9 11.3506 7.5507 4
 0 -1 -9 20.0794 7.065 5
 0 1 9 10.9891 7.9887 5
 0 1 9 16.7926 6.8561 1
 0 1 -9 8.70906 3.83487 1
 0 1 9 4.3065 12.5213 3
 0 1 -9 17.9745 3.6671 1
 -1 -1 -9 161.614 11.372 5
 -1 -1 -9 162.799 10.709 1
 -1 -1 -9 150.796 10.368 5
 -1 -1 -9 176.853 11.664 4
 1 1 9 156.147 10.15 1
 1 1 9 169.965 11.02 1
 1 1 9 189.149 17.642 3
 -1 1 -9 173.186 11.685 2
 -2 -1 -9 345.145 15.554 1
 2 -1 9 340.217 10.426 1
 -2 -1 -9 352.923 13.525 5
 2 -1 9 336.587 10.852 1
 -2 -1 -9 348.116 12.853 5
 2 -1 9 308.051 16.112 3
 2 1 9 321.345 25.259 3
 -2 1 -9 325.919 10.429 1
 2 1 9 336.105 15.504 1
 -2 1 -9 335.907 17.894 2
 2 1 9 319.255 16.431 1
 -2 1 -9 335.827 10.622 1
 2 1 9 333.395 16.303 5
 -3 -1 -9 35.4718 8.4933 1
 -3 -1 -9 35.234 7.8193 5
 3 -1 9 14.1488 5.7949 1
 3 -1 9 27.0295 6.1148 1
 -3 -1 -9 22.9175 6.8034 5
 3 -1 9 20.2803 9.7886 3
 -3 -1 -9 31.1884 8.7023 1
 3 1 9 28.1733 16.7448 3
 3 1 9 30.4214 9.0912 5
 3 1 9 29.5903 8.205 1
 -3 1 -9 36.9771 9.4727 2
 -3 1 -9 14.382 5.6538 1
 3 1 9 30.2351 9.1591 1
 -3 1 -9 26.1792 6.2005 1
 -4 -1 -9 615.044 17.542 5
 -4 -1 -9 609.938 21.641 1
 -4 -1 -9 584.842 18.09 5
 -4 -1 -9 543.865 22.164 1
 4 -1 9 566.859 24.699 3
 4 -1 9 644.043 17.808 1
 -4 1 -9 626.366 18.165 1
 -4 1 -9 579.664 23.714 2
 4 1 9 596.481 33.841 3
 -4 1 -9 583.88 17.635 1
 4 1 9 556.097 21.878 1
 4 1 9 611.782 21.745 5
 -5 -1 -9 12.7127 9.5898 1
 -5 -1 -9 3.03105 7.41539 5
 5 -1 9 7.34948 7.81751 1
 -5 -1 -9 24.0566 8.5952 5
 -5 -1 -9 19.6584 10.2866 1
 5 -1 9 8.756 13.2818 3
 -5 1 -9 26.5707 11.0504 2
 -5 1 -9 10.8945 9.4152 3
 5 1 9 15.4144 10.4169 5
 5 1 9 16.7192 19.7066 3
 -5 1 -9 4.35205 7.13499 1
 -5 1 -9 12.0426 8.4403 1
 5 1 9 26.3134 10.3104 1
 -6 -1 -9 28.4492 11.195 1
 6 -1 9 21.8907 15.3346 3
 6 -1 9 19.8946 8.8679 5
 6 -1 9 10.6219 9.0438 1
 -6 -1 -9 16.7662 9.4831 5
 -6 -1 -9 23.4058 8.4482 5
 -6 -1 -9 27.2915 11.9544 1
 -6 1 -9 21.7948 12.3433 2
 6 1 9 -5.0539 21.706 3
 6 1 9 19.574 11.7098 1
 -6 1 -9 5.71898 9.92645 1
 6 1 9 18.1553 11.7733 5
 -6 1 -9 0.86643 8.3454 1
 -7 -1 -9 6.938 12.523 1
 -7 -1 -9 4.3461 11.5895 1
 -7 -1 -9 -10.026 9.843 5
 -7 -1 -9 -3.3418 8.805 5
 7 -1 9 -1.4821 10.0821 1
 7 -1 9 10.1226 10.4291 5
 7 1 9 8.6925 12.4387 1
 -7 1 -9 5.61175 6.05541 4
 7 1 9 -6.3233 12.8891 5
 -7 1 -9 -12.743 12.909 2
 7 1 9 -2.5453 23.8841 3
 -7 1 -9 4.6838 10.8466 1
 -7 1 -9 3.76186 1.9325 1
 -8 -1 -9 205.994 17.974 1
 8 -1 9 189.788 15.402 5
 -8 -1 -9 241.014 15.454 5
 8 -1 9 186.408 15.567 1
 -8 -1 -9 184.91 17.066 1
 -8 1 -9 175.62 14.057 1
 -8 1 -9 185.701 16.043 1
 8 1 9 190.504 17.876 1
 -8 1 -9 212.271 12.791 4
 -8 1 -9 214.874 19.122 2
 8 1 9 242.682 31.79 3
 8 1 9 195.513 18.118 5
 -9 -1 -9 3.0436 12.8569 1
 -9 -1 -9 -5.3948 14.023 1
 9 -1 9 1.5884 11.9459 1
 -9 -1 -9 1.47246 9.73462 5
 9 -1 9 3.0743 13.3487 5
 -9 1 -9 1.0816 11.2998 1
 -9 1 -9 14.0355 14.8125 2
 -9 1 -9 10.0025 8.2842 4
 9 1 9 0.0692 15.086 5
 9 1 9 -7.2524 27.1038 3
 9 1 9 31.3828 14.6051 1
 -9 1 -9 -12.209 12.84 1
 -10 -1 -9 72.2529 17.5114 2
 -10 -1 -9 68.7785 15.9927 1
 10 1 9 62.0845 15.759 1
 10 1 9 66.9762 16.4945 5
 -10 1 -9 51.8324 14.782 1
 10 1 9 46.0372 28.5666 3
 -10 1 -9 56.8727 9.8225 4
 -10 1 -9 65.8124 16.4349 2
 -11 -1 -9 23.0722 16.9639 2
 -11 -1 -9 68.4382 16.8362 1
 11 1 9 37.895 15.0906 1
 -11 1 -9 35.6858 14.8243 1
 -11 1 -9 33.6395 16.042 2
 11 1 9 56.5306 17.0315 5
 -12 -1 -9 39.2459 16.8436 1
 -12 -1 -9 37.5928 18.5372 2
 -12 1 -9 6.6308 15.2263 1
 12 1 9 -0.3416 16.0692 5
 -12 1 -9 20.3549 16.363 2
 -13 -1 -9 29.1463 18.3343 2
 -13 -1 -9 -3.414 16.1631 1
 -13 1 -9 24.5486 16.5283 1
 -13 1 -9 -7.598 16.4238 2
 13 1 9 34.7324 17.3104 5
 -14 -1 -9 21.8381 19.0483 2
 -14 -1 -9 25.5877 18.3448 1
 -14 1 -9 -15.116 17.558 2
 -14 1 -9 13.3299 17.1822 1
 -15 -1 -9 24.7132 19.1611 1
 -15 -1 -9 25.3559 19.9491 2
 -15 1 -9 37.6018 18.8783 1
 -15 1 -9 5.0389 19.4179 2
 15 -2 -9 15.768 19.5249 5
 -15 -2 9 23.1857 23.1315 5
 15 2 -9 40.0393 14.978 5
 15 2 -9 19.0053 17.0959 1
 -15 2 9 28.8471 19.3367 1
 -15 2 9 28.0507 20.8374 4
 -15 2 9 16.8048 19.9296 5
 -14 -2 9 3.6718 22.3545 5
 14 -2 -9 17.6361 17.9857 5
 -14 2 9 25.9045 19.6008 4
 -14 2 9 -0.7527 18.5777 5
 14 2 -9 6.0734 13.3746 5
 -14 2 9 -20.937 17.046 1
 14 2 -9 -2.3979 15.3993 1
 -13 -2 9 14.9551 21.9175 5
 13 -2 -9 38.2663 18.3249 5
 13 -2 -9 26.4075 16.1143 1
 -13 -2 9 10.8727 16.0943 1
 -13 2 9 38.9792 18.0074 1
 13 2 -9 62.472 16.1553 1
 -13 2 9 21.4055 19.1635 4
 13 2 -9 33.8328 13.3182 5
 -13 2 9 -13.252 18.117 5
 12 -2 -9 118.358 18.524 1
 12 -2 -9 85.3025 19.1218 5
 -12 -2 9 100.218 22.863 5
 -12 -2 9 83.6115 17.4303 1
 -12 2 9 111.761 21.174 5
 -12 2 9 113.665 21.332 4
 12 2 -9 119.967 18.459 1
 12 2 -9 96.6633 13.6671 5
 -12 2 9 105.168 19.253 1
 11 -2 -9 1218.15 41.51 1
 11 -2 -9 1241.84 41.56 5
 -11 -2 9 1245.71 41.47 1
 -11 -2 9 1307.55 44.36 5
 -11 2 9 1197.18 41.24 5
 -11 2 9 1213.25 41.71 1
 -11 2 9 1262.53 45.27 4
 11 2 -9 1236.83 40.12 1
 11 2 -9 1205.21 33.46 5
 -10 -2 9 346.861 23.61 1
 -10 -2 9 375.189 26.322 5
 10 -2 -9 291.907 22.4 5
 10 -2 -9 337.041 23.782 1
 -10 2 9 319.063 26.293 4
 10 2 -9 335.017 23.366 1
 -10 2 9 289.709 23.485 5
 10 2 -9 340.996 17.938 5
 -10 2 9 264.75 22.55 1
 9 -2 -9 64.8871 17.3052 5
 -9 -2 9 102.697 16.666 1
 -9 -2 9 101.235 20.918 5
 9 -2 -9 84.1065 16.1489 1
 9 2 -9 91.9216 11.414 5
 -9 2 9 75.5697 19.6951 4
 9 2 -9 106.393 16.511 1
 9 2 -9 84.4612 15.2476 1
 -9 2 9 79.3437 19.5806 5
 -9 2 9 85.4497 17.2593 1
 9 2 -9 111.766 12.473 5
 -8 -2 9 224.795 22.048 5
 8 -2 -9 248.143 19.777 1
 8 -2 -9 162.59 19.445 5
 -8 -2 9 231.267 19.155 1
 -8 2 9 183.858 19.206 1
 -8 2 9 246.663 23.28 4
 8 2 -9 242.767 18.47 1
 -8 2 9 182.071 17.708 5
 -8 2 9 205.668 21.114 5
 8 2 -9 251.778 18.634 1
 -7 -2 9 205.098 20.514 5
 7 -2 -9 214.277 18.188 1
 -7 -2 9 190.064 17.026 1
 7 -2 -9 213.448 19.287 5
 -7 2 9 216.407 18.797 1
 7 2 -9 228.071 17.382 1
 -7 2 9 206.182 20.43 5
 -7 2 9 184.369 21.389 4
 -7 2 9 172.874 17.415 5
 7 2 -9 210.501 16.789 1
 6 -2 -9 8.4912 15.1908 5
 -6 -2 9 27.1812 12.3433 1
 -6 -2 9 -1.9546 15.4022 5
 6 -2 -9 -7.4401 11.7654 1
 6 2 -9 13.668 11.5277 1
 -6 2 9 4.01 13.4211 5
 -6 2 9 8.645 16.156 5
 -6 2 9 -7.8995 14.6723 4
 6 2 -9 -1.5631 10.9108 1
 -6 2 9 0.3614 13.265 1
 -5 -2 9 1439.01 39.02 5
 5 -2 -9 1425.7 39.94 5
 5 -2 -9 1377.99 38.95 1
 -5 -2 9 1378.47 38.17 1
 -5 2 9 1404.29 40.21 5
 5 2 -9 1392.22 37.19 1
 5 2 -9 1341.6 36.93 1
 -5 2 9 1326.04 43.15 4
 -5 2 9 1423.12 39.88 1
 4 -2 -9 719.191 26.632 1
 4 -2 -9 738.919 27.711 5
 -4 -2 9 722.106 25.306 1
 -4 -2 9 729.541 26.231 5
 4 2 -9 745.089 24.489 1
 -4 2 9 714.72 29.023 5
 -4 2 9 677.922 33.453 3
 4 2 -9 709.538 24.544 1
 -4 2 9 664.971 29.656 4
 -4 2 9 725.896 28.234 5
 -4 2 9 729.538 27.608 1
 3 -2 -9 52.6913 11.564 1
 3 -2 -9 60.1151 13.8598 5
 3 -2 -9 50.4134 11.7182 5
 -3 -2 9 54.2136 11.1925 5
 3 -2 -9 56.85 11.728 1
 -3 -2 9 61.5335 10.7932 1
 -3 2 9 48.6296 12.4994 1
 3 2 -9 62.0173 9.64 1
 -3 2 9 59.6171 16.8853 3
 -3 2 9 63.02 14.0164 5
 3 2 -9 52.2462 9.9863 1
 2 -2 -9 78.343 13.5677 5
 2 -2 -9 33.9439 10.7663 1
 -2 -2 9 36.1855 9.575 5
 2 -2 -9 52.866 11.1757 1
 -2 -2 9 39.5733 9.4629 1
 2 -2 -9 49.6653 11.2561 5
 2 2 -9 43.336 9.1399 1
 -2 2 9 58.4947 13.4247 5
 -2 2 9 43.7769 17.0685 3
 -2 2 9 34.9718 11.6812 1
 1 -2 -9 797.942 25.846 5
 -1 -2 9 723.251 22.861 1
 1 -2 -9 771.609 26.029 1
 1 -2 -9 736.985 26.829 5
 1 -2 -9 750.183 26.773 1
 -1 2 9 744.997 26.367 5
 -1 2 9 710.608 36.534 3
 1 2 -9 758.983 22.907 1
 1 2 -9 793.091 22.129 1
 0 -2 -9 130.445 13.533 1
 0 -2 9 140.537 14.92 3
 0 -2 9 122.662 10.334 1
 0 -2 -9 132.648 13.016 1
 0 -2 -9 145.417 14.776 5
 0 2 -9 151.89 10.016 1
 0 2 9 139.439 20.83 3
 0 2 9 110.403 13.894 5
 0 2 -9 148.617 10.515 1
 -1 -2 -9 820.918 28.256 1
 -1 -2 -9 905.679 27.883 5
 -1 -2 -9 851.276 28.531 5
 -1 -2 -9 856.218 28.157 1
 1 -2 9 823.797 23.826 1
 -1 2 -9 886.965 23.337 1
 1 2 9 829.251 41.496 3
 1 2 9 845.758 28.72 1
 1 2 9 873.181 28.078 5
 -2 -2 -9 29.5191 11.4096 5
 2 -2 9 17.6018 7.9759 1
 -2 -2 -9 25.854 13.1674 5
 -2 -2 -9 24.3099 11.4932 1
 2 2 9 13.9669 12.4586 5
 -2 2 -9 29.5284 7.9101 1
 2 2 9 32.3063 20.3922 3
 2 2 9 28.5737 12.3718 1
 -3 -2 -9 46.2089 12.8468 1
 3 -2 9 63.6727 10.2716 4
 -3 -2 -9 92.2005 14.8673 5
 3 -2 9 65.2497 9.2753 1
 -3 -2 -9 54.1787 12.1956 5
 3 2 9 60.4148 13.7376 5
 3 2 9 68.4224 23.7377 3
 -3 2 -9 65.8884 8.9406 1
 3 2 9 61.3185 13.8831 1
 -3 2 -9 65.6018 10.0014 1
 4 -2 9 130.967 11.635 1
 -4 -2 -9 161.632 16.259 1
 -4 -2 -9 185.479 15.262 5
 4 -2 9 153.387 11.735 4
 -4 -2 -9 152.247 16.658 5
 4 2 9 180.597 17.05 1
 -4 2 -9 154.554 11.496 1
 -4 2 -9 153.781 16.368 2
 -4 2 -9 155.701 12.598 1
 4 2 9 176.59 27.872 3
 4 2 9 188.335 16.884 5
 -5 -2 -9 855.591 30.193 5
 5 -2 9 763.877 24.848 1
 -5 -2 -9 840.499 28.32 5
 5 -2 9 796.378 25.639 5
 5 -2 9 803.264 24.343 4
 -5 -2 -9 809.938 30.373 1
 -5 2 -9 855.906 33.884 2
 5 2 9 832.313 48.947 3
 -5 2 -9 788.69 25.454 1
 5 2 9 792.252 31.466 1
 5 2 9 797.194 30.364 5
 -5 2 -9 804.511 25.202 1
 -6 -2 -9 22.8589 12.6864 5
 6 -2 9 4.6838 11.7007 5
 6 -2 9 11.1283 10.3631 1
 -6 -2 -9 10.2318 13.8203 1
 -6 -2 -9 22.5985 15.0887 5
 -6 2 -9 14.5048 14.4355 2
 6 2 9 3.0328 14.1548 1
 -6 2 -9 23.8297 10.185 1
 6 2 9 15.1112 27.2129 3
 -6 2 -9 14.5805 11.4615 1
 -7 -2 -9 43.9507 15.8723 5
 7 -2 9 60.9727 12.2122 1
 -7 -2 -9 78.3339 16.1386 1
 7 2 9 84.5995 16.5855 1
 -7 2 -9 66.6931 13.4953 1
 7 2 9 55.7862 28.2512 3
 -7 2 -9 60.4706 10.9701 1
 -7 2 -9 67.2556 16.6882 2
 -8 -2 -9 19.9342 15.0341 5
 -8 -2 -9 -3.5273 13.9523 1
 8 2 9 -10.304 14.107 1
 8 2 9 -6.4489 28.0516 3
 -8 2 -9 26.3558 15.5124 2
 -8 2 -9 9.9299 12.5024 1
 -9 -2 -9 53.7338 16.449 1
 -9 -2 -9 48.8893 15.5525 5
 -9 2 -9 49.9384 14.2415 1
 9 2 9 58.4182 16.2189 1
 9 2 9 41.4869 29.1032 3
 -9 2 -9 55.9548 16.9372 2
 9 2 9 29.2286 15.9698 5
 -10 -2 -9 216.969 18.965 5
 -10 -2 -9 198.451 20.943 1
 10 2 9 217.179 35.382 3
 -10 2 -9 202.793 21.759 2
 -10 2 -9 203.588 18.725 1
 10 2 9 223.697 21.581 1
 10 2 9 155.628 19.851 5
 -11 -2 -9 382.294 26.498 1
 -11 -2 -9 352.765 23.767 5
 -11 2 -9 322.625 23.763 1
 11 2 9 365.793 25.946 1
 -11 2 -9 321.464 25.186 2
 11 2 9 376.838 28.417 5
 -12 -2 -9 -5.1991 16.1682 1
 -12 -2 -9 -18.792 14.828 5
 12 2 9 -30.179 16.953 5
 -12 2 -9 22.3557 17.6005 2
 -12 2 -9 -9.0282 14.8766 1
 -13 -2 -9 -2.319 15.386 5
 -13 -2 -9 0.2272 17.2076 1
 -13 2 -9 27.899 18.717 2
 -13 2 -9 -8.7675 16.0188 1
 13 2 9 5.2308 18.7742 5
 -14 -2 -9 66.6124 20.8278 1
 -14 2 -9 30.7667 20.1442 2
 -14 2 -9 52.9775 18.8823 1
 14 2 9 39.0605 20.6969 5
 -13 -3 9 241.617 29.814 5
 13 -3 -9 195.995 25.705 5
 -13 3 9 234.8 25.854 1
 -13 3 9 229.033 21.596 5
 -13 3 9 200.916 27.225 4
 13 3 -9 304.724 25.18 1
 12 -3 -9 34.7041 20.0877 5
 -12 -3 9 2.3154 22.8242 5
 -12 3 9 12.739 18.0697 1
 -12 3 9 -58.687 19.83 4
 12 3 -9 7.508 16.1215 1
 -12 3 9 17.1713 17.4957 5
 11 -3 -9 0.3541 18.9232 5
 -11 -3 9 41.1019 22.6015 5
 -11 3 9 38.7202 18.1196 1
 -11 3 9 -17.556 19.525 4
 11 3 -9 40.5596 16.3269 1
 -11 3 9 19.1664 18.1438 5
 10 -3 -9 230.373 22.716 1
 -10 -3 9 276.119 26.871 5
 10 -3 -9 221.59 23.65 5
 -10 3 9 217.371 21.436 5
 10 3 -9 261.493 22.058 1
 -10 3 9 215.263 22.761 1
 -9 -3 9 59.2467 21.4881 5
 9 -3 -9 83.2141 17.6779 1
 9 -3 -9 77.7221 20.3832 5
 -9 3 9 125.09 20.864 3
 9 3 -9 86.101 16.5604 1
 -9 3 9 60.8543 18.2343 5
 -9 3 9 60.9328 18.0243 1
 8 -3 -9 567.835 31.954 5
 -8 -3 9 614.747 33.785 5
 8 -3 -9 541.524 29.235 1
 -8 3 9 465.062 28.487 5
 -8 3 9 610.414 35.209 3
 -8 3 9 531.092 29.323 1
 8 3 -9 609.334 27.755 1
 7 -3 -9 266.278 23.037 5
 7 -3 -9 264.924 22.146 1
 -7 -3 9 268.462 24.388 5
 7 3 -9 266.211 20.391 1
 -7 3 9 267.809 22.501 1
 -7 3 9 277.712 22.072 5
 -7 3 9 342.282 26.231 3
 6 -3 -9 132.054 19.525 5
 6 -3 -9 90.5098 16.9914 1
 -6 -3 9 129.42 16.978 1
 -6 -3 9 141.948 20.869 5
 6 3 -9 139.244 16.522 1
 -6 3 9 99.4134 18.6564 5
 -6 3 9 152.195 22.506 3
 -6 3 9 135.487 18.616 1
 5 -3 -9 238.002 20.612 1
 -5 -3 9 278.195 22.956 5
 -5 -3 9 274.305 20.337 1
 5 -3 -9 220.917 22.031 5
 -5 3 9 250.335 25.516 3
 -5 3 9 224.307 20.965 5
 -5 3 9 212.729 20.784 1
 5 3 -9 265.777 18.91 1
 -4 -3 9 542.987 30.255 5
 -4 -3 9 480.296 26.197 1
 4 -3 -9 517.775 27.031 1
 4 -3 -9 507.564 29.54 5
 -4 3 9 523.064 27.808 1
 4 3 -9 545.051 25.237 1
 -4 3 9 552.551 38.517 3
 -4 3 9 531.054 28.657 5
 3 -3 -9 40.8819 15.3043 1
 -3 -3 9 3.3476 12.8055 1
 3 -3 -9 -1.9831 17.9665 5
 -3 -3 9 -2.041 16.0216 5
 3 3 -9 33.6983 13.3462 1
 -3 3 9 2.9324 16.9581 5
 -3 3 9 21.4285 22.5557 3
 -2 -3 9 483.282 27.837 5
 -2 -3 9 477.549 24.635 1
 2 -3 -9 485.952 30.069 5
 2 -3 -9 508.08 26.412 1
 2 3 -9 514.359 23.633 1
 -2 3 9 449.993 27.402 5
 2 3 -9 503.958 24.09 1
 -2 3 9 492.708 40.261 3
 1 -3 -9 153.93 20.273 5
 1 -3 -9 133.814 17.574 1
 -1 -3 9 132.25 15.067 1
 -1 -3 9 134.582 17.775 5
 -1 3 9 147.551 26.789 3
 1 3 -9 145.491 14.185 1
 1 3 -9 172.827 15.757 1
 -1 3 9 157.256 18.922 5
 0 -3 -9 12.7027 17.6725 5
 0 -3 9 44.57 12.6089 1
 0 -3 -9 30.265 15.1501 1
 0 3 9 37.5992 25.7181 3
 0 3 -9 23.6609 12.8148 1
 0 3 9 7.3029 16.6224 5
 0 3 9 40.6987 16.5133 1
 0 3 -9 5.07756 5.183 1
 -1 -3 -9 831.029 34.114 5
 1 -3 9 745.223 27.958 1
 -1 -3 -9 737.039 31.288 1
 1 3 9 831.81 32.071 5
 1 3 9 783.916 34.494 1
 -1 3 -9 831.992 28.455 1
 1 3 9 892.109 45.748 3
 -2 -3 -9 946.63 35.67 5
 -2 -3 -9 955.503 34.283 1
 2 -3 9 851.511 29.645 1
 -2 3 -9 830.137 26.73 1
 2 3 9 975.224 36.877 1
 2 3 9 923.259 33.752 5
 -2 3 -9 876.906 29.559 1
 2 3 9 908.953 47.766 3
 -3 -3 -9 50.8087 18.3155 5
 -3 -3 -9 65.2899 16.2677 1
 3 3 9 39.1334 28.6307 3
 3 3 9 60.7674 17.1314 1
 3 3 9 43.1156 16.8573 5
 -4 -3 -9 192.647 21.087 5
 -4 -3 -9 199.555 19.804 1
 4 3 9 198.023 19.812 5
 4 3 9 209.129 20.619 1
 4 3 9 281.691 34.633 3
 -5 -3 -9 60.6811 16.2179 1
 -5 -3 -9 32.1913 17.4907 5
 5 3 9 35.649 28.7353 3
 5 3 9 61.0587 16.7729 1
 5 3 9 62.6094 17.5377 5
 -6 -3 -9 46.2597 16.346 1
 -6 -3 -9 64.9433 18.6483 5
 6 3 9 121.489 18.736 1
 -6 3 -9 80.7293 14.1154 1
 6 3 9 117.807 31.525 3
 6 3 9 87.1088 17.9883 5
 -7 -3 -9 233.677 21.944 1
 -7 -3 -9 230.21 22.197 5
 -7 3 -9 192.449 17.883 1
 7 3 9 214.141 21.286 5
 7 3 9 251.536 37.439 3
 7 3 9 230.674 22.317 1
 -8 -3 -9 688.246 32.279 5
 -8 -3 -9 678.53 32.782 1
 -8 3 -9 670.938 28.386 1
 8 3 9 747.697 33.68 1
 8 3 9 705.947 32.765 5
 8 3 9 681.684 50.84 3
 -9 -3 -9 133.592 20.891 5
 -9 -3 -9 151.67 21.303 1
 -9 3 -9 118.045 17.072 1
 9 3 9 154.611 20.914 5
 9 3 9 136.162 35.342 3
 9 3 9 145.018 21.486 1
 -10 -3 -9 -4.5217 17.181 1
 -10 -3 -9 -13.726 17.805 5
 10 3 9 11.098 17.227 1
 10 3 9 26.76 18.5651 5
 -10 3 -9 2.6952 14.898 1
 -11 -3 -9 -7.764 17.5542 1
 -11 -3 -9 11.7156 18.7666 5
 -11 3 -9 0.2638 15.7381 1
 11 3 9 13.3205 19.4498 5
 -12 -3 -9 -25.956 18.722 5
 -12 -3 -9 -33.977 17.262 1
 12 3 9 11.4759 20.7007 5
 10 -4 -9 134.843 25.748 5
 10 4 -9 214.755 23.924 1
 9 -4 -9 23.7876 22.5083 5
 -9 4 9 49.0646 20.5872 1
 9 4 -9 80.284 19.3644 1
 8 -4 -9 113.916 23.677 5
 -8 4 9 102.5 20.886 1
 -8 4 9 121.208 18.29 5
 8 4 -9 117.806 19.633 1
 7 -4 -9 78.8074 22.539 5
 -7 4 9 38.5551 17.0092 5
 7 4 -9 79.8897 17.3524 1
 6 -4 -9 46.629 21.2883 5
 6 4 -9 36.1594 16.0443 1
 -6 4 9 17.8311 16.7943 5
 5 -4 -9 61.7919 21.7676 5
 5 4 -9 65.8361 16.9591 1
 -5 4 9 71.0615 17.6645 5
 4 -4 -9 255.489 25.525 5
 4 -4 -9 240.288 23.921 1
 4 4 -9 296.292 22.093 1
 -4 4 9 242.894 21.155 5
 3 -4 -9 167 21.695 1
 3 -4 -9 179.15 24.141 5
 3 4 -9 168.857 19.421 1
 -3 4 9 164.697 19.54 5
 -3 4 9 240.699 30.184 3
 2 -4 -9 379.394 28.456 5
 2 -4 -9 365.217 27.481 1
 -2 4 9 440.369 35.549 3
 2 4 -9 421.336 24.964 1
 -2 4 9 351.308 25.654 5
 1 -4 -9 542.24 33.148 5
 1 -4 -9 603.952 31.569 1
 -1 4 9 584.035 42.054 3
 -1 4 9 538.749 28.388 5
 1 4 -9 548.812 26.906 1
 -1 4 9 529.997 32.796 1
 0 -4 -9 68.9049 18.5634 1
 0 -4 -9 28.2498 21.0747 5
 0 4 9 88.8468 20.7398 1
 0 4 -9 80.3731 16.3272 1
 0 4 9 76.7058 18.0786 5
 0 4 9 68.7995 29.5083 3
 -1 -4 -9 9.0556 20.1875 5
 -1 -4 -9 -1.9503 16.3532 1
 1 4 9 -33.678 15.632 5
 -1 4 -9 -9.1256 13.8861 1
 1 4 9 11.4615 17.6858 1
 1 4 9 9.2464 28.0244 3
 -2 -4 -9 9.251 17.3979 1
 -2 -4 -9 23.7261 20.6375 5
 2 4 9 19.1364 17.8561 1
 2 4 9 -22.435 29.44 3
 2 4 9 -1.1238 16.4597 5
 -2 4 -9 -1.6956 14.0782 1
 -3 -4 -9 60.7872 18.7622 1
 -3 -4 -9 16.3389 20.8422 5
 3 4 9 59.9062 18.0529 5
 -3 4 -9 44.1754 15.0292 1
 3 4 9 61.6054 32.1625 3
 3 4 9 28.6475 18.4004 1
 -4 -4 -9 235.027 23.924 1
 -4 -4 -9 263.812 26.322 5
 4 4 9 251.16 37.898 3
 4 4 9 185.577 23.462 1
 -4 4 -9 242.538 20.66 1
 4 4 9 206.965 21.494 5
 -5 -4 -9 480.257 32.439 5
 -5 -4 -9 517.17 31.326 1
 5 4 9 496.56 32.718 1
 5 4 9 468.206 28.173 5
 5 4 9 535.31 46.266 3
 -6 -4 -9 209.005 25.186 5
 -6 -4 -9 227.52 24.52 1
 6 4 9 170.668 38.566 3
 6 4 9 180.06 21.809 5
 6 4 9 181.253 23.475 1
 -7 -4 -9 55.6359 20.1698 1
 -7 -4 -9 18.1484 21.5974 5
 7 4 9 27.1161 34.3214 3
 7 4 9 56.6571 19.5652 5
 7 4 9 69.8088 20.3274 1
 -8 -4 -9 -9.8098 21.7075 5
 -8 -4 -9 10.3157 19.8264 1
 8 4 9 -7.2558 19.6135 1
 8 4 9 68.5764 36.7518 3
 8 4 9 33.2579 19.8257 5
 -17 0 10 163.356 23.675 1
 17 0 -10 124.855 20.583 5
 -17 0 10 148.147 25.872 5
 17 0 -10 171.935 22.479 1
 -16 0 10 284.323 27.619 5
 16 0 -10 234.298 21.557 5
 -16 0 10 297.988 25.903 1
 16 0 -10 260.373 23.715 1
 -15 0 10 42.0423 17.2134 1
 15 0 -10 45.5144 16.5243 5
 15 0 -10 76.2503 17.6004 1
 -15 0 10 49.9332 21.8691 5
 -15 0 10 52.5171 14.4963 2
 -14 0 10 585.346 27.565 2
 14 0 -10 597.057 28.754 5
 -14 0 10 626.028 31.769 1
 -14 0 10 554.873 34.32 5
 14 0 -10 626.665 30.357 1
 -13 0 10 1137.37 41.56 5
 -13 0 10 1054.84 38.86 1
 13 0 -10 1009.41 35.23 5
 13 0 -10 1075.34 37.84 1
 -13 0 10 1125.08 34.71 2
 12 0 -10 1267.03 39.87 1
 -12 0 10 1250.93 40.84 1
 12 0 -10 1229.35 37.99 5
 -12 0 10 1222.03 36.28 2
 -12 0 10 1259.64 43.34 5
 11 0 -10 26.6801 13.7811 1
 -11 0 10 24.5729 11.8601 2
 -11 0 10 49.1394 15.3462 1
 -11 0 10 13.6977 18.7863 5
 11 0 -10 18.5049 14.0879 5
 10 0 -10 55.572 13.1249 5
 -10 0 10 98.1158 19.1343 5
 -10 0 10 63.5519 14.8991 1
 10 0 -10 52.7341 13.9439 1
 10 0 -10 89.804 14.3906 5
 9 0 -10 4.4311 11.8059 5
 -9 0 10 -8.0295 15.7732 5
 9 0 -10 -11.469 10.978 1
 9 0 -10 14.4558 11.3008 5
 9 0 -10 -1.348 11.9066 1
 -9 0 10 5.6856 12.4965 1
 8 0 -10 1792.47 42.89 5
 -8 0 10 1776.17 46.65 5
 -8 0 10 1779.5 45.36 1
 8 0 -10 1756.16 42.59 5
 8 0 -10 1869.64 45.9 1
 8 0 -10 1774.6 45.15 1
 -7 0 10 3065.35 67.76 5
 7 0 -10 3066.35 64.83 5
 7 0 -10 3014.84 66.81 1
 -7 0 10 3067.56 67.58 1
 7 0 -10 2999.87 67.38 1
 6 0 -10 55.9229 10.1661 1
 6 0 -10 75.3561 8.5469 5
 6 0 -10 65.5947 8.2884 5
 6 0 -10 69.0687 9.726 1
 -6 0 10 71.8596 10.4153 1
 -6 0 10 72.9503 11.5794 5
 5 0 -10 -0.6124 7.5958 1
 -5 0 10 -2.2638 7.8833 1
 5 0 -10 1.61375 5.57289 5
 -5 0 10 7.66917 8.46375 5
 5 0 -10 -3.526 6.8222 1
 5 0 -10 5.79846 5.82181 5
 -5 0 10 -2.1212 7.0281 1
 -4 0 10 81.1159 5.3528 2
 -4 0 10 83.7179 8.8163 5
 -4 0 10 89.0276 9.0457 1
 4 0 -10 64.318 8.5087 1
 -4 0 10 68.4621 8.1865 1
 4 0 -10 83.6671 8.2394 1
 -3 0 10 96.5332 8.6767 1
 3 0 -10 116.169 8.233 1
 -3 0 10 95.1404 8.2206 1
 -3 0 10 107.07 7.521 5
 -3 0 10 107.705 6.22 2
 3 0 -10 107.713 8.621 1
 -2 0 10 626.953 17.724 1
 -2 0 10 615.934 17.315 2
 2 0 -10 613.835 16.684 2
 2 0 -10 637.497 16.982 1
 -2 0 10 641.932 17.612 1
 1 0 -10 5374.84 104.56 1
 1 0 -10 5284.48 105.15 2
 1 0 -10 5470.65 104.76 1
 -1 0 10 5412.44 104.69 1
 -1 0 10 5365.64 104.63 1
 -1 0 10 5269.56 105.32 2
 -1 0 10 5356.77 115.5 4
 0 0 10 762.061 22.767 2
 0 0 10 790.434 18.293 1
 0 0 -10 789.517 18.485 1
 0 0 -10 764.835 22.122 2
 0 0 -10 766.429 18.07 1
 0 0 10 757.194 22.147 4
 1 0 10 12.8909 4.9708 1
 -1 0 -10 12.4043 5.5907 4
 -1 0 -10 29.7764 8.0332 2
 -1 0 -10 12.9854 5.052 1
 1 0 10 28.0948 7.2128 4
 1 0 10 9.4948 12.1944 3
 1 0 10 15.7077 5.4755 1
 -2 0 -10 164.127 11.163 2
 2 0 10 187.043 15.976 3
 2 0 10 158.223 9.967 1
 -2 0 -10 151.384 10.077 1
 -2 0 -10 165.513 9.386 4
 2 0 10 170.642 10.646 1
 -2 0 -10 170.428 10.068 1
 3 0 10 393.777 14.752 1
 -3 0 -10 406.017 14.498 1
 -3 0 -10 425.016 14.367 1
 -3 0 -10 407.727 13.51 4
 3 0 10 374.586 24.614 3
 -3 0 -10 411.349 19.069 2
 3 0 10 422.738 14.73 1
 -4 0 -10 435.794 15.281 1
 -4 0 -10 574.833 22.025 2
 4 0 10 572.619 30.207 3
 4 0 10 548.885 18.182 1
 -4 0 -10 536.465 17.646 1
 -5 0 -10 987.904 27.495 1
 5 0 10 1033.32 27.82 1
 5 0 10 1025.5 40.94 3
 5 0 10 1048.09 25.95 5
 -5 0 -10 972.684 31.532 2
 -6 0 -10 220.923 14.636 1
 -6 0 -10 218.016 15.959 1
 6 0 10 216.829 16.293 1
 6 0 10 201.263 12.632 5
 -6 0 -10 231.212 16.735 2
 6 0 10 238.97 23.965 3
 -7 0 -10 -3.0695 11.4509 1
 7 0 10 -13.301 21.202 3
 7 0 10 8.5544 10.7708 1
 -7 0 -10 -1.9714 9.6577 1
 -7 0 -10 0.9146 12.4089 2
 7 0 10 -5.828 10.4965 5
 -8 0 -10 367.795 25.431 2
 8 0 10 401.837 22.918 5
 -8 0 -10 371.983 22.143 1
 -8 0 -10 368.56 22.559 1
 8 0 10 441.983 33.477 3
 8 0 10 410.435 22.354 1
 9 0 10 495.87 43.211 3
 -9 0 -10 497.967 28.698 2
 9 0 10 520.186 24.687 1
 -9 0 -10 478.275 25.649 1
 -9 0 -10 522.107 25.723 1
 9 0 10 523.167 26.373 5
 -10 0 -10 6.0412 15.5612 2
 10 0 10 7.1221 12.8951 1
 10 0 10 0.8772 14.8128 5
 -10 0 -10 7.9223 14.1814 1
 -11 0 -10 239.568 20.643 1
 -11 0 -10 232.448 22.076 2
 -12 0 -10 24.7386 15.9305 1
 -12 0 -10 25.315 16.768 2
 -13 0 -10 6.2397 17.2139 2
 -13 0 -10 -7.9941 15.6755 1
 -14 0 -10 280.288 25.661 2
 -14 0 -10 290.724 24.897 1
 -15 0 -10 403.232 29.102 1
 -15 0 -10 377.787 28.842 2
 17 -1 -10 163.85 22.866 5
 -17 -1 10 216.821 28.934 5
 17 1 -10 152.542 20.036 5
 -17 1 10 118.987 23.108 1
 -17 1 10 228.248 28.151 4
 17 1 -10 158.677 21.937 1
 -17 1 10 193.041 25.758 5
 -16 -1 10 634.538 35.138 1
 16 -1 -10 601.792 32.989 5
 -16 -1 10 678.915 38.38 5
 16 -1 -10 677.341 34.818 1
 16 1 -10 646.001 30.362 5
 -16 1 10 662.614 35.409 1
 -16 1 10 694.679 37.638 4
 16 1 -10 691.138 33.6 1
 -16 1 10 570.623 35.017 5
 -15 -1 10 101.217 19.78 1
 -15 -1 10 72.2179 23.6802 5
 15 -1 -10 91.5402 19.074 5
 15 -1 -10 117.49 19.095 1
 -15 1 10 143.118 23.448 4
 -15 1 10 77.1126 19.4046 1
 15 1 -10 118.507 17.421 5
 -15 1 10 126.751 23.218 5
 15 1 -10 99.853 18.0978 1
 -14 -1 10 35.4384 16.6351 1
 14 -1 -10 45.8633 16.2165 1
 14 -1 -10 47.26 17.278 5
 -14 -1 10 54.7066 22.6707 5
 -14 1 10 68.6394 20.0386 4
 -14 1 10 53.1833 17.3681 1
 -14 1 10 77.4643 20.8104 5
 14 1 -10 64.3691 16.6056 1
 14 1 -10 61.6925 14.9992 5
 13 -1 -10 121.286 17.543 1
 -13 -1 10 170.547 20.176 1
 -13 -1 10 141.473 23.449 5
 13 -1 -10 104.062 18.181 5
 13 1 -10 121.915 15.849 5
 -13 1 10 105.611 20.749 4
 -13 1 10 98.6208 21.0394 5
 -13 1 10 139.56 19.403 1
 13 1 -10 123.657 17.634 1
 -13 1 10 151.412 12.858 2
 -12 -1 10 34.6803 20.4011 5
 12 -1 -10 69.7466 15.785 1
 12 -1 -10 52.4634 16.2152 5
 -12 -1 10 50.9322 16.019 1
 -12 1 10 67.166 17.5066 4
 12 1 -10 48.7263 15.0278 1
 -12 1 10 47.4111 10.3115 2
 -12 1 10 64.9212 20.0901 5
 -12 1 10 57.2669 16.4543 1
 12 1 -10 62.21 13.7216 5
 -11 -1 10 321.714 25.049 5
 11 -1 -10 243.201 19.934 5
 -11 -1 10 272.555 21.704 1
 11 -1 -10 301.784 21.73 1
 -11 1 10 265.622 18.082 2
 -11 1 10 270.539 22.004 1
 11 1 -10 269.488 20.387 5
 11 1 -10 242.972 19.891 1
 -11 1 10 236.834 23.619 5
 -11 1 10 230.343 23.598 4
 -10 -1 10 1892.97 53.44 5
 10 -1 -10 1899.93 50.67 5
 -10 -1 10 1959.94 52.43 1
 10 -1 -10 1952.02 51.8 1
 -10 1 10 1986.94 43.97 2
 10 1 -10 2049.52 52.91 1
 10 1 -10 1984.33 47.01 5
 -10 1 10 1945.03 57.53 4
 -10 1 10 2016.87 53.02 1
 -10 1 10 1902.71 53.8 5
 10 1 -10 2024.96 47.18 5
 10 1 -10 1971.65 51.55 1
 -9 -1 10 419.001 23.615 1
 9 -1 -10 365.996 24.596 5
 9 -1 -10 390.439 22.833 1
 -9 -1 10 436.491 28.231 5
 9 1 -10 375.447 22.457 1
 9 1 -10 443.316 24.771 1
 -9 1 10 377.81 24.841 4
 9 1 -10 402.292 20.26 5
 -9 1 10 358.848 23.965 5
 -9 1 10 364.551 16.528 2
 -9 1 10 365.516 24.277 1
 8 -1 -10 116.023 13.513 5
 -8 -1 10 86.4072 16.5229 5
 -8 -1 10 118.979 15.01 1
 8 -1 -10 109.203 14.63 5
 8 -1 -10 99.0184 14.01 1
 8 1 -10 154.134 15.404 1
 -8 1 10 107.376 15.22 1
 -8 1 10 137.453 7.983 2
 8 1 -10 122.092 10.683 5
 8 1 -10 126.914 14.354 1
 -8 1 10 98.9496 17.4526 5
 -8 1 10 126.743 18.229 4
 8 1 -10 144.761 11.759 5
 7 -1 -10 175.1 14.686 1
 7 -1 -10 149.73 13.573 5
 7 -1 -10 170.017 14.793 1
 7 -1 -10 165.722 14.659 5
 -7 -1 10 199.451 16.127 5
 -7 -1 10 186.955 15.223 1
 7 1 -10 222.545 14.749 1
 7 1 -10 178.377 12.981 5
 7 1 -10 193.457 14.524 1
 -7 1 10 158.08 17.661 4
 -7 1 10 172.487 15.479 1
 7 1 -10 163.183 11.513 5
 -7 1 10 179.803 17.389 5
 6 -1 -10 -6.3752 10.1144 5
 -6 -1 10 5.3739 10.5807 5
 6 -1 -10 -7.8466 8.8325 1
 6 -1 -10 10.3569 9.1977 1
 -6 -1 10 -7.7129 9.1276 1
 6 -1 -10 0.44854 9.09529 5
 -6 1 10 8.8247 10.4525 1
 -6 1 10 8.3146 12.499 4
 -6 1 10 12.5032 12.0695 5
 6 1 -10 -7.4126 8.3828 1
 6 1 -10 0.31123 8.79013 1
 5 -1 -10 380.535 17.202 5
 5 -1 -10 368.439 17.331 1
 -5 -1 10 339.952 17.172 5
 -5 -1 10 348.362 16.755 1
 5 -1 -10 345.463 18.817 1
 5 -1 -10 363.557 18.186 5
 -5 1 10 391.861 20.72 4
 -5 1 10 317.537 19.873 5
 -5 1 10 365.999 18.195 1
 5 1 -10 345.87 16.552 1
 5 1 -10 356.93 16.103 1
 -5 1 10 364.622 18.614 1
 4 -1 -10 2268.46 48.88 5
 4 -1 -10 2212 50.35 1
 -4 -1 10 2268.44 47.15 5
 -4 -1 10 2209.74 48.61 1
 -4 -1 10 2187.79 48.84 1
 4 -1 -10 2196.03 50.66 1
 4 -1 -10 2276.59 49.47 5
 4 1 -10 2231.97 48.67 1
 -4 1 10 2241.49 50.55 5
 -4 1 10 2254.42 56.79 4
 -4 1 10 2266.7 51.02 1
 4 1 -10 2184.4 48.27 1
 -4 1 10 2183.07 50.22 1
 3 -1 -10 1840.28 41.65 1
 -3 -1 10 1745.12 39.49 1
 3 -1 -10 1855.67 40.51 5
 3 -1 -10 1795 39.7 5
 -3 -1 10 1779.79 39.33 1
 3 -1 -10 1796.84 41.89 1
 3 1 -10 1793.96 39.16 1
 -3 1 10 1823.83 41.72 1
 3 1 -10 1738.51 39.01 1
 -3 1 10 1777.29 41.85 1
 -3 1 10 1813.26 46.75 4
 -3 1 10 1799.27 41.56 5
 2 -1 -10 -2.2684 2.7334 5
 2 -1 -10 4.46934 7.10026 1
 2 -1 -10 3.46192 6.95857 1
 2 -1 -10 13.5258 7.3393 5
 -2 -1 10 5.10428 5.26378 1
 -2 -1 10 10.949 5.7046 1
 -2 1 10 4.22497 8.21627 5
 2 1 -10 3.08948 5.16054 1
 -2 1 10 12.0447 9.4657 4
 -2 1 10 9.78505 6.78791 1
 2 1 -10 -4.4869 5.1029 1
 -2 1 10 -2.1504 7.5794 1
 1 -1 -10 815.555 26.826 4
 -1 -1 10 824.542 19.248 1
 1 -1 -10 850.124 21.69 5
 1 -1 -10 853.489 23.847 1
 1 -1 -10 844.626 21.163 5
 1 -1 -10 815.975 23.228 1
 -1 1 10 847.872 23.231 5
 -1 1 10 850.981 23.556 1
 1 1 -10 844.427 18.777 1
 1 1 -10 786.271 18.887 1
 -1 1 10 876.22 27.995 4
 -1 1 10 879.218 23.91 1
 -1 1 10 780.775 31.751 3
 0 -1 -10 361.435 15.615 1
 0 -1 -10 378.46 13.616 5
 0 -1 -10 361.627 15.273 1
 0 -1 -10 353.446 12.675 5
 0 -1 -10 362.821 18.645 4
 0 1 -10 373.065 17.246 2
 0 1 10 383.383 15.606 1
 0 1 10 368.938 15.671 5
 0 1 10 350.204 24.913 3
 -1 -1 -10 108.734 7.775 5
 -1 -1 -10 118.002 9.57 1
 -1 -1 -10 102.992 6.964 5
 -1 -1 -10 118.113 11.059 4
 -1 -1 -10 113.932 9.65 1
 1 1 10 103.417 9.047 1
 -1 1 -10 109.291 10.543 2
 1 1 10 117.705 10.038 1
 1 1 10 99.9593 16.1166 3
 -2 -1 -10 2666.56 52.17 5
 -2 -1 -10 2633.67 51.95 5
 2 -1 10 2454.84 62.36 3
 -2 -1 -10 2516.55 55.52 1
 2 -1 10 2560.07 50.57 1
 2 1 10 2548.1 55.65 1
 2 1 10 2586.24 54.93 5
 -2 1 -10 2525.92 56.91 2
 -2 1 -10 2482.57 50.6 1
 2 1 10 2523.4 55.47 1
 -2 1 -10 2538.55 50.64 1
 2 1 10 2536.61 69.78 3
 3 -1 10 186.378 9.575 1
 -3 -1 -10 194.352 14.64 1
 -3 -1 -10 175.543 10.041 5
 3 -1 10 192.625 13.478 3
 3 -1 10 159.822 10.658 1
 -3 1 -10 176.158 9.684 1
 3 1 10 192.669 21.31 3
 -3 1 -10 153.688 12.702 2
 3 1 10 192.648 12.893 1
 3 1 10 177.38 12.053 5
 -3 1 -10 183.203 10.075 1
 -4 -1 -10 256.767 17.777 1
 4 -1 10 236.342 20.842 3
 -4 -1 -10 261.311 16.364 1
 4 -1 10 263.969 12.295 1
 4 1 10 250.315 17.097 5
 4 1 10 277.478 18.125 1
 -4 1 -10 256.961 15.949 2
 -4 1 -10 232.558 12.315 1
 4 1 10 227.356 23.627 3
 -4 1 -10 271.727 12.903 1
 5 -1 10 565.386 18.85 1
 -5 -1 -10 565.826 23.223 1
 -5 -1 -10 551.876 22.846 1
 5 -1 10 525.892 28.127 3
 -5 1 -10 538.463 25.538 2
 -5 1 -10 546.674 18.618 1
 -5 1 -10 547.263 19.346 1
 5 1 10 543.663 22.43 5
 -5 1 -10 562.207 23.247 3
 5 1 10 525.175 39.252 3
 5 1 10 576.119 23.113 1
 6 -1 10 504.757 19.728 1
 -6 -1 -10 476.32 23.701 1
 -6 -1 -10 465.642 22.713 1
 6 -1 10 468.681 29.798 3
 6 -1 10 473.923 18.223 5
 -6 1 -10 485.239 20.539 1
 6 1 10 479.039 23.342 1
 -6 1 -10 509.79 26.262 2
 6 1 10 491.434 23.607 5
 -6 1 -10 508.257 19.397 1
 6 1 10 526.338 35.432 3
 -7 -1 -10 7.673 12.8265 1
 -7 -1 -10 13.221 11.7787 1
 7 -1 10 7.4251 10.1173 1
 7 -1 10 10.0647 10.3936 5
 7 1 10 19.3916 13.0834 1
 7 1 10 5.0129 13.3348 5
 -7 1 -10 -3.4422 13.4744 2
 -7 1 -10 13.3523 11.5454 1
 -7 1 -10 -1.8841 7.817 1
 7 1 10 -17.125 24.918 3
 -8 -1 -10 598.445 26.686 1
 -8 -1 -10 602.632 27.905 1
 8 -1 10 513.54 24.829 5
 8 1 10 537.014 27.46 5
 -8 1 -10 556.262 29.155 2
 8 1 10 601.009 27.317 1
 -8 1 -10 541.418 24.638 1
 8 1 10 618.789 48.542 3
 9 -1 10 47.1919 12.9606 1
 -9 -1 -10 30.2287 15.0268 1
 -9 -1 -10 75.2114 17.301 2
 9 1 10 65.252 15.4645 1
 -9 1 -10 46.2087 14.0493 1
 -9 1 -10 58.3453 16.6595 2
 9 1 10 22.989 28.8875 3
 -9 1 -10 60.5163 8.3233 4
 9 1 10 60.9063 16.1532 5
 -10 -1 -10 100.767 18.873 2
 -10 -1 -10 110.176 17.303 1
 -10 1 -10 98.3799 15.5311 1
 -10 1 -10 76.3622 17.5696 2
 10 1 10 97.8596 17.1366 5
 10 1 10 136.313 17.336 1
 10 1 10 106.406 30.119 3
 -11 -1 -10 368.134 26.227 1
 -11 -1 -10 433.439 30.006 2
 -11 1 -10 454.499 28.623 2
 11 1 10 441.097 28.338 5
 -11 1 -10 402.336 24.626 1
 -12 -1 -10 647.716 33.824 2
 -12 -1 -10 640.583 31.141 1
 -12 1 -10 611.77 31.365 2
 12 1 10 639.877 32.39 5
 -12 1 -10 609.918 29.515 1
 -13 -1 -10 20.8897 17.1225 1
 -13 -1 -10 26.7442 18.416 2
 -13 1 -10 35.5712 16.7129 1
 -13 1 -10 1.3913 17.3364 2
 -14 -1 -10 4.282 18.6922 2
 -14 -1 -10 0.555 18.3303 1
 -14 1 -10 -10.495 18.088 2
 -14 1 -10 16.7426 17.6845 1
 -15 -1 -10 1.3151 18.9465 1
 -15 -1 -10 20.857 20.3237 2
 -15 1 -10 11.3699 18.5047 1
 -15 1 -10 1.9446 19.6979 2
 15 -2 -10 -4.7787 18.4021 5
 -15 -2 10 8.4521 23.7595 5
 15 2 -10 5.5168 13.9175 5
 15 2 -10 39.4384 17.7109 1
 -15 2 10 18.4819 20.7186 5
 -15 2 10 12.1609 20.7589 4
 -15 2 10 -2.0164 18.8825 1
 14 -2 -10 172.647 21.866 1
 14 -2 -10 141.984 21.79 5
 -14 -2 10 212.755 26.914 5
 -14 2 10 167.696 22.805 1
 -14 2 10 174.683 22.653 5
 -14 2 10 168.59 24.588 4
 14 2 -10 215.832 22.571 1
 14 2 -10 238.249 17.444 5
 13 -2 -10 162.41 20.598 1
 -13 -2 10 172.238 25.39 5
 13 -2 -10 155.21 21.222 5
 -13 2 10 190.794 24.749 4
 13 2 -10 191.962 20.858 1
 -13 2 10 140.742 21.655 5
 13 2 -10 190.159 15.765 5
 -13 2 10 169.107 22.41 1
 12 -2 -10 183.337 21.537 5
 12 -2 -10 212.991 21.545 1
 -12 -2 10 244.98 25.469 5
 -12 -2 10 248.332 22.68 1
 12 2 -10 239.243 15.947 5
 12 2 -10 244.163 21.241 1
 -12 2 10 224.437 22.741 1
 -12 2 10 250.754 25.745 4
 -12 2 10 200.446 22.881 5
 -11 -2 10 -18.491 13.719 1
 11 -2 -10 27.6758 14.7322 1
 -11 -2 10 -14.074 19.33 5
 11 -2 -10 12.7419 16.844 5
 -11 2 10 -3.6439 17.7997 4
 11 2 -10 10.615 13.7451 1
 11 2 -10 7.9613 10.6028 5
 -11 2 10 7.0352 18.6906 5
 -11 2 10 25.7482 16.0875 1
 -10 -2 10 12.9699 19.6439 5
 10 -2 -10 -17.555 13.411 1
 10 -2 -10 10.2166 16.4868 5
 -10 -2 10 -5.7794 13.6833 1
 -10 2 10 15.2532 18.4057 5
 -10 2 10 -14.572 17.428 4
 10 2 -10 -2.3201 10.406 5
 -10 2 10 -6.6341 15.1819 1
 10 2 -10 26.0391 13.5715 1
 10 2 -10 12.7467 9.6369 5
 9 -2 -10 28.1823 14.6824 1
 9 -2 -10 10.8239 16.4699 5
 -9 -2 10 62.5527 20.0237 5
 -9 -2 10 11.3644 14.0901 1
 -9 2 10 28.3511 15.7938 1
 -9 2 10 27.0301 18.525 5
 -9 2 10 12.7599 17.9127 4
 9 2 -10 3.0044 13.2646 1
 8 -2 -10 285.652 20.827 1
 -8 -2 10 345.111 24.105 5
 -8 -2 10 301.979 22.584 1
 8 -2 -10 317.643 22.21 5
 8 2 -10 343.699 22.366 1
 -8 2 10 277.504 24.62 4
 8 2 -10 328.952 23.459 1
 -8 2 10 314.683 23.574 1
 -8 2 10 270.205 22.875 5
 -7 -2 10 394.609 23.073 1
 7 -2 -10 375.481 23.13 1
 -7 -2 10 389.315 27.921 5
 7 -2 -10 430.682 26.443 5
 -7 2 10 394.777 27.523 5
 -7 2 10 382.044 28.424 4
 -7 2 10 445.769 25.408 1
 7 2 -10 459.552 22.581 1
 7 2 -10 332.896 22.521 1
 -6 -2 10 280.182 20.237 1
 -6 -2 10 267.212 19.79 5
 6 -2 -10 339.501 20.979 1
 6 -2 -10 281.278 20.11 5
 -6 2 10 255.073 21.058 5
 -6 2 10 311.738 24.061 4
 6 2 -10 328.972 20.139 1
 6 2 -10 303.979 20.505 1
 -6 2 10 317.673 22.498 1
 -5 -2 10 80.0098 12.9481 1
 5 -2 -10 58.2741 13.0271 1
 5 -2 -10 66.0824 15.6806 5
 -5 -2 10 65.5582 14.4493 5
 -5 2 10 65.6963 14.2323 1
 5 2 -10 68.6073 11.6284 1
 5 2 -10 69.7894 11.5653 1
 -5 2 10 69.6026 16.5798 4
 -5 2 10 55.5695 16.497 5
 4 -2 -10 27.3148 11.7219 5
 -4 -2 10 56.3992 11.4041 1
 4 -2 -10 29.1657 11.806 1
 -4 -2 10 20.5392 11.9867 5
 4 -2 -10 43.3801 14.0579 5
 -4 2 10 42.8589 15.2322 5
 -4 2 10 18.2668 15.4681 4
 -4 2 10 46.1617 13.0592 1
 4 2 -10 26.795 9.6934 1
 -4 2 10 18.4601 16.6288 3
 4 2 -10 25.3933 9.7446 1
 -3 -2 10 135.086 12.29 1
 3 -2 -10 125.798 13.792 1
 3 -2 -10 148.421 14.374 1
 3 -2 -10 124.38 13.586 5
 3 -2 -10 165.466 15.724 5
 -3 -2 10 151.294 12.666 5
 -3 2 10 158.521 15.641 1
 3 2 -10 153.899 11.949 1
 -3 2 10 133.074 19.982 3
 -3 2 10 152.062 15.841 5
 2 -2 -10 87.8868 13.9037 5
 -2 -2 10 79.9518 10.3343 1
 2 -2 -10 92.8118 12.7995 1
 -2 -2 10 93.2027 9.5278 5
 2 -2 -10 77.3962 12.0302 5
 2 -2 -10 94.1213 12.5846 1
 2 2 -10 101.025 9.874 1
 -2 2 10 78.4473 18.2846 3
 2 2 -10 96.2934 10.1187 1
 -2 2 10 75.991 14.2654 5
 -2 2 10 65.1769 12.9305 1
 -1 -2 10 763.879 23.723 1
 1 -2 -10 839.478 27.57 1
 1 -2 -10 860.848 27.039 5
 1 -2 -10 812.923 28.333 1
 1 -2 -10 789.341 27.796 5
 -1 2 10 776.491 27.863 5
 -1 2 10 830.577 37.87 3
 1 2 -10 822.901 23.116 1
 1 2 -10 816.692 23.676 1
 0 -2 -10 533.761 22.557 1
 0 -2 -10 550.632 23.715 1
 0 -2 -10 588.973 23.928 5
 0 -2 10 511.194 18.931 1
 0 2 -10 528.126 18.712 1
 0 2 10 490.364 22.69 5
 0 2 -10 557.388 17.937 1
 0 2 10 523.153 36.843 3
 -1 -2 -10 241.655 16.297 1
 -1 -2 -10 248.703 18.242 1
 1 -2 10 256.366 14.25 1
 -1 -2 -10 261.713 15.447 5
 -1 -2 -10 243.226 16.822 5
 -1 2 -10 245.607 13.352 1
 1 2 10 246.639 16.998 5
 1 2 10 259.567 26.507 3
 -1 2 -10 260.136 14.648 1
 1 2 10 255.767 17.148 1
 2 -2 10 708.118 21.47 1
 -2 -2 -10 667.235 26.6 1
 -2 -2 -10 766.829 25.969 5
 -2 -2 -10 724.192 26.595 1
 -2 -2 -10 703.065 26.881 5
 2 2 10 664.97 40.598 3
 -2 2 -10 733.465 20.879 1
 2 2 10 746.466 27.756 1
 2 2 10 703.026 26.839 5
 3 -2 10 354.209 18.089 4
 -3 -2 -10 309.957 20.006 5
 -3 -2 -10 327.157 21.502 1
 3 -2 10 293.801 15.99 1
 -3 -2 -10 350.239 22.171 5
 3 2 10 319.367 21.427 5
 3 2 10 309.595 23.581 1
 -3 2 -10 321.486 16.204 1
 -3 2 -10 341.566 15.141 1
 3 2 10 319.457 30.468 3
 4 -2 10 -4.7132 8.5146 1
 -4 -2 -10 -7.3236 13.5386 5
 -4 -2 -10 -0.605 11.5143 5
 -4 -2 -10 -5.0485 12.2721 1
 4 -2 10 17.008 8.811 4
 4 2 10 -3.3168 13.9193 5
 4 2 10 25.9854 24.6538 3
 -4 2 -10 10.8524 13.5215 2
 4 2 10 13.874 13.5902 1
 -4 2 -10 9.10092 9.42149 1
 -4 2 -10 7.21441 8.44332 1
 -5 -2 -10 48.9822 12.6118 5
 5 -2 10 22.3047 9.7114 1
 5 -2 10 49.048 8.7871 4
 -5 -2 -10 49.6659 14.4626 5
 -5 -2 -10 70.2544 14.5519 1
 -5 2 -10 48.2497 10.78 1
 -5 2 -10 44.9046 9.7332 1
 -5 2 -10 38.0984 15.0149 2
 5 2 10 42.7719 14.7271 1
 5 2 10 44.3531 26.5844 3
 5 2 10 39.8866 15.262 5
 -6 -2 -10 144.553 16.477 5
 -6 -2 -10 99.8189 16.3735 1
 6 -2 10 123.518 12.259 1
 6 -2 10 108.606 13.085 5
 -6 2 -10 122.341 12.224 1
 6 2 10 140.067 17.406 1
 -6 2 -10 126.004 17.617 2
 6 2 10 128.652 30.536 3
 -6 2 -10 111.17 13.237 1
 -7 -2 -10 174.649 17.197 5
 7 -2 10 142.435 13.836 1
 -7 -2 -10 167.192 18.684 1
 -7 2 -10 173.3 15.445 1
 -7 2 -10 138.12 13.277 1
 7 2 10 140.398 18.415 1
 7 2 10 142.551 31.402 3
 -7 2 -10 147.15 18.986 2
 -8 -2 -10 361.288 24.508 1
 -8 -2 -10 348.273 22.986 5
 -8 2 -10 401.824 21.937 1
 8 2 10 393.79 26.074 1
 8 2 10 363.294 37.89 3
 -8 2 -10 370.336 24.437 2
 -9 -2 -10 252.753 21.9 1
 -9 -2 -10 275.806 19.145 5
 -9 2 -10 246.473 18.915 1
 9 2 10 252.983 21.78 5
 9 2 10 241.798 35.707 3
 9 2 10 263.01 21.932 1
 -9 2 -10 253.335 22.688 2
 -10 -2 -10 22.0637 14.9259 5
 -10 -2 -10 28.2134 16.14 1
 10 2 10 9.6658 16.4597 5
 -10 2 -10 36.0831 14.7651 1
 10 2 10 14.1417 29.3287 3
 10 2 10 10.1146 15.8823 1
 -10 2 -10 23.7128 17.1752 2
 -11 -2 -10 12.3032 14.6925 5
 -11 -2 -10 -5.6098 15.4206 1
 11 2 10 1.5484 16.7278 5
 -11 2 -10 12.4238 14.8798 1
 -11 2 -10 9.0114 17.3419 2
 -12 -2 -10 52.2324 15.1495 5
 -12 -2 -10 69.6105 18.5426 1
 -12 2 -10 78.2068 19.8742 2
 12 2 10 52.9065 18.962 5
 -12 2 -10 51.5286 16.3626 1
 -13 -2 -10 71.6234 20.0602 1
 -13 2 -10 75.2219 17.7688 1
 -13 2 -10 63.2134 20.6492 2
 13 2 10 70.0509 20.4817 5
 13 -3 -10 -13.887 19.974 5
 -13 -3 10 48.3304 25.4602 5
 13 3 -10 9.3901 16.7828 1
 -13 3 10 5.2632 18.3652 5
 -13 3 10 -15.039 18.674 1
 -13 3 10 -5.1245 21.3107 4
 12 -3 -10 22.0715 20.1535 5
 -12 -3 10 38.247 23.3458 5
 -12 3 10 49.6294 19.335 5
 -12 3 10 24.2898 19.0389 1
 12 3 -10 27.0495 16.489 1
 -12 3 10 16.9823 22.0278 4
 -11 -3 10 28.3562 22.1459 5
 11 -3 -10 4.5737 19.0046 5
 -11 3 10 -10.442 21.259 4
 -11 3 10 52.0405 18.689 5
 11 3 -10 10.6707 15.5618 1
 -11 3 10 9.1624 17.729 1
 10 -3 -10 22.459 19.0825 5
 -10 -3 10 54.3232 22.106 5
 10 -3 -10 14.2783 15.9971 1
 -10 3 10 30.3881 17.3176 1
 10 3 -10 73.2693 16.769 1
 -10 3 10 40.3057 18.5711 5
 -9 -3 10 6.6792 20.6252 5
 9 -3 -10 5.9689 18.0168 5
 9 -3 -10 11.3006 15.5243 1
 -9 3 10 -0.301 16.4296 1
 -9 3 10 40.7341 19.6082 3
 -9 3 10 -9.9322 17.5051 5
 9 3 -10 8.1156 14.186 1
 -8 -3 10 119.136 22.183 5
 8 -3 -10 131.005 20.697 5
 8 -3 -10 120.326 18.859 1
 8 3 -10 151.173 17.661 1
 -8 3 10 133.612 20.314 5
 -8 3 10 138.068 19.618 1
 -8 3 10 131.972 22.676 3
 7 -3 -10 99.6311 19.9836 5
 7 -3 -10 61.7712 16.4431 1
 -7 -3 10 79.1588 20.1922 5
 -7 3 10 127.285 22.649 3
 7 3 -10 108.593 16.359 1
 -7 3 10 46.7132 16.816 1
 -7 3 10 69.852 18.458 5
 6 -3 -10 48.2669 18.267 5
 6 -3 -10 70.886 16.2939 1
 -6 3 10 84.6163 21.518 3
 -6 3 10 64.72 18.1608 5
 -6 3 10 63.0739 17.0707 1
 6 3 -10 76.3297 14.2812 1
 5 -3 -10 -7.725 14.0372 1
 -5 -3 10 -5.9926 13.171 1
 5 -3 -10 -24.295 16.7 5
 -5 3 10 52.5501 21.1713 3
 5 3 -10 22.4264 12.6607 1
 -5 3 10 -11.318 16.919 5
 -5 3 10 2.0846 15.1915 1
 -4 -3 10 34.1354 13.321 1
 4 -3 -10 10.7054 17.4719 5
 4 -3 -10 13.168 14.7021 1
 -4 3 10 10.9496 15.4072 1
 -4 3 10 18.776 22.3672 3
 4 3 -10 30.9243 12.9088 1
 -4 3 10 1.5292 17.0817 5
 3 -3 -10 114.523 19.557 5
 -3 -3 10 98.8821 15.155 1
 3 -3 -10 67.8392 16.277 1
 -3 3 10 73.1363 18.2028 5
 3 3 -10 106.312 14.519 1
 -3 3 10 108.806 25.253 3
 2 -3 -10 104.827 17.232 1
 2 -3 -10 151.443 20.272 5
 -2 -3 10 142.589 15.134 1
 -2 3 10 139.859 19.57 5
 -2 3 10 176.999 27.259 3
 2 3 -10 159.264 15.678 1
 2 3 -10 165.548 14.718 1
 -1 -3 10 121.727 14.852 1
 1 -3 -10 162.428 18.388 1
 1 -3 -10 135.442 20.389 5
 -1 3 10 118.668 19.229 5
 1 3 -10 143.471 14.889 1
 -1 3 10 110.019 26.516 3
 0 -3 10 62.1383 13.2391 1
 0 -3 -10 39.311 15.5445 1
 0 -3 -10 60.0018 18.4031 5
 0 3 10 33.5513 16.518 1
 0 3 -10 51.6565 9.7495 1
 0 3 10 78.6717 17.8277 5
 0 3 -10 40.7551 12.6507 1
 0 3 10 61.6051 26.4742 3
 -1 -3 -10 57.7434 18.3281 5
 1 -3 10 65.2399 13.1253 1
 -1 -3 -10 71.3901 16.3159 1
 1 3 10 82.3012 27.3423 3
 -1 3 -10 78.2634 13.538 1
 -1 3 -10 67.0215 11.7089 1
 1 3 10 48.9792 17.2136 5
 1 3 10 58.3279 17.2768 1
 -2 -3 -10 68.5121 18.5932 5
 -2 -3 -10 73.953 16.4207 1
 -2 3 -10 51.0754 12.7046 1
 -2 3 -10 66.2025 11.7353 1
 2 3 10 126.98 29.862 3
 2 3 10 98.6242 18.1573 1
 2 3 10 71.4553 17.6695 5
 -3 -3 -10 55.0725 18.1907 5
 -3 -3 -10 70.4506 16.5276 1
 3 3 10 66.7708 17.3327 1
 3 3 10 60.0652 17.2362 5
 3 3 10 63.9693 28.6556 3
 -4 -3 -10 251.461 21.825 5
 -4 -3 -10 281.472 22.005 1
 4 3 10 296.809 36.312 3
 4 3 10 236.751 21.365 1
 4 3 10 302.669 22.337 5
 -5 -3 -10 126.798 18.055 1
 -5 -3 -10 142.906 19.492 5
 5 3 10 107.124 18.846 5
 5 3 10 115.869 32.294 3
 5 3 10 114.137 18.848 1
 -6 -3 -10 20.0574 15.503 1
 -6 -3 -10 11.383 17.139 5
 -6 3 -10 29.7911 12.7005 1
 6 3 10 -6.7987 15.8256 1
 6 3 10 12.4716 16.8304 5
 6 3 10 17.4004 28.9335 3
 -7 -3 -10 46.4071 17.9662 5
 -7 -3 -10 22.3127 16.26 1
 7 3 10 24.7674 17.0483 1
 7 3 10 37.8589 17.6001 5
 7 3 10 51.5414 32.0579 3
 -7 3 -10 68.6183 14.5514 1
 -8 -3 -10 10.3245 16.2951 1
 -8 -3 -10 10.6868 17.4376 5
 -8 3 -10 19.1888 13.3798 1
 8 3 10 13.9381 16.5239 1
 8 3 10 -13.078 31.177 3
 8 3 10 4.0652 17.5257 5
 -9 -3 -10 27.2335 17.496 1
 -9 -3 -10 49.7655 18.5644 5
 9 3 10 74.8299 18.9922 1
 9 3 10 56.9587 19.2348 5
 -9 3 -10 51.9505 14.7928 1
 9 3 10 73.5842 34.2764 3
 -10 -3 -10 245.4 24.621 1
 -10 -3 -10 189.109 21.471 5
 -10 3 -10 178.493 18.698 1
 10 3 10 148.433 22.633 5
 10 3 10 177.602 38.356 3
 -11 -3 -10 105.322 20.376 5
 -11 -3 -10 86.7291 20.8952 1
 11 3 10 136.247 22.677 5
 -11 3 -10 97.6629 17.9753 1
 9 -4 -10 13.4185 21.944 5
 9 4 -10 -14.723 16.177 1
 -9 4 10 8.8063 19.301 1
 -9 4 10 -0.3028 17.4006 5
 8 -4 -10 3.5354 21.4626 5
 8 4 -10 36.7822 16.8248 1
 -8 4 10 31.8441 17.752 5
 -8 4 10 34.2412 19.4371 1
 7 -4 -10 206.686 25.343 5
 -7 4 10 197.091 20.348 5
 7 4 -10 226.574 21.657 1
 6 -4 -10 34.0722 20.8716 5
 -6 4 10 23.1778 17.3812 5
 6 4 -10 14.0685 15.6964 1
 5 -4 -10 137.768 23.974 5
 5 -4 -10 146.188 21.382 1
 5 4 -10 145.085 18.622 1
 -5 4 10 124.86 19.568 5
 4 -4 -10 9.7594 16.913 1
 4 -4 -10 -30.924 19.059 5
 -4 4 10 58.1085 25.1234 3
 -4 4 10 -1.9683 16.6631 5
 4 4 -10 9.0747 14.5641 1
 3 -4 -10 21.3162 17.2008 1
 3 -4 -10 15.1095 20.2762 5
 -3 4 10 14.3776 16.7883 5
 -3 4 10 48.441 26.0039 3
 3 4 -10 33.957 15.1097 1
 2 -4 -10 30.5881 20.2684 5
 2 -4 -10 10.6365 16.8731 1
 -2 4 10 20.2562 19.1292 1
 2 4 -10 17.96 14.8346 1
 -2 4 10 39.7171 17.7531 5
 -2 4 10 37.2312 26.4065 3
 1 -4 -10 104.554 22.838 5
 1 -4 -10 82.5938 19.0674 1
 -1 4 10 94.8223 18.5364 5
 -1 4 10 127.873 29.461 3
 1 4 -10 94.561 16.6285 1
 -1 4 10 82.3473 19.8025 1
 0 -4 -10 -10.513 16.028 1
 0 -4 -10 -11.588 19.185 5
 0 4 -10 -18.462 13.358 1
 0 4 10 12.5207 17.4041 5
 0 4 10 -4.3605 28.3262 3
 0 4 10 -18.307 17.248 1
 -1 -4 -10 150.475 21.313 1
 -1 -4 -10 110.754 22.928 5
 1 4 10 137.213 21.588 1
 1 4 10 128.39 19.475 5
 -1 4 -10 145.628 17.232 1
 1 4 10 118.495 31.533 3
 -2 -4 -10 -16.013 16.854 1
 -2 -4 -10 10.0202 20.2854 5
 -2 4 -10 8.1451 13.6663 1
 2 4 10 -31.554 29.475 3
 2 4 10 25.8169 18.0898 1
 2 4 10 -12.472 17.122 5
 -3 -4 -10 11.9262 17.6381 1
 -3 -4 -10 3.5381 20.3875 5
 3 4 10 43.8536 17.9749 5
 3 4 10 -8.1303 30.5963 3
 -3 4 -10 -16.977 13.899 1
 3 4 10 25.3655 18.2261 1
 -4 -4 -10 79.166 19.3247 1
 -4 -4 -10 35.9155 21.037 5
 4 4 10 82.7074 34.1056 3
 4 4 10 60.2833 19.7155 1
 4 4 10 72.2754 19.2301 5
 -4 4 -10 87.6585 16.1149 1
 -5 -4 -10 65.8593 19.7581 1
 -5 -4 -10 73.1145 22.1802 5
 5 4 10 77.0607 21.0372 1
 5 4 10 83.2556 35.7607 3
 5 4 10 79.0234 19.206 5
 -6 -4 -10 3.4233 17.9793 1
 -6 -4 -10 -31.386 19.883 5
 6 4 10 -24.858 33.664 3
 6 4 10 -3.0443 18.3297 5
 6 4 10 2.1185 18.7497 1
 -7 -4 -10 31.7065 20.0319 1
 -7 -4 -10 40.0663 22.0561 5
 7 4 10 52.0401 37.6944 3
 7 4 10 73.6281 20.5011 5
 7 4 10 45.1543 20.1043 1
 17 0 -11 21.5752 17.6023 5
 -17 0 11 -7.0882 22.9482 5
 17 0 -11 -9.9763 16.2712 1
 -17 0 11 -10.469 17.942 1
 16 0 -11 13.7409 15.996 5
 16 0 -11 -0.6942 15.102 1
 -16 0 11 -14.71 16.525 1
 -16 0 11 30.5687 22.4075 5
 -15 0 11 -1.0432 21.2423 5
 15 0 -11 -4.9964 14.5443 1
 -15 0 11 7.9835 16.2839 1
 15 0 -11 -0.8696 15.227 5
 -14 0 11 -11.686 12.214 2
 14 0 -11 -4.0011 13.9601 1
 -14 0 11 -14.215 19.782 5
 -14 0 11 -3.7366 15.1796 1
 14 0 -11 9.0582 14.5739 5
 13 0 -11 6.4776 13.8991 5
 -13 0 11 11.5403 11.8184 2
 13 0 -11 -14.067 13.071 1
 -13 0 11 -0.1325 14.5222 1
 -13 0 11 19.9095 19.1828 5
 -12 0 11 -0.7541 14.4574 1
 12 0 -11 2.0957 12.9685 1
 -12 0 11 -7.6683 11.3145 2
 -12 0 11 26.8778 19.3206 5
 12 0 -11 -7.4128 13.8499 5
 11 0 -11 -0.7451 12.6517 1
 -11 0 11 8.7154 11.2046 2
 -11 0 11 -9.6208 18.2249 5
 11 0 -11 16.9073 13.6131 5
 -11 0 11 -2.5313 14.0694 1
 10 0 -11 6.5855 11.5054 5
 10 0 -11 -9.4705 11.8695 1
 -10 0 11 4.372 13.1572 1
 10 0 -11 7.7918 12.5773 5
 -10 0 11 4.4974 17.5113 5
 9 0 -11 -3.9408 10.8555 5
 9 0 -11 17.495 11.6378 5
 -9 0 11 11.3034 12.7243 1
 -9 0 11 -20.09 16.067 5
 9 0 -11 16.1522 12.3002 1
 9 0 -11 -16.721 10.938 1
 8 0 -11 -10.916 7.031 5
 8 0 -11 -7.0664 10.5096 1
 -8 0 11 -3.6735 11.0175 1
 -8 0 11 -7.6592 13.6206 5
 8 0 -11 -6.4809 9.7089 5
 8 0 -11 8.9298 10.144 1
 7 0 -11 0.84822 8.3288 5
 7 0 -11 2.8138 8.72608 1
 -7 0 11 0.28203 9.76423 1
 -7 0 11 6.4131 11.6438 5
 7 0 -11 7.03962 9.55484 1
 7 0 -11 9.73033 8.14226 5
 -6 0 11 7.4074 10.1723 5
 -6 0 11 0.29467 8.7487 1
 6 0 -11 2.79692 6.90207 5
 6 0 -11 15.9331 6.8833 5
 6 0 -11 -2.9477 8.3818 1
 6 0 -11 4.89474 7.92084 1
 5 0 -11 -3.1614 4.9992 5
 5 0 -11 7.26068 7.36363 1
 5 0 -11 -11.426 7.575 1
 -5 0 11 -6.7173 7.122 1
 -5 0 11 -3.6082 7.9273 1
 -5 0 11 5.28483 8.67312 5
 -4 0 11 -0.8743 6.8045 5
 -4 0 11 3.11953 4.14635 2
 -4 0 11 -2.4639 6.2234 1
 -4 0 11 0.74469 7.10553 1
 4 0 -11 14.1952 7.1217 1
 4 0 -11 2.48076 6.27117 1
 -3 0 11 4.78951 4.73876 2
 -3 0 11 -6.7935 5.904 1
 -3 0 11 -3.6673 5.4834 5
 3 0 -11 -3.4752 5.2442 1
 3 0 -11 4.63889 5.67729 1
 -3 0 11 1.76692 6.48026 1
 2 0 -11 -10.296 5.52 1
 -2 0 11 1.55048 5.72087 2
 -2 0 11 -2.1517 5.5189 1
 2 0 -11 -6.6084 5.1059 2
 2 0 -11 -3.8013 5.2907 1
 -2 0 11 5.02699 6.09641 1
 1 0 -11 3.55141 4.73076 1
 1 0 -11 10.5465 5.429 1
 -1 0 11 -0.6624 8.0274 4
 -1 0 11 2.61824 5.37153 1
 -1 0 11 -10.266 6.252 2
 1 0 -11 1.03403 6.06822 2
 -1 0 11 -2.4231 4.9522 1
 0 0 11 7.27052 7.3335 4
 0 0 11 1.65198 4.70191 1
 0 0 -11 3.33625 4.87337 1
 0 0 -11 0.90779 4.61465 1
 0 0 -11 -4.1653 6.8245 2
 0 0 11 14.8577 7.6243 2
 1 0 11 -10.377 11.363 3
 1 0 11 -5.0947 5.1586 1
 1 0 11 7.51525 6.77322 4
 1 0 11 -10.201 4.539 1
 -1 0 -11 3.16433 4.84976 1
 -1 0 -11 -2.5466 5.2823 4
 -1 0 -11 1.50324 7.24593 2
 2 0 11 8.64468 5.58289 1
 -2 0 -11 -1.7563 5.0272 1
 -2 0 -11 4.69844 5.51114 1
 -2 0 -11 4.05452 7.91925 2
 2 0 11 -3.6339 5.0622 1
 -2 0 -11 -0.6417 5.0469 4
 2 0 11 -6.2624 11.7012 3
 3 0 11 -3.6341 13.8347 3
 3 0 11 -3.4006 5.9165 1
 -3 0 -11 13.629 9.1115 2
 3 0 11 -0.2053 6.4654 1
 -3 0 -11 -4.729 5.1316 4
 -3 0 -11 5.45285 6.78057 1
 -3 0 -11 -5.4651 5.8178 1
 -4 0 -11 -10.019 9.596 2
 4 0 11 0.68969 7.51519 1
 -4 0 -11 4.49689 5.64561 4
 -4 0 -11 6.04105 7.56913 1
 -4 0 -11 -1.9463 6.6216 1
 4 0 11 0.6041 15.5014 3
 -5 0 -11 3.2121 10.9006 2
 5 0 11 -1.5093 7.2591 5
 -5 0 -11 0.90485 9.05773 1
 5 0 11 7.3226 17.5456 3
 5 0 11 -9.9661 8.1452 1
 -5 0 -11 3.56234 1.49179 1
 6 0 11 -22.265 19.933 3
 -6 0 -11 -2.1167 11.9636 2
 -6 0 -11 -28.136 10.158 1
 6 0 11 -0.7851 9.247 5
 6 0 11 -8.3355 9.4626 1
 -6 0 -11 8.99162 8.78723 1
 7 0 11 3.1632 10.9904 5
 -7 0 -11 -7.2644 9.8665 1
 -7 0 -11 4.0466 12.0626 1
 -7 0 -11 14.3666 14.0186 2
 7 0 11 21.0177 22.8525 3
 7 0 11 -0.9655 10.9549 1
 8 0 11 5.1707 12.1967 5
 8 0 11 6.5115 11.7185 1
 -8 0 -11 -13.38 14.222 2
 8 0 11 -10.018 25.262 3
 -8 0 -11 -7.1674 12.9376 1
 -8 0 -11 -5.3009 10.4023 1
 -9 0 -11 -2.6552 13.6407 1
 9 0 11 0.318 12.5375 1
 -9 0 -11 0.9736 15.3935 2
 9 0 11 0.7032 25.8266 3
 -9 0 -11 17.0587 11.6831 1
 9 0 11 4.7899 13.875 5
 -10 0 -11 17.4418 14.1964 1
 10 0 11 14.6441 12.8801 1
 -10 0 -11 32.0069 16.1322 2
 -11 0 -11 -3.5042 15.5725 2
 -11 0 -11 7.2709 14.5442 1
 -12 0 -11 -22.747 14.926 1
 -12 0 -11 -10.056 16.25 2
 -13 0 -11 -21.808 16.489 2
 -13 0 -11 -2.1 15.9844 1
 -14 0 -11 -2.3892 17.0016 1
 -14 0 -11 -10.109 17.514 2
 -15 0 -11 12.1904 18.5692 1
 -15 0 -11 8.4963 19.0768 2
 17 -1 -11 -5.307 18.5481 5
 17 1 -11 23.6007 17.3764 1
 -17 1 11 11.5537 19.4881 1
 17 1 -11 -7.0086 16.636 5
 -16 -1 11 111.594 25.134 5
 16 -1 -11 123.226 20.593 1
 16 -1 -11 71.9703 19.557 5
 -16 1 11 101.003 23.672 5
 -16 1 11 102.533 23.599 4
 16 1 -11 155.278 18.529 5
 16 1 -11 105.307 19.074 1
 -16 1 11 112.88 21.288 1
 15 -1 -11 104.061 19.561 5
 -15 -1 11 109.166 24.223 5
 15 -1 -11 121.815 19.6 1
 -15 -1 11 135.478 20.628 1
 15 1 -11 109.766 18.845 1
 -15 1 11 102.464 22.782 4
 -15 1 11 130.077 23.276 5
 15 1 -11 104.962 16.768 5
 -15 1 11 102.834 20.226 1
 -14 -1 11 5.971 15.768 1
 14 -1 -11 21.8869 16.413 5
 14 -1 -11 11.7301 15.359 1
 -14 -1 11 30.224 21.8372 5
 -14 1 11 42.7297 20.5042 5
 -14 1 11 28.0588 19.646 4
 14 1 -11 28.0784 15.224 1
 -14 1 11 18.497 16.8835 1
 14 1 -11 29.3652 14.2316 5
 -13 -1 11 102.882 22.72 5
 -13 -1 11 135.768 19.038 1
 13 -1 -11 90.7111 17.3156 1
 13 -1 -11 117.478 17.846 5
 13 1 -11 115.132 17.334 1
 13 1 -11 117.795 15.278 5
 -13 1 11 113.555 19.396 1
 -13 1 11 121.203 22.579 5
 -13 1 11 108.791 21.116 4
 12 -1 -11 102.623 16.367 1
 12 -1 -11 116.001 17.614 5
 -12 -1 11 122.877 18.162 1
 -12 -1 11 95.1321 21.0314 5
 -12 1 11 116.267 21.025 5
 -12 1 11 95.2037 20.4833 4
 12 1 -11 91.0071 14.1622 5
 -12 1 11 110.302 17.986 1
 12 1 -11 90.3054 16.2072 1
 -12 1 11 126.88 11.119 2
 11 -1 -11 68.7145 15.2386 1
 -11 -1 11 46.5082 15.4336 1
 -11 -1 11 35.2463 19.4657 5
 11 -1 -11 41.4032 15.9852 5
 11 1 -11 72.1779 15.3834 1
 -11 1 11 57.6213 17.4859 4
 -11 1 11 29.8737 15.856 1
 -11 1 11 7.4805 19.2298 5
 -11 1 11 44.9309 9.0457 2
 10 -1 -11 239.759 18.936 5
 -10 -1 11 260.008 22.593 5
 -10 -1 11 226.804 19.518 1
 10 -1 -11 255.795 19.762 1
 -10 1 11 238.911 22.722 5
 10 1 -11 274.403 20.338 1
 -10 1 11 252.272 20.444 1
 10 1 -11 258.647 19.373 1
 -10 1 11 237.544 15.57 2
 10 1 -11 260.749 15.881 5
 -10 1 11 255.799 22.636 4
 9 -1 -11 132.685 14.623 5
 9 -1 -11 152.115 16.159 1
 -9 -1 11 143.757 19.123 5
 -9 -1 11 164.419 16.623 1
 9 -1 -11 118.668 15.752 5
 -9 1 11 140.021 20.092 5
 9 1 -11 153.054 12.434 5
 9 1 -11 163.545 16.078 1
 -9 1 11 137.764 19.79 4
 -9 1 11 136.029 8.565 2
 -9 1 11 121.261 16.535 1
 9 1 -11 178.116 16.844 1
 8 -1 -11 -0.493 11.5655 5
 -8 -1 11 18.5705 12.2959 1
 8 -1 -11 -17.065 12.588 5
 -8 -1 11 -5.6863 14.8679 5
 8 -1 -11 -2.6623 11.1941 1
 8 1 -11 1.56141 7.81588 5
 -8 1 11 0.1181 15.9322 5
 8 1 -11 -7.0901 8.7951 5
 -8 1 11 5.3278 15.5637 4
 -8 1 11 19.4084 13.1146 1
 8 1 -11 -14.837 11.194 1
 8 1 -11 18.0961 11.5061 1
 7 -1 -11 939.185 30.277 5
 7 -1 -11 949.958 30.395 1
 7 -1 -11 1013.75 31.54 1
 -7 -1 11 946.506 30.292 1
 -7 -1 11 964.06 31.029 5
 7 -1 -11 973.316 29.554 5
 -7 1 11 978.143 32.537 5
 7 1 -11 970.52 29.653 1
 -7 1 11 1023.76 35.86 4
 -7 1 11 961.064 31.111 1
 7 1 -11 943.317 30.043 1
 6 -1 -11 694.378 24.392 5
 6 -1 -11 768.895 25.13 1
 6 -1 -11 706.998 25.255 1
 6 -1 -11 757.81 23.795 5
 -6 -1 11 704.154 24.341 5
 -6 -1 11 664.928 23.902 1
 -6 1 11 704.077 26.555 5
 6 1 -11 668.456 23.729 1
 -6 1 11 745.05 30.028 4
 -6 1 11 686.953 25.835 1
 6 1 -11 746.825 23.853 1
 -5 -1 11 18.0799 8.8898 5
 -5 -1 11 14.3205 8.6545 1
 5 -1 -11 25.9393 9.5765 5
 5 -1 -11 16.2675 8.3524 5
 5 -1 -11 30.9891 9.1335 1
 5 -1 -11 38.3128 9.8198 1
 -5 1 11 9.7152 10.9904 5
 5 1 -11 24.4303 8.2969 1
 -5 1 11 21.7101 11.2849 4
 5 1 -11 27.9142 8.3245 1
 -5 1 11 17.4328 9.8354 1
 4 -1 -11 528.854 18.302 5
 4 -1 -11 535.599 19.533 1
 -4 -1 11 582.929 16.4 5
 4 -1 -11 521.289 20.245 1
 4 -1 -11 535.934 19.918 5
 -4 -1 11 515.124 18.306 1
 -4 1 11 554.078 20.115 1
 -4 1 11 541.098 20.958 5
 4 1 -11 526.169 18.147 1
 -4 1 11 539.744 20.738 1
 -4 1 11 532.756 23.174 4
 3 -1 -11 60.2221 9.1987 1
 -3 -1 11 67.445 7.7223 1
 3 -1 -11 56.3146 8.6912 5
 3 -1 -11 71.6553 9.0652 1
 -3 -1 11 61.68 7.2381 1
 -3 1 11 49.3726 8.5603 1
 3 1 -11 50.5029 7.3603 1
 3 1 -11 62.2642 7.3348 1
 -3 1 11 48.9259 12.1712 4
 -3 1 11 46.4343 9.3239 1
 -3 1 11 56.5071 10.1843 5
 2 -1 -11 117.067 9.962 1
 2 -1 -11 125.408 9.04 5
 -2 -1 11 135.962 9.504 1
 -2 -1 11 135.328 7.551 1
 2 -1 -11 130.038 10.319 1
 -2 1 11 134.927 10.587 5
 -2 1 11 137.221 10.687 1
 -2 1 11 136.761 13.127 4
 -2 1 11 118.235 9.853 1
 2 1 -11 139.783 9.187 1
 2 1 -11 141.967 9.315 1
 1 -1 -11 453.174 14.299 5
 1 -1 -11 461.751 14.851 5
 1 -1 -11 473.968 17.712 1
 -1 -1 11 440.522 12.29 1
 1 -1 -11 448.788 16.892 1
 1 1 -11 416.578 11.937 1
 -1 1 11 467.45 17.548 1
 -1 1 11 463.061 24.498 3
 -1 1 11 468.792 21.499 4
 1 1 -11 474.001 11.917 1
 -1 1 11 453.508 17.181 5
 -1 1 11 467.612 17.368 1
 0 -1 -11 364.13 12.547 5
 0 -1 -11 350.276 12.076 5
 0 -1 -11 400.547 16.231 1
 0 -1 -11 391.609 19.325 4
 0 -1 -11 389.028 15.773 1
 0 1 11 358.055 24.396 3
 0 1 11 355.427 15.591 5
 0 1 11 347.714 15.791 1
 0 1 -11 390.827 18.324 2
 -1 -1 -11 107.512 11.259 4
 -1 -1 -11 95.6551 9.3385 1
 -1 -1 -11 94.7636 9.5507 1
 1 1 11 63.3595 16.0029 3
 1 1 11 85.4153 9.7274 1
 -1 1 -11 97.9428 10.8236 2
 1 1 11 64.1981 8.568 1
 -2 -1 -11 96.5699 9.966 1
 -2 -1 -11 101.576 11.563 4
 2 -1 11 127.1 12.102 3
 2 1 11 82.2432 17.714 3
 2 1 11 106.737 10.253 5
 2 1 11 128.915 11.277 1
 -2 1 -11 118.55 11.842 2
 3 -1 11 0.46171 4.9951 1
 -3 -1 -11 4.48736 8.81019 1
 3 -1 11 -8.0319 10.6009 3
 3 -1 11 7.82358 5.53555 1
 -3 1 -11 6.40215 9.39928 2
 3 1 11 -6.9105 8.9921 1
 -3 1 -11 6.61314 5.15268 1
 -3 1 -11 -1.5054 5.4907 1
 3 1 11 5.8975 17.2005 3
 3 1 11 -4.7009 8.8144 5
 4 -1 11 24.0571 6.6733 1
 -4 -1 -11 28.086 9.4398 1
 -4 -1 -11 35.9444 10.2009 1
 4 -1 11 29.0613 13.1939 3
 -4 1 -11 43.0687 11.5424 2
 4 1 11 16.4504 10.0198 5
 4 1 11 27.7626 10.2098 1
 4 1 11 30.1616 19.4012 3
 -4 1 -11 28.149 6.8096 1
 -4 1 -11 40.5368 7.5318 1
 5 -1 11 587.064 19.357 1
 5 -1 11 624.628 30.257 3
 -5 -1 -11 647.365 24.048 1
 -5 -1 -11 593.674 24.419 1
 -5 1 -11 582.552 20.023 1
 -5 1 -11 551.571 19.12 1
 5 1 11 589.109 23.796 1
 -5 1 -11 603.725 26.885 2
 5 1 11 617.089 23.698 5
 5 1 11 615.638 41.431 3
 -6 -1 -11 534.398 23.991 1
 -6 -1 -11 519.059 24.904 1
 6 -1 11 576.727 20.849 1
 6 -1 11 535.494 32.916 3
 6 1 11 541.731 25.011 1
 -6 1 -11 548.156 21.692 1
 -6 1 -11 534.066 20.11 1
 -6 1 -11 556.392 28.82 2
 6 1 11 565.62 24.917 5
 6 1 11 534.169 43.5 3
 7 -1 11 -3.4312 10.2498 5
 7 -1 11 1.1204 18.7479 3
 -7 -1 -11 25.5279 13.2988 1
 -7 -1 -11 10.8139 11.8444 1
 7 -1 11 12.8575 10.4033 1
 -7 1 -11 7.04784 9.85433 1
 7 1 11 19.0834 13.6263 5
 -7 1 -11 -0.8352 13.4451 2
 7 1 11 -3.9194 12.7697 1
 -7 1 -11 4.6926 11.4458 1
 7 1 11 -7.8147 25.8623 3
 8 -1 11 -17.215 11.793 5
 -8 -1 -11 -15.873 12.393 1
 -8 -1 -11 17.5843 13.9601 1
 8 -1 11 0.7225 11.2374 1
 8 1 11 -2.2452 14.2961 5
 8 1 11 1.9083 13.4462 1
 -8 1 -11 19.342 12.3043 1
 -8 1 -11 4.1595 14.7067 2
 -8 1 -11 5.40683 5.18551 1
 8 1 11 4.7917 26.5042 3
 -9 -1 -11 -3.7858 14.1055 1
 -9 -1 -11 28.6737 16.3712 2
 9 1 11 23.2432 15.3949 5
 -9 1 -11 4.9559 13.0427 1
 9 1 11 -12.897 27.934 3
 -9 1 -11 -2.9146 14.9684 2
 9 1 11 -19.004 13.013 1
 -10 -1 -11 -1.3518 14.7228 1
 -10 -1 -11 10.7271 16.0261 2
 10 1 11 -11.574 27.205 3
 -10 1 -11 -5.0673 15.2462 2
 10 1 11 -12.616 13.414 1
 10 1 11 6.9146 15.3235 5
 -10 1 -11 8.3762 13.4883 1
 -11 -1 -11 161.356 21.323 2
 -11 -1 -11 167.666 19.899 1
 -11 1 -11 150.062 17.783 1
 -11 1 -11 169.488 20.382 2
 11 1 11 133.292 19.193 5
 -12 -1 -11 97.9223 18.6197 1
 -12 -1 -11 76.6196 19.5705 2
 -12 1 -11 112.682 18.129 1
 -12 1 -11 77.9079 19.3561 2
 -13 -1 -11 -16.07 16.211 1
 -13 -1 -11 9.2082 18.0548 2
 -13 1 -11 14.6236 16.3628 1
 -13 1 -11 19.8122 18.3344 2
 -14 -1 -11 -4.6889 18.9411 2
 -14 -1 -11 24.9159 18.6772 1
 -14 1 -11 31.2291 19.6136 2
 -14 1 -11 16.0713 17.6619 1
 -15 -2 11 191.544 27.919 5
 15 -2 -11 145.811 22.12 5
 -15 2 11 179.346 23.836 5
 -15 2 11 200.367 25.229 1
 15 2 -11 204.07 17.156 5
 -15 2 11 177.302 26.613 4
 15 2 -11 227.882 23.112 1
 14 -2 -11 -0.9889 15.8367 1
 14 -2 -11 11.0259 18.0108 5
 -14 -2 11 -17.351 22.102 5
 14 2 -11 6.4196 12.2709 5
 -14 2 11 23.2882 20.3416 4
 -14 2 11 -2.4672 17.6538 1
 -14 2 11 -14.863 18.926 5
 14 2 -11 15.4779 15.8887 1
 -13 -2 11 463.063 31.916 5
 13 -2 -11 467.981 29.473 1
 13 -2 -11 464.027 29.162 5
 -13 2 11 439.155 31.351 5
 13 2 -11 437.024 27.438 1
 -13 2 11 404.59 29.464 1
 13 2 -11 473.954 20.547 5
 -13 2 11 424.841 32.241 4
 -12 -2 11 262.511 23.086 1
 12 -2 -11 292.056 23.336 1
 -12 -2 11 378.424 28.21 5
 12 -2 -11 238.837 22.048 5
 -12 2 11 262.343 23.718 1
 -12 2 11 247.425 24.215 5
 -12 2 11 272.705 27.087 4
 12 2 -11 302.419 22.726 1
 12 2 -11 329.545 17.788 5
 -11 -2 11 90.6552 21.7575 5
 -11 -2 11 63.3859 15.9255 1
 11 -2 -11 79.0341 17.904 5
 11 -2 -11 79.7442 16.5762 1
 11 2 -11 71.1006 15.8607 1
 -11 2 11 78.2532 20.5392 4
 -11 2 11 76.3475 17.704 1
 -11 2 11 66.7966 20.143 5
 10 -2 -11 484.096 26.79 1
 -10 -2 11 420.536 30.632 5
 10 -2 -11 420.904 27.866 5
 -10 -2 11 416.684 26.168 1
 -10 2 11 447.396 27.612 1
 -10 2 11 481.702 30.49 5
 10 2 -11 452.769 24.923 1
 -10 2 11 397.221 30.495 4
 -9 -2 11 1192.52 41.73 5
 9 -2 -11 1161.68 38.97 1
 9 -2 -11 1182.7 39.15 5
 -9 -2 11 1195.32 38.77 1
 9 2 -11 1173.53 37.23 1
 -9 2 11 1112.7 39.59 1
 -9 2 11 1161.69 44.32 4
 -9 2 11 1216.93 41.31 5
 -8 -2 11 22.208 13.8214 1
 -8 -2 11 -2.853 17.4035 5
 8 -2 -11 -1.291 15.7015 5
 8 -2 -11 6.9488 13.5642 1
 -8 2 11 30.8969 18.6071 5
 8 2 -11 20.3601 13.1163 1
 -8 2 11 4.0004 18.3783 4
 8 2 -11 4.9399 12.7297 1
 -8 2 11 22.7364 15.4646 1
 -7 -2 11 684.125 31.022 5
 7 -2 -11 685.52 27.964 1
 7 -2 -11 673.909 30.092 5
 -7 -2 11 702.849 27.434 1
 -7 2 11 693.4 31.864 4
 -7 2 11 698.888 31.927 5
 7 2 -11 677.03 26.718 1
 7 2 -11 690.1 27.7 1
 -7 2 11 655.227 29.14 1
 6 -2 -11 259.003 19.611 5
 -6 -2 11 279.878 19.235 5
 6 -2 -11 220.766 17.775 1
 -6 -2 11 251.19 17.441 1
 -6 2 11 222.064 22.582 4
 6 2 -11 266.3 19.331 1
 -6 2 11 235.049 20.37 5
 -6 2 11 207.039 18.509 1
 6 2 -11 251.659 16.78 1
 5 -2 -11 52.0043 13.0501 1
 5 -2 -11 66.818 13.0184 5
 -5 -2 11 70.2391 12.8807 1
 5 -2 -11 72.6589 15.4285 5
 -5 -2 11 64.27 13.9255 5
 5 2 -11 77.3284 11.9724 1
 5 2 -11 68.1094 11.8075 1
 -5 2 11 44.3437 17.522 4
 -5 2 11 58.2372 16.7888 5
 -5 2 11 49.5678 14.2 1
 4 -2 -11 1080.4 32.71 5
 4 -2 -11 1057.93 33.05 1
 4 -2 -11 1089.76 33.84 5
 -4 -2 11 1086.26 31.24 5
 -4 -2 11 1040.25 31.15 1
 -4 2 11 1038.49 37.5 4
 -4 2 11 1055.79 34.97 5
 4 2 -11 1071 30.06 1
 -4 2 11 1052.31 33.97 1
 -4 2 11 1086.54 42.5 3
 4 2 -11 1058.05 29.81 1
 -3 -2 11 1024.78 29.62 1
 3 -2 -11 1066.3 32.36 1
 3 -2 -11 1059.26 33.65 1
 -3 -2 11 1081.19 28.1 5
 3 -2 -11 1026.95 32.45 5
 3 -2 -11 1084.45 31.41 5
 -3 2 11 1006.31 41.76 3
 -3 2 11 1046.92 33.54 5
 3 2 -11 1047.06 27.73 1
 -3 2 11 1058.1 33.52 1
 3 2 -11 1056.67 28.77 1
 2 -2 -11 4.7013 11.0591 5
 2 -2 -11 5.7016 10.791 1
 2 -2 -11 17.52 10.7001 1
 -2 -2 11 8.29163 8.97786 1
 2 -2 -11 -5.9479 12.6693 5
 -2 2 11 30.0305 18.1801 3
 2 2 -11 19.3475 8.1286 1
 -2 2 11 6.4412 13.4169 5
 2 2 -11 2.14665 8.35765 1
 1 -2 -11 309.518 20.542 5
 1 -2 -11 306.828 19.425 5
 -1 -2 11 267.01 15.622 1
 1 -2 -11 233.404 15.936 1
 1 -2 -11 275.109 18.882 1
 1 2 -11 300.513 14.654 1
 -1 2 11 289.269 21.141 5
 -1 2 11 281.056 25.145 3
 1 2 -11 267.339 15.321 1
 0 -2 -11 40.0358 11.616 5
 0 -2 -11 45.3793 11.8144 1
 0 -2 11 52.1343 8.6732 1
 0 -2 -11 53.7007 13.3004 5
 0 -2 -11 62.7914 11.7458 1
 0 2 -11 57.0805 8.7352 1
 0 2 11 39.1617 20.0973 3
 0 2 -11 46.6182 7.9519 1
 0 2 11 52.5621 13.5439 5
 -1 -2 -11 13.1375 11.2938 1
 1 -2 11 3.48972 7.76573 1
 -1 -2 -11 12.9598 12.6208 5
 -1 -2 -11 -8.0415 10.4788 1
 -1 -2 -11 -3.5683 10.9124 5
 1 2 11 6.514 11.9857 1
 1 2 11 -20.392 20.383 3
 -1 2 -11 2.25018 7.18157 1
 1 2 11 -22.096 12.763 5
 -1 2 -11 15.0946 7.9464 1
 -2 -2 -11 1360.07 38.9 1
 -2 -2 -11 1401.95 38.69 1
 -2 -2 -11 1433.8 37.7 5
 2 -2 11 1339.36 32.93 1
 -2 -2 -11 1413.96 36.4 5
 2 2 11 1365.82 54.72 3
 2 2 11 1409.35 38.67 5
 2 2 11 1381.41 39.98 1
 -2 2 -11 1387.64 32.2 1
 -3 -2 -11 1142.72 31.7 5
 -3 -2 -11 1128.74 35 1
 3 -2 11 1060.15 30.86 4
 -3 -2 -11 1117.23 33.32 5
 3 -2 11 1075.18 28.52 1
 3 2 11 1094.03 34.65 5
 -3 2 -11 1129.76 28.02 1
 3 2 11 1167.63 36.34 1
 3 2 11 1144.92 51.55 3
 -4 -2 -11 78.5844 14.911 5
 4 -2 11 49.7291 9.0355 4
 -4 -2 -11 56.6797 14.2491 1
 4 -2 11 43.8933 9.4638 1
 4 2 11 44.0056 26.4775 3
 -4 2 -11 67.0306 10.1877 1
 4 2 11 56.5153 15.0649 1
 -4 2 -11 60.2122 9.5611 1
 4 2 11 63.0687 15.1467 5
 -4 2 -11 49.2077 14.7198 2
 5 -2 11 193.584 13.008 1
 -5 -2 -11 240.619 17.233 5
 -5 -2 -11 140.122 11.475 5
 -5 -2 -11 214.495 18.362 1
 5 2 11 229.404 19.297 5
 5 2 11 174.427 30.998 3
 5 2 11 237.214 19.398 1
 -5 2 -11 216.566 16.11 1
 -5 2 -11 235.109 15.249 1
 -5 2 -11 248.225 19.759 2
 -6 -2 -11 4.4732 13.9732 1
 -6 -2 -11 19.6856 12.1653 5
 -6 -2 -11 13.7651 13.8163 5
 6 -2 11 -1.7657 9.4684 1
 6 2 11 37.9245 28.3703 3
 -6 2 -11 2.26271 9.75561 1
 6 2 11 6.3657 14.6111 1
 -6 2 -11 32.5609 15.945 2
 -6 2 -11 1.5917 10.8745 1
 -7 -2 -11 19.5033 14.7488 1
 -7 -2 -11 15.0566 14.26 5
 -7 2 -11 22.1994 15.4198 2
 -7 2 -11 2.942 10.1147 1
 7 2 11 -6.2543 14.3907 1
 -7 2 -11 -4.0835 11.5665 1
 7 2 11 20.318 28.9621 3
 -8 -2 -11 266.797 18.13 5
 -8 -2 -11 236.707 20.8 1
 8 2 11 238.932 20.394 5
 -8 2 -11 224.182 21.477 2
 8 2 11 233.928 34.48 3
 8 2 11 237.154 21.114 1
 -8 2 -11 259.908 17.789 1
 -9 -2 -11 487.378 27.799 1
 -9 -2 -11 516.977 23.74 5
 -9 2 -11 488.83 24.17 1
 9 2 11 469.893 29.158 5
 -9 2 -11 495.032 31.24 2
 9 2 11 491.464 28.846 1
 9 2 11 505.881 44.292 3
 -10 -2 -11 6.6107 15.6234 1
 -10 -2 -11 3.9311 13.8674 5
 10 2 11 -1.0991 15.8941 1
 10 2 11 8.1113 30.8622 3
 10 2 11 36.1403 17.329 5
 -10 2 -11 5.4535 14.0553 1
 -10 2 -11 32.1491 17.903 2
 -11 -2 -11 -21.889 13.171 5
 -11 -2 -11 -10.338 15.287 1
 11 2 11 -15.34 30.018 3
 -11 2 -11 2.3595 14.3987 1
 11 2 11 13.4241 17.3056 5
 -11 2 -11 1.9346 17.5239 2
 -12 -2 -11 35.4258 17.9075 1
 -12 2 -11 37.041 16.3893 1
 12 2 11 31.7425 18.9693 5
 -12 2 -11 59.2585 19.7683 2
 -13 -2 -11 11.3596 18.5446 1
 -13 2 -11 32.2451 20.2223 2
 13 2 11 36.1198 19.925 5
 -13 2 -11 29.3188 17.1179 1
 -13 -3 11 166.717 28.08 5
 13 -3 -11 109.223 23.374 5
 -13 3 11 111.492 21.098 5
 -13 3 11 94.9945 22.3241 1
 -13 3 11 131.246 26.15 4
 13 3 -11 124.993 20.299 1
 12 -3 -11 184.653 23.702 5
 -12 -3 11 162.768 26.521 5
 -12 3 11 173.199 22.979 1
 -12 3 11 192.724 27.694 4
 -12 3 11 155.305 22.031 5
 12 3 -11 237.639 22.423 1
 11 -3 -11 5.7849 16.2855 1
 11 -3 -11 25.2969 19.2875 5
 -11 3 11 -30.244 19.464 4
 -11 3 11 5.0873 17.9946 1
 11 3 -11 -18.25 14.259 1
 -11 3 11 1.3524 18.4948 5
 10 -3 -11 220.269 22.716 1
 10 -3 -11 237.9 23.621 5
 -10 3 11 250.633 23.285 5
 -10 3 11 250.108 23.921 1
 -10 3 11 249.247 27.617 4
 10 3 -11 343.329 24.191 1
 9 -3 -11 105.038 18.733 1
 9 -3 -11 80.5688 20.0825 5
 -9 3 11 103.426 19.43 1
 -9 3 11 137.422 22.925 3
 9 3 -11 103.322 16.844 1
 -9 3 11 76.5372 19.6239 5
 8 -3 -11 14.663 15.5271 1
 8 -3 -11 2.976 18.2103 5
 -8 3 11 17.4379 16.4659 1
 -8 3 11 21.6325 18.2488 5
 -8 3 11 40.3276 21.0636 3
 8 3 -11 4.9455 13.7686 1
 7 -3 -11 344.394 25.27 1
 7 -3 -11 384.836 28.338 5
 7 3 -11 383.581 23.306 1
 -7 3 11 394.398 27.961 5
 -7 3 11 444.311 36.072 3
 -7 3 11 406.295 26.769 1
 6 -3 -11 679.885 31.043 1
 6 -3 -11 676.485 32.153 5
 -6 3 11 746.575 39.256 3
 6 3 -11 739.95 28.839 1
 -6 3 11 659.103 31.314 1
 -6 3 11 750.365 32.402 5
 5 -3 -11 74.1834 16.5936 1
 5 -3 -11 73.1954 18.2469 5
 -5 3 11 66.5923 18.5371 5
 5 3 -11 98.2739 14.9157 1
 -5 3 11 57.2921 16.6998 1
 -5 3 11 105.902 23.865 3
 4 -3 -11 312.688 23.651 5
 4 -3 -11 325.633 24.446 1
 -4 3 11 364.394 27.183 5
 4 3 -11 364.757 21.814 1
 -4 3 11 432.433 31.573 3
 3 -3 -11 63.086 16.0919 1
 -3 -3 11 67.797 14.1765 1
 3 -3 -11 44.4725 18.2466 5
 -3 3 11 86.8115 18.7245 5
 -3 3 11 62.1249 24.7139 3
 3 3 -11 94.7325 13.5096 1
 2 -3 -11 85.9933 16.4598 1
 -2 -3 11 78.9736 13.6752 1
 2 -3 -11 75.4715 18.6306 5
 -2 3 11 69.3458 25.9215 3
 2 3 -11 84.2635 13.8182 1
 -2 3 11 70.689 18.2969 5
 -1 -3 11 297.198 21.034 1
 1 -3 -11 302.136 21.869 1
 1 -3 -11 268.616 22.513 5
 -1 3 11 294.848 22.961 5
 1 3 -11 308.922 20.513 1
 -1 3 11 357.2 32.653 3
 1 3 -11 318.677 18.864 1
 0 -3 -11 1146.53 38.49 5
 0 -3 -11 1074.21 37.26 1
 0 3 11 1133.82 51.17 3
 0 3 11 1100.75 37.73 5
 0 3 -11 1105.08 32.63 1
 0 3 11 1113.42 39.52 1
 0 3 -11 1077.91 31.74 1
 -1 -3 -11 180.757 19.037 1
 -1 -3 -11 143.72 19.789 5
 -1 3 -11 140.73 13.205 1
 1 3 11 111.041 19.069 5
 1 3 11 151.859 19.843 1
 1 3 11 185.234 30.487 3
 -1 3 -11 158.986 14.524 1
 -2 -3 -11 27.2972 14.7994 1
 -2 -3 -11 11.0755 16.883 5
 -2 3 -11 7.422 11.2852 1
 2 3 11 12.6341 16.425 5
 2 3 11 12.8228 27.7037 3
 2 3 11 5.4309 16.2169 1
 -3 -3 -11 220.938 20.48 1
 -3 -3 -11 204.899 20.936 5
 3 3 11 248.658 21.942 1
 3 3 11 224.04 33.485 3
 3 3 11 230.082 20.638 5
 -4 -3 -11 20.6362 16.6851 5
 -4 -3 -11 13.8688 14.8335 1
 4 3 11 9.3304 16.3618 5
 4 3 11 -0.1879 15.4495 1
 4 3 11 14.4951 28.7802 3
 -5 -3 -11 219.203 20.529 1
 -5 -3 -11 215.831 20.717 5
 5 3 11 200.665 21.281 1
 5 3 11 217.077 34.996 3
 5 3 11 197.261 21.091 5
 -6 -3 -11 787.551 32.458 5
 -6 -3 -11 811.954 34.009 1
 -6 3 -11 779.006 28.005 1
 6 3 11 829.093 35.734 1
 6 3 11 752.16 49.857 3
 6 3 11 758.877 33.394 5
 -7 -3 -11 142.564 20.033 1
 -7 -3 -11 89.9004 18.7876 5
 7 3 11 151.63 20.556 5
 7 3 11 143.747 20.246 1
 -7 3 -11 131.087 15.711 1
 7 3 11 171.682 36.079 3
 -8 -3 -11 11.0567 17.0102 1
 -8 -3 -11 17.6309 17.6899 5
 8 3 11 53.1387 18.7729 5
 -8 3 -11 17.2954 13.4517 1
 8 3 11 23.9914 17.3535 1
 8 3 11 45.3369 33.7061 3
 -9 -3 -11 48.133 17.9617 5
 -9 -3 -11 74.9764 19.2045 1
 9 3 11 90.3241 35.2335 3
 9 3 11 90.5784 20.2893 5
 9 3 11 57.8848 19.1031 1
 -9 3 -11 58.3216 15.3128 1
 -10 -3 -11 3.3032 17.5295 1
 -10 -3 -11 -16.54 16.771 5
 10 3 11 -5.5535 32.4978 3
 -10 3 -11 -8.386 14.4398 1
 10 3 11 13.206 19.9227 5
 -11 -3 -11 127.392 20.284 5
 -11 -3 -11 131.008 22.378 1
 -11 3 -11 127.187 18.349 1
 11 3 11 114.891 23.305 5
 9 -4 -11 107.902 24.228 5
 -9 4 11 118.13 20.04 5
 9 4 -11 139.821 20.703 1
 -9 4 11 114.181 23.006 1
 8 -4 -11 -5.3427 21.328 5
 -8 4 11 4.6146 18.6774 1
 8 4 -11 -14.157 15.246 1
 -8 4 11 3.0064 17.8554 5
 7 -4 -11 72.6314 22.0997 5
 7 4 -11 102.588 18.273 1
 -7 4 11 66.4537 19.1589 5
 6 -4 -11 13.9672 20.4358 5
 -6 4 11 28.7069 17.9523 5
 6 4 -11 65.1458 16.6032 1
 5 -4 -11 65.962 18.9237 1
 5 -4 -11 49.956 20.9032 5
 -5 4 11 53.6155 18.5029 5
 5 4 -11 63.8525 16.4181 1
 4 -4 -11 122.75 22.885 5
 4 -4 -11 186.758 22.272 1
 4 4 -11 223.072 19.861 1
 -4 4 11 199.447 21.526 5
 -4 4 11 257.224 30.378 3
 3 -4 -11 225.617 23.343 1
 3 -4 -11 201.913 24.497 5
 -3 4 11 312.848 33.167 3
 -3 4 11 200.482 21.349 5
 3 4 -11 252.166 20.354 1
 2 -4 -11 142.608 21.188 1
 2 -4 -11 208.985 24.441 5
 -2 4 11 167.702 22.833 1
 -2 4 11 204.191 30.991 3
 2 4 -11 148.71 18.095 1
 -2 4 11 149.198 20.167 5
 1 -4 -11 -22.555 19.104 5
 1 -4 -11 10.9267 16.843 1
 -1 4 11 -6.1044 17.0794 5
 -1 4 11 6.3741 17.9035 1
 1 4 -11 -11.888 13.14 1
 -1 4 11 13.4318 27.4868 3
 0 -4 -11 -10.512 16.54 1
 0 -4 -11 -4.5027 19.8236 5
 0 4 11 25.7927 18.7605 1
 0 4 11 16.2263 28.751 3
 0 4 11 0.0325 17.2093 5
 0 4 -11 16.7137 14.036 1
 -1 -4 -11 -17.971 16.226 1
 -1 -4 -11 30.9203 20.1711 5
 -1 4 -11 40.9642 14.2065 1
 1 4 11 5.9436 30.2435 3
 1 4 11 20.2805 18.8843 1
 1 4 11 38.1865 17.6449 5
 -2 -4 -11 349.853 27.553 1
 -2 -4 -11 365.424 28.048 5
 2 4 11 379.833 27.991 1
 -2 4 -11 424.772 23.786 1
 2 4 11 423.345 41.36 3
 2 4 11 398.607 27.745 5
 -3 -4 -11 369.648 27.443 5
 -3 -4 -11 389.178 29.094 1
 3 4 11 433.063 42.965 3
 -3 4 -11 377.66 23.956 1
 3 4 11 437.718 28.256 5
 3 4 11 374.718 28.069 1
 -4 -4 -11 115.668 20.881 1
 -4 -4 -11 125.839 22.843 5
 4 4 11 139.515 20.869 5
 -4 4 -11 142.734 16.859 1
 4 4 11 122.509 35.242 3
 4 4 11 115.896 21.826 1
 -5 -4 -11 19.3955 20.6785 5
 -5 -4 -11 19.8472 18.4178 1
 5 4 11 38.2438 19.0812 5
 5 4 11 42.2672 34.8859 3
 5 4 11 22.8092 19.1117 1
 -6 -4 -11 75.7827 20.7239 1
 -6 -4 -11 107.081 22.452 5
 6 4 11 55.9141 20.1055 5
 6 4 11 96.2511 37.6531 3
 6 4 11 98.9413 21.8713 1
 -7 -4 -11 -31.447 20.271 5
 -7 -4 -11 -22.803 18.305 1
 7 4 11 -4.1505 18.8998 1
 7 4 11 -23.181 18.881 5
 7 4 11 -38.104 35.158 3
 -17 0 12 -21.829 17.954 1
 -17 0 12 42.7482 24.7058 5
 17 0 -12 8.2022 17.1609 1
 17 0 -12 23.7013 17.3204 5
 16 0 -12 373.471 26.244 5
 16 0 -12 412.29 28.973 1
 -16 0 12 446.943 31.113 1
 -16 0 12 404.016 31.611 5
 -15 0 12 1209.41 43.85 1
 15 0 -12 1255.25 42.99 1
 15 0 -12 1136.32 38.35 5
 -15 0 12 1161.69 45.43 5
 14 0 -12 467.627 27.637 1
 -14 0 12 486.053 29.095 1
 14 0 -12 482.674 26.103 5
 -14 0 12 523.021 25.018 2
 -14 0 12 532.834 33.609 5
 13 0 -12 3.3663 13.6995 1
 -13 0 12 -4.1216 14.5159 1
 -13 0 12 -3.344 19.2364 5
 -13 0 12 -1.3981 11.3393 2
 13 0 -12 -3.6985 13.8683 5
 12 0 -12 222.49 17.831 5
 12 0 -12 217.451 19.182 1
 -12 0 12 268.333 21.722 1
 -12 0 12 229.409 15.73 2
 -12 0 12 208.936 23.741 5
 -11 0 12 160.594 18.417 1
 11 0 -12 170.674 16.258 5
 -11 0 12 174.008 14.142 2
 -11 0 12 191.73 22.785 5
 11 0 -12 172.59 17.574 1
 10 0 -12 983.291 30.665 5
 10 0 -12 978.164 34.851 1
 -10 0 12 980.102 37.346 5
 10 0 -12 976.462 30.86 5
 -10 0 12 969.931 34.454 1
 10 0 -12 958.464 32.961 1
 9 0 -12 2713.46 63.64 1
 9 0 -12 2634.91 62.19 1
 -9 0 12 2613.94 64.15 5
 -9 0 12 2603.62 63.16 1
 9 0 -12 2620.4 59.13 5
 8 0 -12 1543.83 37.22 5
 -8 0 12 1545.44 41.38 1
 8 0 -12 1505.7 41.35 1
 -8 0 12 1514.08 42.22 5
 8 0 -12 1530.34 40.36 1
 8 0 -12 1488.53 36.93 5
 7 0 -12 75.9342 11.9745 1
 -7 0 12 81.8202 13.5488 5
 7 0 -12 78.9737 9.1924 5
 7 0 -12 93.3073 9.6623 5
 -7 0 12 111.132 12.775 1
 7 0 -12 113.867 11.971 1
 6 0 -12 3169.93 62.55 5
 6 0 -12 3056.26 66.57 1
 6 0 -12 3037.25 67.08 1
 -6 0 12 3113.46 67.27 1
 6 0 -12 3004.87 62.34 5
 -6 0 12 3043 66.49 5
 5 0 -12 2108.6 47.17 1
 -5 0 12 1998.62 42.47 2
 5 0 -12 2132 47.84 1
 -5 0 12 2065.53 46.55 5
 -5 0 12 2208.32 47.99 1
 -4 0 12 963.948 25.123 1
 -4 0 12 933.703 23.804 5
 -4 0 12 911.711 25.301 1
 4 0 -12 955.233 24.693 1
 -4 0 12 958.348 21.695 2
 4 0 -12 935.086 25.53 1
 -3 0 12 2876.92 60 1
 -3 0 12 2888.02 57.98 2
 -3 0 12 2864.71 59.82 1
 -3 0 12 2914.23 57.85 5
 3 0 -12 2896.58 59.66 1
 2 0 -12 2574.19 52.82 1
 -2 0 12 2519.1 52.49 2
 2 0 -12 2592.99 52.42 1
 2 0 -12 2512.94 52.11 2
 -2 0 12 2532.87 52.66 1
 -2 0 12 2543.36 52.54 1
 -1 0 12 367.359 17.076 4
 -1 0 12 366.677 12.316 1
 1 0 -12 346.567 11.635 1
 -1 0 12 350.749 12.438 1
 1 0 -12 355.125 14.955 2
 -1 0 12 350.172 15.638 2
 1 0 -12 361.535 12.431 1
 0 0 -12 7823.28 150.17 1
 0 0 -12 7660.79 152.02 2
 0 0 12 7838.19 164.67 4
 0 0 12 7883.15 150.17 1
 0 0 -12 7599.7 150.04 1
 -1 0 -12 1032 24.16 1
 1 0 12 1109.26 24.19 1
 -1 0 -12 1067.05 28.77 2
 1 0 12 1054.76 24.48 1
 1 0 12 1060.99 36.28 3
 -1 0 -12 1108.66 24.15 1
 1 0 12 1087.63 27.64 4
 2 0 12 160.854 10.473 1
 -2 0 -12 150.368 11.918 2
 2 0 12 169.794 16.954 3
 -2 0 -12 170.932 10.393 4
 -2 0 -12 164.447 10.349 1
 2 0 12 141.979 10.617 1
 -3 0 -12 1801.56 39.25 1
 -3 0 -12 1857.13 41.11 4
 -3 0 -12 1826.54 43.88 2
 3 0 12 1759.64 53.18 3
 3 0 12 1800.03 39.65 1
 -3 0 -12 1794.83 39.74 1
 -4 0 -12 152.026 10.277 4
 4 0 12 166.041 10.848 1
 -4 0 -12 152.352 10.705 1
 -4 0 -12 158.52 13.968 2
 -4 0 -12 154.293 9.945 1
 4 0 12 141.465 19.352 3
 -5 0 -12 265.258 13.793 1
 -5 0 -12 318.636 22.876 2
 5 0 12 286.892 24.867 3
 5 0 12 255.275 14.796 5
 5 0 12 296.378 16.388 1
 -5 0 -12 252.792 16.455 1
 -6 0 -12 2602.35 57.85 1
 6 0 12 2546.77 75.3 3
 -6 0 -12 2474.34 61.26 2
 6 0 12 2460.48 57.09 1
 6 0 12 2651.15 56.15 5
 -7 0 -12 1082.58 36.35 2
 7 0 12 1061.02 31.23 5
 -7 0 -12 1031.21 31.05 1
 -7 0 -12 985.932 31.732 1
 7 0 12 1055.04 50.5 3
 7 0 12 1046.42 31.49 1
 -8 0 -12 1.2504 10.7542 1
 -8 0 -12 2.9153 12.8956 1
 8 0 12 -2.239 12.0902 5
 -8 0 -12 6.408 15.2102 2
 8 0 12 11.6752 11.9785 1
 8 0 12 27.4155 25.1465 3
 9 0 12 230.896 18.14 1
 -9 0 -12 197.715 20.514 2
 9 0 12 171.666 17.304 5
 -9 0 -12 207.83 18.654 1
 9 0 12 219.678 31.454 3
 10 0 12 37.2036 26.5206 3
 -10 0 -12 3.9341 15.5504 2
 -10 0 -12 18.8116 13.9879 1
 -11 0 -12 87.2838 16.8831 1
 -11 0 -12 111.359 19.343 2
 -12 0 -12 998.309 39.585 2
 -12 0 -12 988.846 36.899 1
 -13 0 -12 685.94 32.577 1
 -13 0 -12 677.792 34.317 2
 -14 0 -12 16.215 17.8337 1
 -14 0 -12 12.7143 18.4309 2
 -15 0 -12 0.0845 18.2995 1
 -15 0 -12 13.5455 20.2935 2
 17 1 -12 111.818 18.439 5
 16 -1 -12 9.3896 16.1981 1
 16 -1 -12 9.9698 17.4655 5
 -16 -1 12 19.0009 23.2377 5
 -16 1 12 15.7128 21.3924 4
 16 1 -12 21.6129 15.834 1
 -16 1 12 39.2789 18.9105 1
 -16 1 12 1.6841 22.2717 5
 16 1 -12 -5.9792 14.6396 5
 -15 -1 12 -20.427 22.239 5
 15 -1 -12 49.3909 17.6158 5
 -15 -1 12 3.8261 16.8049 1
 15 -1 -12 -14.847 14.817 1
 -15 1 12 0.6439 20.6897 5
 15 1 -12 6.5752 14.6391 1
 -15 1 12 21.349 17.4657 1
 15 1 -12 -12.616 13.715 5
 -15 1 12 -11.956 19.175 4
 14 -1 -12 33.3793 16.8537 5
 -14 -1 12 26.9915 22.0813 5
 -14 -1 12 8.5591 16.0232 1
 14 -1 -12 -0.2764 14.7482 1
 -14 1 12 23.6208 16.9388 1
 14 1 -12 21.7897 13.6538 5
 14 1 -12 4.8263 14.269 1
 -14 1 12 6.0834 20.3736 5
 -14 1 12 26.4546 17.8205 4
 -13 -1 12 453.486 27.874 1
 13 -1 -12 423.945 26.611 1
 -13 -1 12 431.406 29.821 5
 13 -1 -12 474.66 26.84 5
 13 1 -12 425.507 22.456 5
 -13 1 12 501.461 31.987 4
 13 1 -12 430.374 26.012 1
 -13 1 12 410.957 31.649 5
 -13 1 12 388.765 27.568 1
 12 -1 -12 1395.37 41.32 5
 -12 -1 12 1423.81 46.25 5
 -12 -1 12 1373.58 43.94 1
 12 -1 -12 1318.8 42.64 1
 12 1 -12 1413.15 42.48 1
 -12 1 12 1385.21 46.19 5
 -12 1 12 1285.59 43.6 1
 -12 1 12 1397.89 33.9 2
 -12 1 12 1346.77 48.2 4
 -11 -1 12 764.556 35.438 5
 11 -1 -12 709.09 30.364 5
 -11 -1 12 718.546 31.701 1
 11 -1 -12 741.538 30.553 1
 -11 1 12 776.461 35.795 5
 -11 1 12 731.12 31.792 1
 11 1 -12 783.691 30.481 1
 -11 1 12 736.019 22.346 2
 -11 1 12 769.899 36.058 4
 -10 -1 12 97.2108 16.4232 1
 10 -1 -12 93.8373 16.4772 5
 10 -1 -12 113.019 15.825 1
 -10 -1 12 102.954 20.316 5
 -10 1 12 93.7942 8.1844 2
 10 1 -12 128.172 12.792 5
 10 1 -12 86.1382 15.2208 1
 -10 1 12 68.8693 20.1208 5
 -10 1 12 71.5053 18.2156 4
 10 1 -12 86.0702 15.6601 1
 -10 1 12 98.8957 16.9311 1
 9 -1 -12 283.44 21.624 5
 -9 -1 12 290.055 21.761 1
 9 -1 -12 295.507 22.479 5
 -9 -1 12 300.884 22.006 5
 9 -1 -12 237.757 18.375 1
 -9 1 12 250.678 23.373 4
 -9 1 12 273.422 20.168 1
 9 1 -12 334.548 20.93 1
 9 1 -12 253.858 14.91 5
 9 1 -12 280.847 16.538 5
 9 1 -12 289.96 19.487 1
 -9 1 12 300.773 23.06 5
 8 -1 -12 128.018 13.721 5
 8 -1 -12 118.096 14.922 1
 -8 -1 12 132.576 15.066 1
 8 -1 -12 115.702 14.837 5
 8 -1 -12 143.33 15.104 1
 -8 -1 12 165.441 17.622 5
 8 1 -12 139.058 14.541 1
 -8 1 12 146.124 19.582 4
 -8 1 12 134.717 18.522 5
 -8 1 12 108.377 15.604 1
 8 1 -12 139.811 15.212 1
 -7 -1 12 290.895 17.971 5
 -7 -1 12 275.047 18.657 1
 7 -1 -12 279.846 20.912 1
 7 -1 -12 306.78 19.371 1
 7 -1 -12 291.632 19.311 5
 7 -1 -12 319.987 20.556 5
 -7 1 12 299.713 20.083 5
 -7 1 12 275.547 20.603 1
 7 1 -12 269.205 18.155 1
 -7 1 12 313.351 22.559 4
 7 1 -12 338.85 19.889 1
 6 -1 -12 2059.91 48.9 1
 6 -1 -12 2002.25 46.76 5
 6 -1 -12 2011.58 46.28 5
 -6 -1 12 2048.42 46.87 5
 -6 -1 12 1977.91 47.44 1
 6 -1 -12 1975.97 48.36 1
 -6 1 12 1967.19 55 4
 6 1 -12 1978.66 46.65 1
 -6 1 12 2023.47 49.35 1
 -6 1 12 2031.26 49.18 5
 6 1 -12 1957.81 47.14 1
 5 -1 -12 223.602 14.642 1
 -5 -1 12 236.408 15.386 1
 5 -1 -12 251.49 15.791 1
 5 -1 -12 235.539 16.287 5
 5 -1 -12 251.799 14.768 5
 -5 -1 12 253.467 15.271 5
 -5 1 12 224.816 15.259 1
 -5 1 12 264.728 21.476 4
 -5 1 12 262.975 18.848 5
 5 1 -12 250.072 14.792 1
 5 1 -12 249.502 15.386 1
 4 -1 -12 341.619 17.94 1
 -4 -1 12 339.147 12.763 5
 4 -1 -12 366.279 16.345 5
 -4 -1 12 344.909 15.704 1
 4 -1 -12 341.029 16.462 1
 -4 1 12 362.525 17.551 1
 -4 1 12 330.162 18.817 5
 -4 1 12 329.283 19.902 4
 4 1 -12 349.582 14.966 1
 3 -1 -12 1317.68 32.47 1
 -3 -1 12 1230.32 29.55 1
 3 -1 -12 1271.82 29.95 5
 3 -1 -12 1228.86 29.2 5
 3 -1 -12 1283.48 32.67 1
 -3 -1 12 1257.41 29.59 1
 3 1 -12 1276.99 29.38 1
 -3 1 12 1211.02 32.28 1
 -3 1 12 1252.79 32.2 5
 3 1 -12 1219.12 28.84 1
 -3 1 12 1254.93 36.78 4
 2 -1 -12 894.723 25.667 1
 -2 -1 12 878.049 21.438 1
 2 -1 -12 892.956 21.982 5
 -2 -1 12 874.263 21.468 1
 2 -1 -12 924.193 22.641 5
 2 -1 -12 939.54 25.308 1
 -2 1 12 886.279 24.765 5
 2 1 -12 888.563 21.14 1
 -2 1 12 877.455 29.244 4
 -2 1 12 900.541 25.558 1
 -2 1 12 930.272 25.985 1
 2 1 -12 882.097 21.196 1
 1 -1 -12 268.579 14.19 1
 1 -1 -12 219.748 10.01 5
 1 -1 -12 219.36 14.818 1
 -1 1 12 270.762 20.165 3
 -1 1 12 233.773 17.036 4
 -1 1 12 225.743 13.987 5
 -1 1 12 242.529 14.477 1
 0 -1 -12 1796.18 41.66 1
 0 -1 -12 1816.82 41.62 1
 0 1 12 1802.43 54.25 3
 0 1 -12 1830.31 43.46 2
 0 1 12 1828.6 41 5
 -1 -1 -12 287.505 15.106 1
 -1 -1 -12 279.987 14.963 1
 1 1 12 271.493 21.948 3
 1 1 12 276.404 15.34 5
 1 1 12 289.901 16.33 1
 -1 1 -12 246.402 17.938 2
 2 -1 12 419.266 21.738 3
 -2 -1 -12 420.39 17.966 1
 2 1 12 408.588 18.604 1
 -2 1 -12 451.11 22.417 2
 2 1 12 445.966 18.058 5
 2 1 12 429.252 31.088 3
 3 -1 12 1348.24 39.64 3
 -3 -1 -12 1370.21 35.25 1
 3 -1 12 1374.49 29.26 1
 3 1 12 1407.24 49.95 3
 -3 1 -12 1400.76 29.55 1
 3 1 12 1394.04 35.58 1
 -3 1 -12 1360.06 37.4 2
 -3 1 -12 1312.9 29.27 1
 3 1 12 1350.33 34.28 5
 -4 -1 -12 1258.49 34.18 1
 4 -1 12 1191.25 38.97 3
 -4 -1 -12 1290.89 34.31 1
 4 -1 12 1262.54 28.95 1
 4 1 12 1282.46 34.41 1
 -4 1 -12 1215.73 28.96 1
 4 1 12 1293.64 50.23 3
 4 1 12 1300.36 33.33 5
 -4 1 -12 1232.77 29.19 1
 -4 1 -12 1306.11 37.22 2
 -5 -1 -12 9.7763 10.334 1
 5 -1 12 -1.3885 7.9884 1
 5 -1 12 16.3895 16.3455 3
 -5 -1 -12 8.6616 11.3721 1
 -5 1 -12 17.5924 8.0951 1
 -5 1 -12 -10.41 11.797 2
 5 1 12 -3.0424 11.2313 5
 -5 1 -12 3.67215 8.78153 1
 5 1 12 3.5888 11.3431 1
 5 1 12 -1.6031 22.6824 3
 -6 -1 -12 109.148 14.397 1
 6 -1 12 83.712 10.7686 1
 6 -1 12 139.166 20.218 3
 -6 -1 -12 79.3064 12.7974 1
 6 1 12 112.814 14.655 5
 6 1 12 125.173 27.669 3
 -6 1 -12 96.7636 10.6894 1
 6 1 12 100.675 14.331 1
 -6 1 -12 89.9707 15.603 2
 -6 1 -12 101.683 12.119 1
 7 -1 12 12.7466 10.3075 5
 7 -1 12 5.6112 10.4438 1
 -7 -1 -12 16.7518 12.2024 1
 7 -1 12 26.9238 20.2085 3
 -7 -1 -12 23.4887 13.7038 1
 7 1 12 17.9671 13.4335 1
 -7 1 -12 20.0774 11.9304 1
 -7 1 -12 24.0195 14.627 2
 7 1 12 23.705 13.9089 5
 -7 1 -12 2.41463 9.83302 1
 7 1 12 12.9869 26.1825 3
 -8 -1 -12 156.886 17.457 1
 -8 -1 -12 202.812 17.31 1
 -8 -1 -12 169.844 20.114 2
 8 -1 12 155.09 14.439 1
 -8 1 -12 167.384 15.759 1
 8 1 12 189.495 18.556 1
 -8 1 -12 162.794 19.024 2
 8 1 12 185.46 31.578 3
 -8 1 -12 146.296 13.476 1
 8 1 12 189.999 18.249 5
 -9 -1 -12 826.567 31.523 1
 -9 -1 -12 828.421 35.517 2
 9 1 12 772.88 31.348 1
 9 1 12 746.823 55.795 3
 -9 1 -12 824.662 29.223 1
 9 1 12 777.292 32.174 5
 -9 1 -12 738.921 34.992 2
 -10 -1 -12 552.528 31.305 2
 -10 -1 -12 523.706 27.531 1
 -10 1 -12 542.719 25.673 1
 -10 1 -12 513.188 30.273 2
 10 1 12 613.793 53.147 3
 10 1 12 539.546 29.195 5
 -11 -1 -12 60.1412 17.145 1
 -11 -1 -12 60.3272 18.3731 2
 11 1 12 31.9278 29.4633 3
 -11 1 -12 58.9885 15.8792 1
 -11 1 -12 67.6 18.1551 2
 -12 -1 -12 0.0199 16.1702 1
 -12 -1 -12 5.8117 17.2505 2
 -12 1 -12 -0.9098 17.1419 2
 -12 1 -12 -0.6233 14.8314 1
 -13 -1 -12 66.7542 20.3201 2
 -13 -1 -12 37.4033 17.9367 1
 -13 1 -12 77.5585 20.4178 2
 -13 1 -12 39.9145 16.6599 1
 -14 -1 -12 32.3671 20.0732 2
 -14 -1 -12 26.6747 19.388 1
 -14 1 -12 55.304 20.592 2
 -14 1 -12 41.8633 17.9944 1
 15 -2 -12 165.57 22.166 5
 -15 -2 12 188.048 28.304 5
 -15 2 12 111.762 23.712 5
 15 2 -12 182.995 15.707 5
 -15 2 12 181.774 27.103 4
 15 2 -12 202.985 22.735 1
 -15 2 12 133.701 23.385 1
 14 -2 -12 108.924 20.108 5
 14 -2 -12 108.78 19.831 1
 -14 -2 12 131.497 25.452 5
 -14 2 12 158.928 22.656 1
 14 2 -12 172.074 14.512 5
 -14 2 12 159.881 25.308 4
 -14 2 12 108.786 22.798 5
 14 2 -12 151.732 20.339 1
 13 -2 -12 3.6021 15.3355 1
 -13 -2 12 -8.9197 20.8699 5
 13 -2 -12 18.3681 17.3011 5
 -13 2 12 -9.4963 16.908 1
 -13 2 12 4.4175 20.0665 4
 13 2 -12 -3.2194 14.8863 1
 -13 2 12 23.7281 20.4126 5
 -12 -2 12 6.1318 21.1116 5
 12 -2 -12 2.1413 15.107 1
 12 -2 -12 -9.3466 16.9405 5
 12 2 -12 14.6465 14.6059 1
 -12 2 12 10.4288 16.5556 1
 -12 2 12 11.4299 19.5604 4
 -12 2 12 28.5763 20.1301 5
 11 -2 -12 1.3572 14.3032 1
 -11 -2 12 10.5035 19.5905 5
 11 -2 -12 -3.0596 16.3673 5
 -11 -2 12 -2.4718 14.1621 1
 11 2 -12 -21.968 12.782 1
 -11 2 12 5.7283 17.122 4
 -11 2 12 -6.0377 15.9846 1
 -11 2 12 5.8373 19.056 5
 10 -2 -12 -0.0579 16.0142 5
 -10 -2 12 30.0939 14.8359 1
 -10 -2 12 8.2022 19.0597 5
 10 -2 -12 23.0223 14.8803 1
 10 2 -12 27.5356 14.1125 1
 -10 2 12 25.7119 18.7159 5
 -10 2 12 8.6913 15.6245 1
 -10 2 12 47.5416 20.1702 4
 -9 -2 12 130.046 16.988 1
 9 -2 -12 124.724 18.689 5
 9 -2 -12 122.064 17.02 1
 -9 -2 12 134.833 21.156 5
 -9 2 12 114.087 21.824 4
 -9 2 12 146.43 21.579 5
 9 2 -12 128.527 16.411 1
 -9 2 12 118.559 18.403 1
 -8 -2 12 223.437 18.914 1
 8 -2 -12 217.582 19.757 5
 8 -2 -12 197.319 18.579 1
 -8 -2 12 263.745 22.19 5
 -8 2 12 200.355 19.882 1
 8 2 -12 238.511 18.662 1
 -8 2 12 227.188 24.621 4
 8 2 -12 273.841 19.245 1
 -8 2 12 227.507 22.93 5
 -7 -2 12 67.1408 13.9263 1
 7 -2 -12 55.0964 14.1802 1
 7 -2 -12 53.1549 7.6808 2
 -7 -2 12 66.9874 16.6462 5
 7 -2 -12 60.3143 16.4343 5
 -7 2 12 50.8534 18.6022 5
 -7 2 12 67.7814 15.9852 1
 -7 2 12 49.9108 17.6211 4
 7 2 -12 75.7012 13.5067 1
 7 2 -12 59.7483 12.8018 1
 6 -2 -12 96.6373 8.2837 2
 6 -2 -12 111.364 15.123 1
 6 -2 -12 95.9029 14.0833 5
 -6 -2 12 119.481 14.661 1
 -6 -2 12 96.6179 16.0818 5
 6 -2 -12 99.0556 16.757 5
 -6 2 12 102.778 16.005 1
 6 2 -12 109.394 13.233 1
 -6 2 12 88.9544 18.3714 5
 -6 2 12 119.975 20.208 4
 6 2 -12 117.639 13.496 1
 -5 -2 12 29.801 13.3191 5
 -5 -2 12 7.4891 11.1605 1
 5 -2 -12 17.8179 12.2662 5
 5 -2 -12 15.3075 12.1934 1
 5 -2 -12 19.0809 14.2709 5
 -5 2 12 9.9331 15.9815 5
 -5 2 12 15.6083 15.6604 4
 5 2 -12 21.1683 10.8553 1
 -5 2 12 32.5075 13.8084 1
 5 2 -12 18.9813 10.3358 1
 -4 -2 12 11.209 10.8334 1
 4 -2 -12 21.7354 12.104 5
 4 -2 -12 9.3382 11.8414 1
 4 -2 -12 16.448 14.5412 5
 -4 -2 12 14.3349 11.2939 5
 -4 2 12 30.9065 15.2872 4
 -4 2 12 3.1426 15.1983 5
 -4 2 12 -23.493 17.608 3
 -4 2 12 40.6261 13.5565 1
 4 2 -12 23.1784 9.9255 1
 -3 -2 12 104.496 11.972 1
 3 -2 -12 122.276 14.175 1
 3 -2 -12 107.206 15.158 5
 3 -2 -12 111.777 13.33 5
 3 -2 -12 95.7347 13.7903 1
 -3 -2 12 114.677 10.608 5
 -3 2 12 121.029 15.321 1
 -3 2 12 131.701 16.894 5
 3 2 -12 110.74 10.842 1
 3 2 -12 104.692 10.802 1
 -3 2 12 158.639 22.259 3
 -2 -2 12 428.132 18.613 1
 2 -2 -12 404.999 20.806 5
 2 -2 -12 393.056 22.019 5
 2 -2 -12 457.271 22.156 1
 2 -2 -12 421.263 23.561 1
 -2 2 12 393.649 23.308 5
 -2 2 12 410.268 34.729 3
 2 2 -12 420.27 17.541 1
 2 2 -12 458.608 17.456 1
 1 -2 -12 163.942 15.059 1
 1 -2 -12 183.801 15.723 5
 -1 -2 12 164.338 11.334 1
 1 -2 -12 147.37 14.211 1
 -1 2 12 174.735 23.883 3
 -1 2 12 151.554 16.08 5
 1 2 -12 160.855 10.755 1
 1 2 -12 176.233 12.956 1
 0 -2 -12 383.906 21.383 5
 0 -2 -12 396.577 20.513 5
 0 -2 -12 390.411 22.266 1
 0 -2 12 337.131 15.986 1
 0 -2 -12 398.377 21.583 1
 0 2 12 358.726 29.328 3
 0 2 -12 424.376 15.276 1
 0 2 -12 381.276 16.274 1
 0 2 12 364.685 21.883 5
 -1 -2 -12 380.995 20.924 1
 -1 -2 -12 385.897 21.013 5
 1 -2 12 401.288 16.283 1
 -1 -2 -12 386.863 21.446 5
 -1 -2 -12 396.802 22.648 1
 1 2 12 400.222 23.101 5
 1 2 12 395.334 24.306 1
 1 2 12 424.037 31.498 3
 -1 2 -12 415.646 16.07 1
 -1 2 -12 403.799 14.956 1
 -2 -2 -12 48.2768 10.4864 5
 2 -2 12 85.5494 8.9355 1
 -2 -2 -12 71.9526 12.811 1
 -2 -2 -12 103.485 14.508 1
 -2 -2 -12 100.469 14.263 5
 2 2 12 78.4653 14.5532 1
 -2 2 -12 83.2735 8.4812 1
 2 2 12 75.9233 24.8826 3
 2 2 12 75.9534 15.1527 5
 -3 -2 -12 3.47912 5.26019 5
 -3 -2 -12 24.8483 13.0131 1
 -3 -2 -12 12.7633 13.1514 5
 3 -2 12 18.5763 7.8996 1
 3 -2 12 14.3489 8.8723 4
 3 2 12 54.8771 24.9388 3
 3 2 12 25.9987 14.5766 5
 3 2 12 20.0387 13.9231 1
 -3 2 -12 24.8143 7.8681 1
 4 -2 12 49.3295 8.9727 1
 -4 -2 -12 32.028 13.6497 1
 -4 -2 -12 63.1453 12.3402 5
 4 -2 12 73.5237 8.5972 4
 -4 -2 -12 62.6875 13.7138 5
 4 2 12 62.8387 15.3756 1
 -4 2 -12 61.8467 15.4613 2
 4 2 12 72.5564 27.051 3
 -4 2 -12 67.8744 10.1451 1
 -4 2 -12 50.193 8.9905 1
 4 2 12 60.1287 15.6186 5
 -5 -2 -12 168.843 15.829 5
 -5 -2 -12 143.987 13.787 5
 5 -2 12 121.291 11.162 1
 -5 -2 -12 129.1 16.776 1
 -5 2 -12 127.032 11.37 1
 -5 2 -12 150.025 12.498 1
 5 2 12 144.76 30.621 3
 -5 2 -12 150.871 18.506 2
 5 2 12 118.955 17.427 5
 5 2 12 153.338 17.742 1
 6 -2 12 230.256 16.748 1
 -6 -2 -12 290.783 20.862 5
 -6 -2 -12 288.216 21.159 1
 -6 -2 -12 299.865 19.77 5
 6 2 12 320.467 36.47 3
 -6 2 -12 275.843 17.28 1
 -6 2 -12 275.618 17.867 1
 -6 2 -12 278.537 22.093 2
 6 2 12 295.883 21.621 1
 -7 -2 -12 183.73 19.3 1
 -7 -2 -12 224.15 16.774 5
 -7 2 -12 228.305 16.042 1
 7 2 12 182.406 33.232 3
 7 2 12 218.851 20.072 1
 -7 2 -12 219.075 20.789 2
 -8 -2 -12 93.9933 16.9626 1
 -8 -2 -12 86.0639 14.228 5
 8 2 12 104.758 31.289 3
 -8 2 -12 92.7065 18.2146 2
 -8 2 -12 88.5496 13.8118 1
 8 2 12 113.99 17.799 1
 8 2 12 80.5394 16.8897 5
 -9 -2 -12 6.353 12.7128 5
 -9 -2 -12 10.7273 15.5046 1
 9 2 12 10.3594 16.2732 5
 -9 2 -12 5.4291 16.8007 2
 -9 2 -12 13.9192 13.0747 1
 9 2 12 49.9822 31.1031 3
 9 2 12 9.3506 15.6046 1
 -10 -2 -12 -0.1744 15.5681 1
 -10 -2 -12 1.9176 12.4238 5
 -10 2 -12 1.8617 16.9192 2
 10 2 12 13.4832 31.7673 3
 -10 2 -12 -14.448 13.625 1
 10 2 12 7.8304 16.6627 5
 -11 -2 -12 37.409 17.4586 1
 -11 2 -12 70.003 19.506 2
 11 2 12 29.2407 18.1671 5
 11 2 12 34.9994 32.0261 3
 -11 2 -12 56.4914 15.6876 1
 -12 -2 -12 182.471 22.539 1
 -12 2 -12 208.361 24.242 2
 -12 2 -12 148.627 19.232 1
 12 2 12 167.088 22.896 5
 -13 -2 -12 263.763 29.06 2
 -13 -2 -12 246.055 25.579 1
 13 2 12 221.674 25.727 5
 -13 2 -12 199.853 25.247 2
 -13 2 -12 222.124 22.436 1
 13 -3 -12 29.7345 21.1443 5
 -13 3 12 12.4311 19.8446 1
 13 3 -12 15.449 16.958 1
 -13 3 12 -25.798 21.982 4
 -13 3 12 11.4044 20.6938 5
 12 -3 -12 24.2037 19.7847 5
 12 3 -12 27.5329 16.2366 1
 -12 3 12 25.941 19.4349 5
 -12 3 12 13.3478 21.7127 4
 -12 3 12 29.4285 18.9101 1
 11 -3 -12 -5.1782 16.1063 1
 11 -3 -12 16.4447 18.5854 5
 11 3 -12 13.9644 15.3677 1
 -11 3 12 14.4795 18.1815 1
 -11 3 12 -17.623 20.593 4
 -11 3 12 9.0687 19.3205 5
 10 -3 -12 51.7547 17.7141 1
 10 -3 -12 39.5634 19.1694 5
 -10 3 12 51.9253 18.6152 1
 10 3 -12 61.0792 16.4212 1
 -10 3 12 46.0452 19.5815 5
 -10 3 12 43.6104 22.0074 4
 9 -3 -12 21.0023 16.1451 1
 9 -3 -12 -3.0825 17.8344 5
 -9 3 12 -6.1285 18.6735 5
 9 3 -12 22.8453 14.2781 1
 -9 3 12 28.6611 17.2617 1
 -9 3 12 23.4353 20.7154 3
 8 -3 -12 7.9098 17.7353 5
 8 -3 -12 2.3761 15.1259 1
 -8 3 12 1.1951 18.4818 5
 -8 3 12 40.0028 21.8147 3
 -8 3 12 2.9483 16.5587 1
 8 3 -12 8.9101 13.8833 1
 7 -3 -12 0.1899 14.7078 1
 7 -3 -12 11.3765 17.6854 5
 -7 3 12 25.2411 18.2318 5
 7 3 -12 3.7763 12.7466 1
 -7 3 12 17.8168 16.1517 1
 -7 3 12 1.7115 20.8935 3
 6 -3 -12 16.4962 17.3515 5
 6 -3 -12 35.1165 15.521 1
 -6 3 12 37.8743 16.4144 1
 -6 3 12 -17.181 17.266 5
 6 3 -12 38.6205 13.2274 1
 -6 3 12 53.9527 22.0758 3
 5 -3 -12 9.3497 17.0322 5
 5 -3 -12 23.1034 14.8685 1
 -5 3 12 29.3429 17.6665 5
 -5 3 12 9.107 15.3883 1
 -5 3 12 37.8553 23.1225 3
 5 3 -12 14.1643 12.1857 1
 4 -3 -12 62.7644 17.9633 5
 4 -3 -12 82.9467 16.5852 1
 -4 3 12 99.7309 24.7903 3
 4 3 -12 102.729 14.344 1
 -4 3 12 98.1541 19.2101 5
 3 -3 -12 -2.0146 13.7917 1
 3 -3 -12 -9.7129 16.9924 5
 -3 3 12 23.0885 18.0207 5
 -3 3 12 -8.6733 22.8272 3
 3 3 -12 10.3294 11.6393 1
 2 -3 -12 21.5468 14.764 1
 2 -3 -12 26.0033 16.7593 5
 -2 3 12 10.0911 23.993 3
 2 3 -12 17.0906 11.5855 1
 -2 3 12 -15.972 16.628 5
 1 -3 -12 78.1147 16.5011 1
 1 -3 -12 60.2271 18.0044 5
 1 3 -12 43.6087 11.2075 1
 -1 3 12 41.0986 26.4223 3
 1 3 -12 71.0438 12.7588 1
 -1 3 12 60.5754 18.41 5
 0 -3 -12 30.5966 15.0961 1
 0 -3 -12 16.9152 17.1392 5
 0 3 -12 9.0451 10.0132 1
 0 3 12 41.583 27.4191 3
 0 3 12 -6.3977 15.8467 1
 0 3 12 7.5579 16.9767 5
 0 3 -12 21.8149 11.4122 1
 -1 -3 -12 36.5139 15.2883 1
 -1 -3 -12 26.4206 17.2844 5
 1 3 12 14.7633 16.5287 1
 -1 3 -12 22.6583 10.3098 1
 1 3 12 23.9971 17.4446 5
 -1 3 -12 32.4279 11.6154 1
 1 3 12 29.958 26.9549 3
 -2 -3 -12 63.1814 17.4327 5
 -2 -3 -12 79.3221 16.8273 1
 2 3 12 89.1307 18.0501 5
 2 3 12 101.074 18.194 1
 2 3 12 75.2081 29.1 3
 -2 3 -12 108.68 12.991 1
 -3 -3 -12 77.093 16.9846 1
 -3 -3 -12 66.7981 17.3822 5
 3 3 12 60.8995 29.2181 3
 3 3 12 103.947 18.625 1
 3 3 12 87.7712 17.9748 5
 -4 -3 -12 89.9532 17.9183 5
 -4 -3 -12 109.845 17.925 1
 4 3 12 145.947 19.216 1
 4 3 12 93.6034 31.3804 3
 4 3 12 106.71 18.729 5
 -5 -3 -12 165.553 19.876 5
 -5 -3 -12 176.271 19.924 1
 5 3 12 193.956 34.298 3
 5 3 12 194.975 21.186 1
 5 3 12 164.843 20.756 5
 -6 -3 -12 91.7891 18.1065 1
 -6 -3 -12 102.107 18.708 5
 6 3 12 126.769 33.942 3
 6 3 12 136.224 19.833 1
 6 3 12 124.72 19.76 5
 -6 3 -12 87.4043 13.889 1
 -7 -3 -12 27.9838 16.9281 5
 -7 -3 -12 35.7597 16.922 1
 -7 3 -12 32.9201 12.9902 1
 7 3 12 61.3913 18.1121 1
 7 3 12 36.1913 18.8197 5
 7 3 12 23.0595 31.2924 3
 -8 -3 -12 57.5592 17.4295 5
 -8 -3 -12 27.7 17.6734 1
 -8 3 -12 33.6753 13.6839 1
 8 3 12 33.205 18.9204 5
 8 3 12 43.7213 18.1151 1
 8 3 12 3.7129 33.0156 3
 -9 -3 -12 -6.7815 16.2498 5
 -9 -3 -12 0.423 16.8665 1
 9 3 12 -7.876 18.4178 5
 -9 3 -12 -4.8728 13.4736 1
 9 3 12 6.5915 33.0781 3
 -10 -3 -12 111.838 21.262 1
 -10 -3 -12 86.1252 18.6247 5
 -10 3 -12 96.5588 16.8414 1
 10 3 12 92.2935 22.1399 5
 10 3 12 67.5862 37.5129 3
 -11 -3 -12 98.1382 19.2149 5
 -11 -3 -12 109.453 21.758 1
 11 3 12 96.5674 22.976 5
 -11 3 -12 105.868 17.948 1
 9 -4 -12 28.3303 22.1047 5
 9 4 -12 58.7898 18.3918 1
 -9 4 12 54.136 21.1589 1
 -9 4 12 36.89 19.5829 5
 8 -4 -12 5.9315 21.8586 5
 -8 4 12 15.2278 18.5917 5
 8 4 -12 17.0488 16.1029 1
 -8 4 12 -7.2757 18.3997 1
 7 -4 -12 -4.1168 20.9514 5
 7 4 -12 17.2313 15.8896 1
 -7 4 12 20.7517 18.428 5
 6 -4 -12 8.0994 20.0348 5
 6 4 -12 11.4598 14.5699 1
 -6 4 12 3.4331 18.4504 5
 5 -4 -12 96.9996 20.3417 1
 5 -4 -12 61.5261 21.1634 5
 5 4 -12 142.631 18.519 1
 -5 4 12 72.6088 19.2672 5
 4 -4 -12 -7.2092 19.6752 5
 4 -4 -12 -19.922 16.475 1
 -4 4 12 12.2595 25.1154 3
 -4 4 12 11.4052 17.8674 5
 4 4 -12 -9.4568 13.8535 1
 3 -4 -12 49.6837 20.6578 5
 3 -4 -12 56.1691 18.6779 1
 -3 4 12 32.7566 18.3908 5
 3 4 -12 93.0257 16.3197 1
 -3 4 12 86.6764 27.8629 3
 2 -4 -12 -28.449 16.294 1
 2 -4 -12 -1.2695 19.2451 5
 -2 4 12 12.6954 27.6244 3
 2 4 -12 8.492 14.0293 1
 -2 4 12 -7.5173 17.5024 5
 -2 4 12 -14.624 18.118 1
 1 -4 -12 13.7319 17.0823 1
 1 -4 -12 26.9894 19.9806 5
 1 4 -12 -16.723 13.425 1
 -1 4 12 -0.8875 18.1485 1
 -1 4 12 9.6438 17.7264 5
 -1 4 12 17.828 28.8525 3
 0 -4 -12 2.3779 16.9262 1
 0 -4 -12 -17.845 19.39 5
 0 4 12 6.0233 18.7724 1
 0 4 -12 -5.9661 13.2694 1
 0 4 12 44.2874 29.9586 3
 0 4 12 7.6159 17.7562 5
 -1 -4 -12 3.3357 17.1833 1
 -1 -4 -12 -14.396 19.692 5
 1 4 12 1.269 18.4145 1
 1 4 12 13.7991 30.5561 3
 1 4 12 27.1912 18.3668 5
 -1 4 -12 17.0219 13.3865 1
 -2 -4 -12 103.034 21.547 5
 -2 -4 -12 56.3479 19.586 1
 -2 4 -12 86.1376 15.372 1
 2 4 12 119.105 33.42 3
 2 4 12 77.4819 20.0297 5
 2 4 12 47.7275 19.5248 1
 -3 -4 -12 106.393 20.528 1
 -3 -4 -12 77.3566 21.2917 5
 3 4 12 142.828 35.988 3
 -3 4 -12 85.7431 15.7542 1
 3 4 12 97.7473 20.2927 5
 3 4 12 116.594 21.061 1
 -4 -4 -12 8.3885 19.6902 5
 -4 -4 -12 6.9984 17.3763 1
 4 4 12 12.8576 32.6007 3
 -4 4 -12 3.712 13.8565 1
 4 4 12 15.8018 18.2572 5
 4 4 12 41.2881 19.683 1
 -5 -4 -12 9.7082 19.8733 5
 -5 -4 -12 22.3168 18.5691 1
 5 4 12 6.9111 18.774 1
 5 4 12 22.4344 34.5289 3
 5 4 12 -2.0324 18.91 5
 -5 4 -12 0.1588 14.2951 1
 -6 -4 -12 -28.79 19.617 5
 -6 -4 -12 -29.053 17.734 1
 6 4 12 1.7451 19.0994 1
 6 4 12 24.4219 20.0167 5
 6 4 12 0.783 36.2256 3
 -7 -4 -12 -2.7273 20.4122 5
 -7 -4 -12 7.7936 19.6299 1
 7 4 12 -1.4293 37.6216 3
 7 4 12 27.7071 20.5595 5
 -17 0 13 -26.616 23.708 5
 17 0 -13 24.5839 17.6947 1
 17 0 -13 4.2547 16.6157 5
 -16 0 13 -9.9818 22.686 5
 16 0 -13 -4.8589 15.0223 5
 16 0 -13 27.7521 16.657 1
 -16 0 13 -15.575 16.912 1
 15 0 -13 22.7407 15.3036 1
 -15 0 13 -2.3518 21.3841 5
 -15 0 13 -11.36 15.991 1
 15 0 -13 12.3455 14.8398 5
 -14 0 13 10.5523 15.9838 1
 14 0 -13 6.7866 13.998 5
 -14 0 13 -11.801 20.578 5
 14 0 -13 5.1655 14.1527 1
 13 0 -13 1.3409 13.2387 5
 13 0 -13 5.6651 13.4501 1
 -13 0 13 13.8665 19.813 5
 -13 0 13 -4.8976 14.5215 1
 -13 0 13 -5.0533 10.8448 2
 -12 0 13 -3.9339 19.1597 5
 -12 0 13 -10.356 10.402 2
 12 0 -13 -4.6013 12.6429 1
 12 0 -13 0.6362 12.9606 5
 -12 0 13 19.2156 14.8222 1
 11 0 -13 6.5901 12.8672 1
 -11 0 13 -16.447 13.825 1
 -11 0 13 3.8587 10.3141 2
 -11 0 13 17.6061 18.8939 5
 11 0 -13 0.2514 12.5283 5
 -10 0 13 25.8625 18.0531 5
 10 0 -13 1.9533 11.4041 5
 10 0 -13 -9.2496 11.7937 1
 10 0 -13 -3.3037 12.7792 1
 -10 0 13 12.5883 13.6918 1
 10 0 -13 4.4354 3.46974 5
 9 0 -13 -10.824 10.305 5
 9 0 -13 -12.318 10.912 1
 -9 0 13 -1.282 12.4602 1
 9 0 -13 5.6243 12.1751 1
 9 0 -13 18.8971 10.654 5
 -9 0 13 -25.868 15.502 5
 -8 0 13 21.4165 14.8666 5
 8 0 -13 -1.4681 9.2464 5
 -8 0 13 -7.8583 11.7712 1
 8 0 -13 -0.0195 10.8922 1
 8 0 -13 14.7314 9.1166 5
 8 0 -13 6.9296 10.4259 1
 -7 0 13 21.0232 12.3581 5
 -7 0 13 5.8055 10.285 1
 7 0 -13 2.41821 7.73484 5
 7 0 -13 6.8159 10.2687 1
 7 0 -13 3.4656 9.4452 1
 7 0 -13 -7.761 7.4139 5
 -6 0 13 6.96935 9.14978 1
 6 0 -13 -3.5596 7.9692 1
 6 0 -13 7.78621 9.01756 1
 -6 0 13 -0.557 10.098 5
 -5 0 13 -2.2377 4.5484 2
 5 0 -13 0.98146 8.09738 1
 -5 0 13 -0.0355 8.6683 5
 -5 0 13 -9.1887 8.1194 1
 5 0 -13 -5.8326 7.3283 1
 -4 0 13 -7.0303 6.938 5
 4 0 -13 -0.0808 6.5797 1
 -4 0 13 -3.8472 7.4281 1
 4 0 -13 -0.3763 7.0681 1
 -4 0 13 1.54147 4.70802 2
 3 0 -13 -8.8097 5.6488 1
 3 0 -13 -1.061 1.3444 1
 -3 0 13 -1.8815 5.0984 2
 -3 0 13 -2.8203 5.9084 1
 -3 0 13 0.58961 6.43217 1
 -2 0 13 6.62554 5.84468 1
 -2 0 13 7.57622 5.59418 1
 -2 0 13 0.78847 8.76819 4
 2 0 -13 6.73054 5.34375 1
 2 0 -13 0.99271 6.01724 1
 -2 0 13 -8.4224 5.8623 2
 2 0 -13 -0.8861 5.5362 2
 1 0 -13 4.61477 5.48832 1
 1 0 -13 -3.8561 6.1863 2
 -1 0 13 -1.7579 6.4928 2
 1 0 -13 3.52303 4.7673 1
 -1 0 13 -2.7157 7.7024 4
 -1 0 13 -4.4277 4.8543 1
 -1 0 13 -0.2619 5.3128 1
 0 0 -13 12.8459 7.2392 2
 0 0 -13 5.53212 4.91671 1
 0 0 13 9.88025 7.93806 4
 0 0 13 9.42683 4.80506 1
 0 0 -13 11.2158 5.212 1
 -1 0 -13 0.48664 7.8326 2
 1 0 13 7.64484 4.96274 1
 1 0 13 0.18711 7.17117 4
 -1 0 -13 0.32839 5.28956 1
 1 0 13 4.38222 5.50433 1
 1 0 13 -15.837 12.222 3
 -1 0 -13 -2.6852 5.1584 1
 2 0 13 -0.8548 13.6092 3
 2 0 13 3.88751 5.48398 1
 -2 0 -13 6.11954 8.98956 2
 2 0 13 -8.0454 6.0053 1
 -2 0 -13 -4.2162 5.5479 4
 -2 0 -13 -2.8165 6.1729 1
 -3 0 -13 3.58704 9.81374 2
 -3 0 -13 1.67121 6.28909 1
 3 0 13 -12.273 6.603 1
 -3 0 -13 -2.235 5.3508 4
 3 0 13 3.4281 14.8792 3
 -3 0 -13 1.95344 7.04775 1
 -4 0 -13 5.7463 10.5768 2
 -4 0 -13 5.93387 8.27936 1
 4 0 13 -18.192 16.828 3
 -4 0 -13 2.87097 5.96588 4
 -4 0 -13 3.29522 7.27891 1
 4 0 13 2.52015 7.96206 1
 5 0 13 -11.551 19.496 3
 5 0 13 3.78415 7.6896 5
 -5 0 -13 10.024 12.4044 2
 5 0 13 -0.0453 9.0583 1
 -5 0 -13 -12.131 6.408 4
 -5 0 -13 -8.6234 8.2467 1
 -5 0 -13 -2.8465 9.6963 1
 -6 0 -13 21.5996 13.2886 2
 -6 0 -13 -1.2686 2.3454 1
 6 0 13 -20.985 21.39 3
 6 0 13 11.415 10.2527 1
 -6 0 -13 -13.027 10.925 1
 6 0 13 5.78629 9.6888 5
 -7 0 -13 -6.598 11.8211 1
 -7 0 -13 2.1968 14.3346 2
 7 0 13 -9.0618 10.9373 5
 -7 0 -13 1.70693 9.67686 1
 7 0 13 0.9353 23.6256 3
 7 0 13 2.4288 10.8948 1
 8 0 13 -7.4024 11.6721 1
 -8 0 -13 15.5285 15.6326 2
 -8 0 -13 -3.7336 10.9189 1
 8 0 13 -11.191 12.408 5
 8 0 13 28.4904 25.1894 3
 -8 0 -13 14.6691 13.5415 1
 -9 0 -13 6.6029 14.2321 1
 -9 0 -13 17.7531 15.7847 2
 9 0 13 17.1398 26.7375 3
 9 0 13 -3.945 12.2835 1
 10 0 13 -7.895 25.1667 3
 -10 0 -13 -20.584 15.121 2
 -10 0 -13 4.6706 13.8818 1
 -11 0 -13 2.2969 16.1717 2
 -11 0 -13 3.9734 14.7227 1
 -12 0 -13 -2.6622 15.9701 1
 -12 0 -13 -14.376 16.236 2
 -13 0 -13 -13.053 17.107 2
 -13 0 -13 -6.486 15.4843 1
 -14 0 -13 11.4806 17.7582 1
 -14 0 -13 -1.1901 18.2569 2
 16 -1 -13 28.1973 16.9856 1
 16 -1 -13 -12.957 16.787 5
 -16 -1 13 -22.03 23.413 5
 -16 1 13 -2.1749 22.022 5
 -16 1 13 22.7523 18.4524 1
 16 1 -13 30.4247 16.6829 1
 -16 1 13 1.4211 20.0223 4
 15 -1 -13 124.459 19.334 5
 15 -1 -13 163.038 20.553 1
 -15 -1 13 127.826 25.418 5
 15 1 -13 144.043 19.65 1
 -15 1 13 128.571 20.863 1
 -15 1 13 160.4 25.216 4
 -15 1 13 129.751 23.668 5
 -14 -1 13 337.864 25.42 1
 -14 -1 13 323.908 29.046 5
 14 -1 -13 270.069 22.126 5
 14 -1 -13 318.047 24.173 1
 14 1 -13 326.308 24.254 1
 -14 1 13 319.746 29.095 4
 -14 1 13 319.984 25.303 1
 -14 1 13 306.381 27.602 5
 -13 -1 13 60.1577 21.3569 5
 -13 -1 13 58.2465 16.8156 1
 13 -1 -13 56.411 16.22 5
 13 -1 -13 42.3708 15.2881 1
 -13 1 13 34.4248 20.5908 5
 -13 1 13 43.0626 19.97 4
 -13 1 13 46.0994 16.9338 1
 13 1 -13 71.5474 16.1359 1
 12 -1 -13 29.4663 15.0575 5
 -12 -1 13 52.8037 15.6437 1
 -12 -1 13 70.6822 20.0436 5
 12 -1 -13 48.9424 14.9608 1
 12 1 -13 35.8074 14.2945 1
 -12 1 13 35.2156 19.3035 4
 -12 1 13 38.9649 15.944 1
 -12 1 13 36.8027 20.0053 5
 -11 -1 13 17.8855 18.8354 5
 -11 -1 13 14.3765 14.579 1
 11 -1 -13 24.9945 14.5831 5
 11 -1 -13 3.4072 13.1247 1
 -11 1 13 26.2946 15.3101 1
 11 1 -13 28.8303 13.3896 1
 -11 1 13 5.0612 19.3477 5
 -11 1 13 16.9279 7.1435 2
 -11 1 13 33.2035 19.1676 4
 11 1 -13 26.9335 11.4143 5
 10 -1 -13 -9.5366 14.0349 5
 -10 -1 13 -9.237 18.1031 5
 -10 -1 13 16.1472 14.3798 1
 10 -1 -13 -8.1477 12.8562 1
 -10 1 13 -3.7337 18.2948 5
 10 1 -13 -8.8233 9.0738 5
 10 1 -13 -6.286 12.3506 1
 10 1 -13 14.1383 10.183 5
 10 1 -13 1.4649 13.4857 1
 -10 1 13 -11.395 14.159 1
 -10 1 13 -2.0558 16.0857 4
 9 -1 -13 415.751 23.167 1
 -9 -1 13 423.43 28.304 5
 9 -1 -13 419.608 23.726 5
 -9 -1 13 409.082 24.025 1
 9 -1 -13 375.735 23.865 5
 9 1 -13 396.996 24.208 1
 -9 1 13 417.658 25.108 1
 -9 1 13 386.808 28.885 5
 9 1 -13 428.128 22.634 1
 -9 1 13 385.407 26.391 4
 -8 -1 13 1001.26 33.21 1
 8 -1 -13 1050.23 32.12 5
 8 -1 -13 1062.72 35.36 1
 -8 -1 13 1117.32 35.23 5
 8 -1 -13 1095.12 33.91 1
 8 -1 -13 1058.27 32.57 5
 -8 1 13 1066.57 34.82 1
 -8 1 13 1001.56 39.32 4
 -8 1 13 1067.86 36.64 5
 8 1 -13 1106.18 33.92 1
 8 1 -13 1052.16 32.41 1
 7 -1 -13 56.8569 12.0454 5
 7 -1 -13 87.7227 12.974 1
 7 -1 -13 48.9317 12.5603 1
 -7 -1 13 70.6122 12.5464 1
 -7 -1 13 48.8214 13.5522 5
 7 -1 -13 48.1931 11.2216 5
 -7 1 13 67.8707 13.7065 1
 7 1 -13 57.337 11.5122 1
 -7 1 13 87.2371 17.3315 4
 7 1 -13 57.5394 11.9837 1
 -7 1 13 59.0829 15.8492 5
 -6 -1 13 52.5667 10.8697 1
 6 -1 -13 43.6241 10.9032 1
 6 -1 -13 55.9049 11.6603 1
 -6 -1 13 57.1634 11.3167 5
 6 -1 -13 43.9688 10.8213 5
 6 -1 -13 39.5184 9.1924 5
 -6 1 13 49.4918 12.021 1
 6 1 -13 59.6979 10.8869 1
 -6 1 13 69.5355 15.4648 4
 -6 1 13 47.2355 13.9712 5
 6 1 -13 44.2488 10.1528 1
 5 -1 -13 37.4521 9.9702 1
 5 -1 -13 62.6604 11.1345 1
 -5 -1 13 49.4629 9.5627 1
 5 -1 -13 56.1128 7.8087 5
 -5 -1 13 40.8629 8.9742 5
 5 -1 -13 53.6576 9.7978 5
 5 1 -13 39.4107 8.6793 1
 5 1 -13 54.3851 9.1309 1
 -5 1 13 46.4903 12.3364 5
 -5 1 13 44.4799 10.9794 1
 -5 1 13 31.1217 13.3506 4
 4 -1 -13 25.6144 8.48 5
 4 -1 -13 51.8694 9.8814 1
 4 -1 -13 35.2659 7.9392 5
 -4 -1 13 36.1037 8.09 1
 4 -1 -13 43.1295 9.3369 1
 4 1 -13 24.9164 7.7359 1
 -4 1 13 17.0227 12.5589 4
 4 1 -13 34.5714 7.6237 1
 -4 1 13 31.9698 11.0214 5
 -4 1 13 26.6637 9.8958 1
 3 -1 -13 415.606 14.957 5
 3 -1 -13 383.915 18.094 1
 -3 -1 13 399.868 14.783 1
 3 -1 -13 424.957 17.403 1
 -3 1 13 396.455 23.216 4
 3 1 -13 385.135 14.472 1
 3 1 -13 389.133 14.088 1
 -3 1 13 389.627 18.143 1
 -3 1 13 371.141 18.104 5
 2 -1 -13 1472.66 36.36 1
 2 -1 -13 1435.27 31.26 5
 -2 -1 13 1489.78 31.62 1
 -2 -1 13 1426.13 31.56 1
 2 -1 -13 1510.13 35.89 1
 -2 1 13 1519.67 41.13 4
 -2 1 13 1480.37 36.23 1
 2 1 -13 1428.44 31.23 1
 2 1 -13 1439.48 31.38 1
 -2 1 13 1448.5 35.06 5
 1 -1 -13 98.0624 10.0109 1
 1 -1 -13 85.6141 9.6889 1
 -1 1 13 73.9169 15.6767 3
 -1 1 13 84.9829 13.1546 4
 -1 1 13 76.414 9.5677 5
 0 -1 -13 6.07004 7.72306 1
 0 -1 -13 7.47517 7.49958 1
 0 1 13 5.1113 14.6457 3
 0 1 13 -0.7049 8.3636 5
 0 1 -13 0.00788 8.65318 2
 -1 -1 -13 483.886 18.816 1
 -1 -1 -13 480.489 18.453 1
 1 1 13 471.388 18.487 5
 -1 1 -13 509.176 21.703 2
 1 1 13 508.897 19.683 1
 1 1 13 506.565 30.744 3
 -2 -1 -13 70.5424 9.8122 1
 2 -1 13 74.4035 12.8596 3
 2 1 13 73.2997 10.0683 5
 2 1 13 86.2897 10.7969 1
 2 1 13 75.2037 18.5893 3
 -2 1 -13 69.3661 11.6767 2
 -3 -1 -13 670.005 23.124 1
 3 -1 13 597.946 27.256 3
 3 1 13 661.199 37.468 3
 -3 1 -13 647.841 16.346 1
 3 1 13 655.525 22.261 5
 -3 1 -13 625.84 16.189 1
 3 1 13 633.026 23.839 1
 -3 1 -13 634.506 25.992 2
 4 -1 13 535.915 28.519 3
 -4 -1 -13 556.433 22.679 1
 4 -1 13 551.189 16.525 1
 4 1 13 550.202 22.974 1
 -4 1 -13 586.154 26.73 2
 -4 1 -13 527.107 16.813 1
 -4 1 -13 563.79 17.252 1
 4 1 13 576.659 40.691 3
 4 1 13 550.431 22.052 5
 5 -1 13 30.6033 8.5253 1
 -5 -1 -13 29.1582 10.9772 1
 5 -1 13 15.5652 17.3046 3
 -5 -1 -13 15.3941 11.7861 1
 5 1 13 33.2042 12.1547 5
 5 1 13 10.6421 23.8886 3
 -5 1 -13 25.6367 9.1796 1
 5 1 13 23.7239 12.1649 1
 -5 1 -13 18.3254 13.0939 2
 -5 1 -13 33.6489 8.3426 1
 -6 -1 -13 21.4172 12.7156 1
 6 -1 13 23.1327 9.3622 1
 -6 -1 -13 18.5207 14.4936 2
 6 -1 13 13.6366 19.901 3
 -6 -1 -13 10.9 11.3968 1
 -6 1 -13 13.2882 9.1383 1
 -6 1 -13 8.1886 13.937 2
 6 1 13 0.0284 24.7972 3
 6 1 13 33.5068 12.8828 1
 -6 1 -13 23.9784 10.557 1
 6 1 13 19.5419 13.2551 5
 -7 -1 -13 102.698 15.9 1
 -7 -1 -13 103.528 17.834 2
 -7 -1 -13 135.071 15.02 1
 7 -1 13 87.2394 11.5248 5
 7 -1 13 136.126 22.916 3
 7 -1 13 111.7 12.348 1
 -7 1 -13 146.201 13.902 1
 -7 1 -13 110.03 16.942 2
 -7 1 -13 100.129 11.779 1
 7 1 13 117.242 15.861 1
 7 1 13 131.23 29.726 3
 7 1 13 101.104 15.787 5
 -8 -1 -13 4.2819 14.0587 1
 8 -1 13 21.8338 21.6342 3
 -8 -1 -13 -30.151 15.293 2
 8 -1 13 39.3831 11.4811 1
 8 1 13 5.3176 28.1186 3
 -8 1 -13 3.1047 12.3975 1
 -8 1 -13 2.8663 10.4207 1
 -8 1 -13 -15.401 14.943 2
 8 1 13 12.9939 14.5628 5
 8 1 13 3.1456 14.1331 1
 -9 -1 -13 93.0226 16.3403 1
 -9 -1 -13 66.7102 17.496 2
 9 1 13 66.3439 16.1407 5
 -9 1 -13 92.589 14.4717 1
 9 1 13 92.9427 29.922 3
 9 1 13 70.2088 15.5869 1
 -9 1 -13 67.8716 17.3333 2
 -10 -1 -13 304.225 22.727 1
 -10 -1 -13 360.166 25.756 2
 10 1 13 346.968 37.977 3
 10 1 13 296.059 22.158 5
 -10 1 -13 341.794 25.34 2
 -10 1 -13 287.605 20.266 1
 -11 -1 -13 26.3439 17.5023 2
 -11 -1 -13 11.6679 15.9345 1
 11 1 13 -0.8104 29.5651 3
 -11 1 -13 24.7422 14.6861 1
 -11 1 -13 0.3159 16.5754 2
 -12 -1 -13 28.0132 18.4066 2
 -12 -1 -13 33.4251 17.1319 1
 -12 1 -13 3.2317 15.5298 1
 -12 1 -13 31.7706 18.3671 2
 -13 -1 -13 121.009 21.907 2
 -13 -1 -13 56.4866 19.1565 1
 -13 1 -13 83.2036 20.9801 2
 -13 1 -13 60.0928 17.5807 1
 -14 -1 -13 -21.837 18.865 2
 -14 -1 -13 9.1911 19.1239 1
 -14 1 -13 4.984 17.3674 1
 -14 1 -13 11.8367 20.4758 2
 15 -2 -13 65.946 19.3721 1
 15 -2 -13 66.2043 20.1839 5
 -15 -2 13 91.8969 26.74 5
 -15 2 13 34.8157 23.7533 4
 -15 2 13 37.6247 20.4871 1
 -15 2 13 56.1307 22.6608 5
 15 2 -13 129.999 20.166 1
 14 -2 -13 19.4998 17.7392 5
 -14 -2 13 25.1922 23.5461 5
 14 -2 -13 22.4769 17.174 1
 14 2 -13 26.1301 16.2471 1
 -14 2 13 18.7041 18.2261 1
 -14 2 13 63.0788 22.2186 5
 -14 2 13 38.6999 22.2232 4
 13 -2 -13 -6.0967 15.3538 1
 -13 -2 13 -10.292 21.308 5
 13 -2 -13 9.0477 17.1569 5
 -13 2 13 28.4545 17.7304 1
 -13 2 13 -18.905 19.613 5
 13 2 -13 1.7436 14.5489 1
 -13 2 13 -5.6987 20.0201 4
 -12 -2 13 400.235 29.458 5
 12 -2 -13 262.09 22.429 5
 12 -2 -13 340.01 25.693 1
 -12 2 13 287.225 24.68 1
 12 2 -13 347.307 24.173 1
 -12 2 13 407.482 31.64 4
 -12 2 13 333.391 26.844 5
 11 -2 -13 607.561 30.057 1
 -11 -2 13 589.231 34.53 5
 11 -2 -13 606.903 29.841 5
 -11 2 13 586.551 33.209 5
 -11 2 13 631.062 31.459 1
 11 2 -13 576.541 27.815 1
 -11 2 13 605.983 32.89 4
 -10 -2 13 23.666 19.0451 5
 -10 -2 13 14.67 14.0794 1
 10 -2 -13 35.0488 15.353 1
 10 -2 -13 37.7352 16.2161 5
 10 2 -13 21.7141 13.6925 1
 -10 2 13 28.9079 15.9699 1
 -10 2 13 26.2998 19.9445 4
 -10 2 13 9.6879 19.3698 5
 -9 -2 13 0.9497 13.496 1
 9 -2 -13 17.0725 14.1655 1
 -9 -2 13 26.6191 18.3029 5
 9 -2 -13 0.8043 15.6287 5
 -9 2 13 33.3076 16.2529 1
 9 2 -13 11.0093 12.8811 1
 -9 2 13 9.8649 18.9723 5
 -9 2 13 8.5693 19.0497 4
 8 -2 -13 36.1585 14.3583 1
 -8 -2 13 22.0586 13.7584 1
 8 -2 -13 28.2777 16.1479 5
 -8 -2 13 37.647 17.5898 5
 8 2 -13 16.4421 12.6265 1
 -8 2 13 7.4819 19.0077 5
 -8 2 13 19.948 17.8833 4
 -8 2 13 17.1836 15.3868 1
 8 2 -13 21.6453 13.1342 1
 -7 -2 13 7.0478 15.7312 5
 7 -2 -13 11.1487 12.8721 5
 7 -2 -13 14.8599 15.4118 5
 7 -2 -13 1.6677 13.0285 1
 -7 -2 13 1.6086 12.6598 1
 7 2 -13 1.6773 11.5266 1
 7 2 -13 0.4864 11.8047 1
 -7 2 13 33.3507 18.4886 5
 -7 2 13 18.4661 14.8907 1
 -7 2 13 -5.9992 18.0841 4
 6 -2 -13 1427.17 41.8 5
 -6 -2 13 1487.49 40.79 1
 6 -2 -13 1473.27 33.79 2
 -6 -2 13 1572.37 41.91 5
 6 -2 -13 1536.94 42.94 1
 6 -2 -13 1525.1 41.17 5
 -6 2 13 1492.78 48.15 4
 -6 2 13 1492.65 44.52 5
 6 2 -13 1525.19 40.09 1
 -6 2 13 1524.92 43.44 1
 6 2 -13 1462.53 39.44 1
 -5 -2 13 1402.21 37.3 5
 5 -2 -13 1328.96 39.51 1
 5 -2 -13 1384.52 38.23 5
 5 -2 -13 1351.3 32.24 2
 -5 -2 13 1324.27 37.08 1
 5 -2 -13 1343.17 39.26 5
 5 2 -13 1407.17 36.29 1
 5 2 -13 1334.29 35.81 1
 -5 2 13 1380.3 40.54 1
 -5 2 13 1356.34 46.69 4
 -5 2 13 1371.52 40.85 5
 4 -2 -13 222.447 17.688 5
 4 -2 -13 231.061 17.285 1
 4 -2 -13 235.127 16.039 5
 -4 -2 13 223.724 15.001 1
 4 -2 -13 188.838 16.724 1
 -4 -2 13 250.267 18.435 5
 -4 2 13 265.142 24.914 3
 4 2 -13 223.117 16.204 1
 -4 2 13 215.533 18.067 1
 -4 2 13 240.556 19.643 5
 4 2 -13 259.877 16.888 1
 -4 2 13 239.24 21.235 4
 3 -2 -13 93.4559 13.9263 1
 3 -2 -13 109.664 15.427 5
 3 -2 -13 117.3 14.712 1
 3 -2 -13 108.305 13.515 5
 -3 -2 13 127.803 12.348 1
 -3 2 13 123.228 17.215 5
 3 2 -13 123.475 11.336 1
 3 2 -13 134.143 11.269 1
 -3 2 13 109.262 21.896 3
 -3 2 13 81.943 14.6306 1
 2 -2 -13 181.929 15.613 1
 2 -2 -13 177.513 14.262 5
 2 -2 -13 202.986 16.171 1
 2 -2 -13 194.825 16.088 5
 -2 -2 13 169.354 12.319 1
 -2 2 13 177.931 17.023 5
 -2 2 13 194.732 24.358 3
 2 2 -13 182.305 11.387 1
 2 2 -13 174.131 11.64 1
 1 -2 -13 -1.9604 11.0176 5
 1 -2 -13 18.336 12.7969 5
 1 -2 -13 17.9396 11.7823 1
 1 -2 -13 5.2954 10.9216 1
 -1 -2 13 2.51493 8.33801 1
 -1 2 13 7.1386 13.6071 5
 1 2 -13 19.1318 7.4412 1
 1 2 -13 0.82324 7.79296 1
 -1 2 13 14.9603 20.6522 3
 0 -2 -13 773.594 28.22 1
 0 -2 -13 689.037 24.612 5
 0 -2 13 704.455 21.339 1
 0 -2 -13 752.625 26.665 5
 0 -2 -13 739.092 27.59 1
 0 2 -13 766.256 21.259 1
 0 2 13 699.38 41.706 3
 0 2 -13 779.495 20.414 1
 0 2 13 774.224 28.277 5
 -1 -2 -13 1311.55 38.07 1
 1 -2 13 1287.5 30.91 1
 -1 -2 -13 1354.24 37.68 1
 -1 -2 -13 1336.32 35.65 5
 -1 2 -13 1312.37 30.54 1
 -1 2 -13 1303.16 30.01 1
 1 2 13 1338.72 39.33 1
 1 2 13 1252.23 37.21 5
 1 2 13 1289.09 53.95 3
 2 -2 13 143.799 9.706 1
 -2 -2 -13 154.767 15.878 1
 -2 -2 -13 146.956 14.856 1
 -2 -2 -13 161.659 13.355 5
 -2 -2 -13 171.476 15.062 5
 -2 2 -13 147.22 9.516 1
 2 2 13 162.303 16.897 5
 2 2 13 184.045 17.289 1
 2 2 13 195.208 28.37 3
 3 -2 13 149.175 11.145 4
 3 -2 13 130.924 9.821 1
 -3 -2 -13 147.679 13.064 5
 -3 -2 -13 169.484 16.652 1
 -3 -2 -13 143.438 14.816 5
 3 2 13 164.078 17.237 1
 -3 2 -13 147.867 9.972 1
 3 2 13 146.767 28.244 3
 3 2 13 148.727 17.283 5
 -3 2 -13 138.389 16.825 2
 -4 -2 -13 600.776 23.024 5
 -4 -2 -13 584.52 26.747 1
 4 -2 13 541.122 19.585 1
 4 -2 13 577.184 18.41 4
 -4 -2 -13 624.122 23.946 5
 4 2 13 614.467 46.378 3
 -4 2 -13 600.653 19.258 1
 4 2 13 578.589 28.789 1
 -4 2 -13 607.446 20.058 1
 4 2 13 598.958 27.108 5
 -4 2 -13 626.556 30.237 2
 -5 -2 -13 -25.354 13.016 1
 -5 -2 -13 6.9434 13.2109 5
 -5 -2 -13 -7.0771 11.2984 5
 5 -2 13 -8.0157 8.5598 1
 -5 2 -13 -3.4327 8.802 1
 -5 2 -13 -9.979 14.726 2
 5 2 13 -12.285 14.919 5
 5 2 13 8.5694 27.5298 3
 5 2 13 25.6185 15.1975 1
 -5 2 -13 0.13775 9.35171 1
 -6 -2 -13 530.813 26.982 1
 -6 -2 -13 542.966 22.04 5
 -6 -2 -13 546.355 23.238 5
 6 2 13 531.896 28.884 1
 -6 2 -13 555.104 21.452 1
 -6 2 -13 533.797 30.182 2
 -6 2 -13 550.715 20.27 1
 6 2 13 580.361 43.814 3
 -7 -2 -13 764.969 25.55 5
 -7 -2 -13 785.325 31.752 1
 -7 2 -13 771.727 34.735 2
 -7 2 -13 746.563 25.55 1
 7 2 13 745.876 32.47 1
 7 2 13 790.948 53.12 3
 -8 -2 -13 94.1651 13.2229 5
 -8 -2 -13 104.875 17.413 1
 8 2 13 103.608 30.99 3
 -8 2 -13 76.9429 18.4055 2
 8 2 13 75.8838 17.2872 5
 -8 2 -13 115.381 14.168 1
 8 2 13 70.3744 17.1255 1
 -9 -2 -13 70.1807 17.4956 1
 -9 2 -13 103.816 19.45 2
 9 2 13 66.2194 17.805 5
 9 2 13 59.2833 31.6807 3
 -9 2 -13 64.4446 13.8923 1
 -10 -2 -13 242.621 22.469 1
 -10 2 -13 218.647 18.669 1
 10 2 13 243.705 22.451 5
 -10 2 -13 224.173 23.604 2
 10 2 13 209.11 37.948 3
 -11 -2 -13 39.7239 17.343 1
 -11 2 -13 20.4922 15.1807 1
 11 2 13 58.5531 19.0923 5
 -11 2 -13 22.7418 18.7879 2
 11 2 13 30.0127 32.8786 3
 -12 -2 -13 207.931 23.403 1
 -12 2 -13 164.725 19.701 1
 -12 2 -13 209.572 24.836 2
 12 2 13 199.485 23.793 5
 -13 -2 -13 118.539 22.562 1
 -13 -2 -13 101.796 24.518 2
 -13 2 -13 107.611 23.699 2
 -13 2 -13 129.669 19.802 1
 13 -3 -13 8.2242 20.0402 5
 13 3 -13 -4.0221 15.8578 1
 -13 3 13 9.8734 20.7136 5
 -13 3 13 -6.6532 22.7951 4
 -13 3 13 -13.126 19.068 1
 12 -3 -13 87.042 21.1416 5
 -12 3 13 53.9877 23.8696 4
 12 3 -13 102.664 18.499 1
 -12 3 13 68.2252 21.5961 5
 -12 3 13 88.1634 21.1023 1
 11 -3 -13 23.3727 18.9023 5
 11 -3 -13 27.1703 17.5611 1
 -11 3 13 10.3346 22.0325 4
 -11 3 13 56.4394 19.3007 1
 -11 3 13 69.1825 20.6475 5
 11 3 -13 55.6236 16.3673 1
 10 -3 -13 81.8681 18.3155 1
 10 -3 -13 85.5236 19.8629 5
 -10 3 13 97.0914 20.1482 1
 -10 3 13 40.6648 22.4567 4
 -10 3 13 76.5987 20.7382 5
 10 3 -13 108.956 17.573 1
 9 -3 -13 680.879 32.536 1
 9 -3 -13 655.702 33.253 5
 -9 3 13 637.671 33.584 5
 -9 3 13 676.055 40.996 3
 9 3 -13 687.633 29.658 1
 -9 3 13 614.661 32.655 1
 8 -3 -13 674.699 32.754 5
 8 -3 -13 699.014 32.494 1
 -8 3 13 699.464 33.257 1
 -8 3 13 658.816 33.95 5
 8 3 -13 736.509 29.476 1
 -8 3 13 756.042 42.206 3
 7 -3 -13 -6.2672 16.9728 5
 7 -3 -13 23.8545 15.4091 1
 7 3 -13 -13.826 12.451 1
 -7 3 13 10.8341 18.5187 5
 -7 3 13 -1.3337 21.8302 3
 -7 3 13 25.5584 16.7646 1
 6 -3 -13 14.6267 17.8401 5
 6 -3 -13 10.6241 15.0229 1
 -6 3 13 45.0192 22.9522 3
 -6 3 13 42.7945 16.8934 1
 6 3 -13 17.4129 12.7472 1
 -6 3 13 20.0208 17.9502 5
 5 -3 -13 -3.2329 16.721 5
 5 -3 -13 -3.5413 14.1311 1
 -5 3 13 -25.565 17.359 5
 5 3 -13 1.9325 11.9356 1
 -5 3 13 -5.8285 14.7909 1
 -5 3 13 -12.235 21.977 3
 4 -3 -13 24.8967 16.8993 5
 4 -3 -13 19.7447 15.0886 1
 -4 3 13 6.2541 23.4578 3
 4 3 -13 3.9208 11.749 1
 -4 3 13 12.0289 17.2818 5
 3 -3 -13 515.2 28.57 5
 3 -3 -13 526.499 27.275 1
 -3 3 13 551.657 30.004 5
 3 3 -13 575.38 23.895 1
 -3 3 13 574.862 42.351 3
 2 -3 -13 653.779 30.909 5
 2 -3 -13 643.281 29.273 1
 2 3 -13 623.497 24.212 1
 -2 3 13 671.687 44.225 3
 -2 3 13 606.632 30.513 5
 1 -3 -13 106.629 18.054 5
 1 -3 -13 91.2818 16.821 1
 -1 3 13 69.9619 18.8793 5
 1 3 -13 102.29 13.146 1
 -1 3 13 123.455 28.274 3
 0 -3 -13 39.23 15.301 1
 0 -3 -13 37.7287 16.92 5
 0 3 -13 48.7192 11.3862 1
 0 3 13 37.8528 17.2695 5
 0 3 13 21.3743 16.1571 1
 0 3 13 16.1314 26.7623 3
 -1 -3 -13 91.4399 17.779 5
 -1 -3 -13 92.5919 16.52 1
 1 3 13 74.3162 18.0246 1
 1 3 13 104.889 29.049 3
 1 3 13 80.3243 18.6102 5
 -1 3 -13 89.2815 12.3762 1
 -2 -3 -13 -9.8716 15.8833 5
 -2 -3 -13 1.217 14.5885 1
 2 3 13 -6.2236 15.627 1
 -2 3 -13 5.0672 10.6939 1
 2 3 13 9.016 16.5432 5
 2 3 13 41.2474 27.8402 3
 -3 -3 -13 801.468 32.844 1
 -3 -3 -13 829.174 31.836 5
 3 3 13 777.835 32.972 5
 3 3 13 813.27 35.243 1
 -3 3 -13 831.495 26.54 1
 3 3 13 756.407 48.525 3
 -4 -3 -13 385.609 25.17 5
 -4 -3 -13 379.752 25.733 1
 4 3 13 428.814 41.109 3
 4 3 13 401.471 27.1 5
 4 3 13 424.209 28.895 1
 -5 -3 -13 123.653 18.85 1
 -5 -3 -13 96.6813 17.7199 5
 5 3 13 135.249 33.744 3
 5 3 13 131.375 20.011 5
 5 3 13 154.883 20.522 1
 -6 -3 -13 103.015 18.503 1
 -6 -3 -13 87.6105 17.5756 5
 6 3 13 89.5949 19.3628 5
 6 3 13 93.7355 34.1741 3
 6 3 13 110.576 19.287 1
 -7 -3 -13 340.059 25.195 1
 -7 -3 -13 335.41 23.837 5
 7 3 13 288.885 24.814 5
 7 3 13 313.408 25.113 1
 -7 3 -13 294.708 20.601 1
 7 3 13 326.576 40.899 3
 -8 -3 -13 59.9741 18.7583 1
 -8 -3 -13 51.0786 16.8341 5
 -8 3 -13 24.0393 13.5125 1
 8 3 13 65.64 19.8374 5
 8 3 13 87.9778 35.1249 3
 -9 -3 -13 20.956 16.4626 5
 -9 -3 -13 34.9864 18.4024 1
 -9 3 -13 24.0728 14.4703 1
 9 3 13 53.4314 36.1716 3
 9 3 13 35.7468 19.734 5
 -10 -3 -13 152.622 22.946 1
 -10 -3 -13 151.02 19.261 5
 10 3 13 148.934 39.664 3
 10 3 13 126.573 23.314 5
 -10 3 -13 149.52 17.796 1
 9 -4 -13 -6.6402 21.6534 5
 9 4 -13 24.7609 16.9545 1
 -9 4 13 13.8094 19.7428 5
 -9 4 13 8.4642 20.2797 1
 8 -4 -13 -15.735 20.871 5
 -8 4 13 -9.0743 19.1474 5
 8 4 -13 22.474 15.7963 1
 -8 4 13 22.9904 19.7729 1
 7 -4 -13 35.3941 21.3262 5
 7 4 -13 17.2609 15.2849 1
 -7 4 13 8.345 18.7342 5
 6 -4 -13 240.734 24.745 1
 6 -4 -13 166.277 24.048 5
 -6 4 13 186.974 22.678 5
 6 4 -13 221.418 20.605 1
 5 -4 -13 176.55 23.139 1
 5 -4 -13 139.348 22.745 5
 -5 4 13 241.277 30.678 3
 -5 4 13 165.919 21.964 5
 5 4 -13 159.601 18.96 1
 4 -4 -13 62.3577 19.1734 1
 4 -4 -13 27.3708 20.403 5
 -4 4 13 109.486 28.647 3
 -4 4 13 32.3396 18.9306 5
 4 4 -13 60.5307 15.5565 1
 3 -4 -13 13.0912 17.2483 1
 3 -4 -13 1.0888 19.6829 5
 -3 4 13 -21.781 17.625 5
 -3 4 13 20.0632 27.1583 3
 3 4 -13 -7.4616 13.4122 1
 2 -4 -13 -13.094 16.566 1
 2 -4 -13 9.8467 19.2672 5
 2 4 -13 -4.5083 13.4017 1
 -2 4 13 30.1154 28.0404 3
 -2 4 13 -10.231 18.409 1
 -2 4 13 0.0507 17.5983 5
 1 -4 -13 3.107 19.5072 5
 1 -4 -13 -9.9821 16.5282 1
 -1 4 13 19.5261 18.5707 1
 -1 4 13 10.3785 28.4342 3
 -1 4 13 1.4886 18.4101 5
 1 4 -13 14.6795 13.3238 1
 0 -4 -13 125.707 22.008 5
 0 -4 -13 140.792 21.231 1
 0 4 13 118.263 32.562 3
 0 4 -13 132.17 16.093 1
 0 4 13 115.567 20.251 5
 0 4 13 120.986 22.306 1
 -1 -4 -13 204.617 23.133 1
 -1 -4 -13 255.902 24.715 5
 1 4 13 291.399 38.181 3
 -1 4 -13 298.917 21.045 1
 1 4 13 192.041 24.157 1
 1 4 13 222.01 23.764 5
 -2 -4 -13 105.828 21.29 1
 -2 -4 -13 98.9931 21.6479 5
 2 4 13 127.464 21.754 1
 -2 4 -13 145.625 16.167 1
 2 4 13 120.733 21.026 5
 2 4 13 80.5617 34.1827 3
 -3 -4 -13 76.5219 19.8848 1
 -3 -4 -13 23.8708 19.7521 5
 3 4 13 62.4927 34.6954 3
 3 4 13 90.0033 20.4595 5
 -3 4 -13 89.7271 15.3077 1
 3 4 13 62.7443 20.3951 1
 -4 -4 -13 306.481 26.07 1
 -4 -4 -13 204.752 23.898 5
 4 4 13 225.383 25.301 1
 4 4 13 271.82 24.582 5
 -4 4 -13 261.719 19.531 1
 4 4 13 347.764 43.051 3
 -5 -4 -13 66.5919 20.1143 1
 -5 -4 -13 80.9146 21.2554 5
 5 4 13 64.2387 36.5052 3
 -5 4 -13 56.4737 15.1329 1
 5 4 13 52.3902 20.8917 1
 5 4 13 66.482 21.3141 5
 -6 -4 -13 11.9397 19.3194 1
 -6 -4 -13 21.037 20.0838 5
 6 4 13 24.3391 37.4195 3
 6 4 13 34.9819 20.7361 5
 -17 0 14 484.635 35.7 5
 17 0 -14 484.445 31.88 1
 17 0 -14 509.293 28.531 5
 -16 0 14 73.8662 20.0537 1
 16 0 -14 68.36 16.6713 5
 16 0 -14 56.0316 17.4441 1
 -16 0 14 93.8508 25.0907 5
 -15 0 14 22.124 21.6589 5
 15 0 -14 44.8045 15.1129 5
 -15 0 14 21.913 17.7485 1
 15 0 -14 64.6387 17.1058 1
 14 0 -14 341.896 22.538 5
 -14 0 14 339.615 27.861 5
 -14 0 14 326.014 25.336 1
 14 0 -14 335.008 25.252 1
 -13 0 14 387.716 21.735 2
 -13 0 14 399.692 28.819 5
 13 0 -14 397.087 22.623 5
 13 0 -14 410.173 25.165 1
 -13 0 14 377.882 27.262 1
 -12 0 14 245.149 24.335 5
 12 0 -14 219.468 16.851 5
 -12 0 14 228.54 14.732 2
 -12 0 14 215.582 20.878 1
 12 0 -14 223.809 19.312 1
 11 0 -14 792.522 27.672 5
 -11 0 14 812.53 36.525 5
 11 0 -14 806.097 30.71 1
 -11 0 14 844.163 26.504 2
 -11 0 14 774.605 32.992 1
 -10 0 14 386.6 28.576 5
 10 0 -14 370.373 19.859 5
 -10 0 14 381.765 25.47 1
 10 0 -14 375.38 24.478 1
 10 0 -14 373.317 22.801 1
 10 0 -14 381.174 20.75 5
 9 0 -14 82.8616 13.4409 1
 9 0 -14 78.9783 14.3564 1
 -9 0 14 63.706 14.6958 1
 9 0 -14 89.0801 11.6543 5
 9 0 -14 75.8945 11.1783 5
 -9 0 14 87.7552 17.8165 5
 -8 0 14 2113.83 52.22 1
 8 0 -14 2100.72 45.99 5
 8 0 -14 2105.17 51.91 1
 -8 0 14 2077.4 52.45 5
 8 0 -14 1988.78 45.52 5
 8 0 -14 2076.45 50.94 1
 -7 0 14 1240.68 35.43 5
 -7 0 14 1256.37 35.45 1
 7 0 -14 1280.17 35.65 1
 7 0 -14 1215.66 34.32 1
 7 0 -14 1281.47 28.39 5
 6 0 -14 17.7066 8.5972 1
 6 0 -14 20.4264 9.4488 1
 -6 0 14 16.1723 10.6032 5
 -6 0 14 11.1379 4.9903 2
 -6 0 14 7.48774 9.56812 1
 -5 0 14 706.383 18.312 2
 -5 0 14 719.389 23.137 1
 5 0 -14 743.862 23.358 1
 -5 0 14 748.277 22.151 5
 5 0 -14 712.996 21.937 1
 -4 0 14 66.8908 8.8506 1
 -4 0 14 82.4869 6.4527 2
 4 0 -14 75.3992 8.4421 1
 4 0 -14 68.3477 8.9213 1
 -4 0 14 73.3595 8.0143 5
 -3 0 14 1149.84 27.95 1
 3 0 -14 1160.98 27.18 1
 -3 0 14 1160.59 27.69 1
 3 0 -14 1028.83 26.6 1
 -3 0 14 1107.78 26.32 2
 2 0 -14 3366.31 68.19 1
 -2 0 14 3423.46 77.32 4
 2 0 -14 3311.62 68.3 2
 -2 0 14 3431.32 68.62 1
 -2 0 14 3350.79 68.36 1
 -2 0 14 3310.03 68.81 2
 2 0 -14 3396.07 68.61 1
 1 0 -14 3113.57 62.6 1
 -1 0 14 3136.98 70.86 4
 -1 0 14 3038.78 62.59 1
 1 0 -14 3063.5 64.43 2
 1 0 -14 3122.94 62.81 1
 -1 0 14 3153.81 62.8 1
 0 0 14 152.311 11.277 4
 0 0 -14 142.908 10.586 2
 0 0 -14 145.259 9.692 1
 0 0 14 159.564 10.631 1
 0 0 -14 157.74 9.351 1
 0 0 14 147.099 9.434 1
 1 0 14 883.154 24.953 4
 -1 0 -14 915.149 21.177 1
 -1 0 -14 890.283 21.186 1
 1 0 14 827.187 33.855 3
 -1 0 -14 802.443 25.658 2
 1 0 14 873.599 21.107 1
 1 0 14 870.399 21.582 1
 2 0 14 141.215 8.881 1
 -2 0 -14 147.416 12.449 2
 -2 0 -14 154.239 10.701 1
 2 0 14 144.779 17.819 3
 -2 0 -14 155.686 11.384 4
 -3 0 -14 280.683 13.961 1
 -3 0 -14 269.669 19.426 2
 3 0 14 262.589 13.627 1
 3 0 14 285.562 22.436 3
 -3 0 -14 270.827 12.752 4
 -3 0 -14 268.423 13.734 1
 -4 0 -14 3496.61 72.2 1
 4 0 14 3464.55 92.39 3
 -4 0 -14 3421.98 72.6 1
 -4 0 -14 3558.6 75.95 4
 4 0 14 3505.47 72.7 1
 -4 0 -14 3515.71 77.35 2
 -5 0 -14 2208.2 49.52 4
 5 0 14 2155.54 49.5 1
 -5 0 -14 2288.29 55.53 2
 -5 0 -14 2184.1 49.17 1
 5 0 14 2115.49 67.42 3
 -5 0 -14 2096.72 49.55 1
 5 0 14 2259.23 47.1 5
 -6 0 -14 414.039 19.05 1
 -6 0 -14 379.746 20.194 1
 6 0 14 420.551 31.258 3
 6 0 14 369.384 19.756 5
 -6 0 -14 359.787 16.077 4
 6 0 14 404.924 19.831 1
 -6 0 -14 347.251 25.215 2
 -7 0 -14 43.2655 15.3203 2
 7 0 14 57.7215 12.1311 5
 7 0 14 35.6735 11.8727 1
 7 0 14 31.6063 25.0465 3
 -7 0 -14 22.0277 12.9634 1
 8 0 14 7.7197 11.9202 1
 -8 0 -14 11.5495 15.0873 2
 8 0 14 20.978 26.0753 3
 -8 0 -14 -7.7025 13.1828 1
 -8 0 -14 6.2792 11.083 1
 -9 0 -14 135.655 19.167 2
 9 0 14 137.892 29.946 3
 -9 0 -14 134.566 16.895 1
 -10 0 -14 1165.26 42.03 2
 10 0 14 1185.81 55.86 3
 -10 0 -14 1187.11 37.66 1
 -11 0 -14 684.212 33.515 2
 -11 0 -14 669.998 30.091 1
 -12 0 -14 233.584 24.123 2
 -12 0 -14 254.353 22.576 1
 -13 0 -14 60.2328 19.5208 2
 -13 0 -14 58.8515 17.996 1
 -14 0 -14 185.292 22.601 1
 -14 0 -14 140.238 23.996 2
 16 -1 -14 38.8027 17.7741 5
 -16 -1 14 61.0455 25.6391 5
 16 -1 -14 65.3986 18.6637 1
 -16 1 14 86.7878 24.5758 4
 -16 1 14 42.4772 19.8297 1
 -16 1 14 63.184 23.795 5
 16 1 -14 67.2352 18.3083 1
 15 -1 -14 198.933 21.953 1
 15 -1 -14 211.62 21.097 5
 -15 -1 14 187.967 26.965 5
 15 1 -14 249.533 22.932 1
 -15 1 14 164.509 25.21 5
 -15 1 14 235.571 24.241 1
 -15 1 14 225.198 27.661 4
 14 -1 -14 555.009 29.871 1
 -14 -1 14 492.713 35.214 5
 14 -1 -14 504.379 28.447 5
 -14 1 14 592.221 35.623 4
 14 1 -14 558.926 28.932 1
 -14 1 14 573.363 31.719 1
 -14 1 14 602.291 35.625 5
 13 -1 -14 191.47 19.361 5
 -13 -1 14 143.293 19.517 1
 13 -1 -14 160.018 18.915 1
 -13 -1 14 225.866 25.072 5
 -13 1 14 139.374 22.376 4
 -13 1 14 149.612 20.184 1
 -13 1 14 155.908 24.249 5
 13 1 -14 198.41 19.397 1
 12 -1 -14 132.641 17.507 1
 -12 -1 14 166.782 19.324 1
 -12 -1 14 173.435 22.954 5
 12 -1 -14 123.332 16.961 5
 -12 1 14 198.677 20.663 1
 -12 1 14 126.891 21.98 5
 12 1 -14 158.928 18.435 1
 12 1 -14 155.509 13.217 5
 -12 1 14 152.141 21.811 4
 11 -1 -14 465.214 25.797 1
 -11 -1 14 479.361 31.878 5
 11 -1 -14 442.16 25.122 5
 -11 -1 14 477.182 26.625 1
 11 1 -14 473.718 25.025 1
 -11 1 14 464.133 27.739 1
 11 1 -14 473.68 18.25 5
 -11 1 14 420.346 31.553 5
 11 1 -14 511.306 19.956 5
 -11 1 14 455.692 31.268 4
 -10 -1 14 631.584 32.021 5
 10 -1 -14 644.002 27.302 5
 10 -1 -14 618.743 27.693 1
 -10 -1 14 617.803 28.677 1
 10 1 -14 602.637 26.653 1
 10 1 -14 605.787 29.325 1
 -10 1 14 645.929 29.954 1
 -10 1 14 592.753 31.596 4
 -10 1 14 602.284 33.374 5
 -9 -1 14 199.242 20.232 5
 9 -1 -14 191.768 15.439 5
 9 -1 -14 171.001 16.424 5
[truncated: 372,131 more chars]
